# Supplementary material for: Exposure to plastic debris alters expression of biomineralization, immune, and stress-related genes in the eastern oyster (Crassostrea virginica)
Source: PLoS One. 2025 Apr 29;20(4):e0319165. doi: 10.1371/journal.pone.0319165 (PMC12040131; doi:10.1371/journal.pone.0319165)
Supplement: S1 File — For genes with differential expression for a model factor, the log fold change is provided. The sex factor indicates male expression relative to female ( + male/- female). The substrate factor indicates shell expression relative to plastic ( + shell/- plastic). The sex-by-substrate (SExSU) factor indicates male on shell expression relative to all other groups. (XLSX) [file pone.0319165.s001.xlsx]

## Sheet: Model Results
Accession Number	Description	Sex	Substrate	Sex*Substrate
XM_022448393.1	multimerin-1-like (LOC111111409), transcript variant X2, mRNA	10.4198	11.1193	-12.0611
XM_022454702.1	mantle protein-like (LOC111115840), mRNA	8.29662	8.26542	-10.8074
XM_022476860.1	fibroin heavy chain-like (LOC111130129), mRNA	6.87465	10.5535	-11.4216
XR_002639791.1	uncharacterized LOC111136835 (LOC111136835), ncRNA	8.16175	9.34642	-14.137
XM_022454549.1	cilia- and flagella-associated protein 221-like (LOC111115715), transcript variant X2, mRNA		-8.73633	10.3242
XM_022461715.1	uncharacterized LOC111120759 (LOC111120759), transcript variant X13, mRNA		-7.99406	13.4202
XM_022464651.1	uncharacterized LOC111122732 (LOC111122732), transcript variant X5, mRNA		-7.90236	8.80299
XM_022471207.1	uncharacterized LOC111126514 (LOC111126514), transcript variant X2, mRNA		10.7716	-10.4892
XM_022476864.1	spidroin-1-like (LOC111130132), mRNA		10.4799	-14.8179
XR_002633942.1	uncharacterized LOC111100211 (LOC111100211), ncRNA		10.1859	-10.1773
XR_002637279.1	uncharacterized LOC111117578 (LOC111117578), ncRNA		10.2289	-12.9718
XM_022452479.1	uncharacterized LOC111114190 (LOC111114190), mRNA	6.65531	6.60039
XM_022471986.1	uncharacterized LOC111127010 (LOC111127010), transcript variant X3, mRNA	7.71426	8.34848
XR_002636006.1	uncharacterized LOC111111354 (LOC111111354), ncRNA	8.06556	9.92055
XM_022436894.1	short-chain collagen C4-like (LOC111103553), transcript variant X3, mRNA		11.3506
XM_022447626.1	synaptic vesicle 2-related protein-like (LOC111110943), transcript variant X2, mRNA		8.4625
XM_022459365.1	FMRF-amide neuropeptides-like (LOC111119307), mRNA		3.93045
XM_022460099.1	pumilio homolog 3-like (LOC111119682), transcript variant X3, mRNA		-8.30991
XM_022465310.1	oxidoreductase OpS5-like (LOC111123156), mRNA		4.7995
XM_022471172.1	uncharacterized protein K04H4.2-like (LOC111126488), mRNA		13.6466
XM_022480871.1	uncharacterized LOC111132926 (LOC111132926), transcript variant X1, mRNA		-8.98203
XR_002635226.1	uncharacterized LOC111106555 (LOC111106555), ncRNA		-9.83902
XR_002637017.1	uncharacterized LOC111116296 (LOC111116296), ncRNA		7.37012
XR_002637717.1	uncharacterized LOC111120970 (LOC111120970), transcript variant X2, ncRNA		-7.13129
XM_022434093.1	uncharacterized LOC111101556 (LOC111101556), mRNA	-7.7441		10.4702
XM_022455213.1	endothelin-converting enzyme 1-like (LOC111116230), mRNA	5.09683		-6.47471
XR_002634549.1	uncharacterized LOC111102745 (LOC111102745), transcript variant X2, ncRNA	-9.30753		11.4312
XR_002635820.1	uncharacterized LOC111110526 (LOC111110526), transcript variant X2, ncRNA	-8.17948		9.55553
XM_022431118.1	complement C1q-like protein 4 (LOC111099707), mRNA			8.04086
XM_022431879.1	proteasomal ATPase-associated factor 1-like (LOC111100220), transcript variant X1, mRNA			-10.7708
XM_022431999.1	T-lymphoma invasion and metastasis-inducing protein 1-like (LOC111100292), transcript variant X1, mRNA			13.5925
XM_022433713.1	uncharacterized LOC111101274 (LOC111101274), transcript variant X3, mRNA			-11.5419
XM_022434818.1	putative nuclease HARBI1 (LOC111102167), mRNA			9.7209
XM_022437938.1	outer dense fiber protein 3-B-like (LOC111104143), transcript variant X2, mRNA			10.9182
XM_022443542.1	uncharacterized LOC111108048 (LOC111108048), transcript variant X2, mRNA			10.6633
XM_022443971.1	uncharacterized LOC111108228 (LOC111108228), transcript variant X1, mRNA			12.9592
XM_022444218.1	echinoidin-like (LOC111108378), mRNA			-8.42855
XM_022447058.1	uncharacterized LOC111110518 (LOC111110518), transcript variant X2, mRNA			-8.48968
XM_022448642.1	uncharacterized LOC111111582 (LOC111111582), transcript variant X5, mRNA			19.8311
XM_022449228.1	uncharacterized LOC111111994 (LOC111111994), transcript variant X1, mRNA			14.3011
XM_022454391.1	uncharacterized LOC111115599 (LOC111115599), transcript variant X3, mRNA			13.1449
XM_022461989.1	short-chain dehydrogenase/reductase family 42E member 1-like (LOC111120933), transcript variant X3, mRNA			12.5776
XM_022466821.1	arrestin domain-containing protein 4-like (LOC111123995), transcript variant X2, mRNA			11.4797
XM_022468322.1	adrenocorticotropic hormone receptor-like (LOC111124956), transcript variant X2, mRNA			9.09403
XM_022468895.1	uncharacterized LOC111125286 (LOC111125286), transcript variant X1, mRNA			-11.1265
XM_022469192.1	protocadherin gamma-B4-like (LOC111125407), transcript variant X7, mRNA			12.0766
XM_022474492.1	spidroin-1-like (LOC111128708), mRNA			-11.1009
XM_022476017.1	microfibril-associated glycoprotein 4-like (LOC111129564), mRNA			5.3779
XM_022483959.1	leupaxin-like (LOC111134686), transcript variant X4, mRNA			-8.74726
XM_022484473.1	ryncolin-1-like (LOC111134917), mRNA			8.14327
XM_022485575.1	zinc finger protein ZFPM1-like (LOC111135471), transcript variant X3, mRNA			11.411
XR_002634302.1	uncharacterized LOC111101513 (LOC111101513), ncRNA			-9.68435
XR_002634482.1	uncharacterized LOC111102424 (LOC111102424), transcript variant X2, ncRNA			-11.1691
XR_002635473.1	uncharacterized LOC111107916 (LOC111107916), ncRNA			8.03426
XR_002635855.1	uncharacterized LOC111110754 (LOC111110754), ncRNA			11.1718
XR_002636999.1	uncharacterized LOC111116155 (LOC111116155), ncRNA			7.24122
XR_002639231.1	uncharacterized LOC111133375 (LOC111133375), ncRNA			12.2265
XR_002639827.1	uncharacterized LOC111137073 (LOC111137073), ncRNA			-9.87529
XM_022430636.1	uncharacterized LOC111099205 (LOC111099205), mRNA	4.00602
XM_022431767.1	zinc metalloproteinase dpy-31-like (LOC111100141), mRNA	-3.71361
XM_022433476.1	uncharacterized LOC111101141 (LOC111101141), transcript variant X1, mRNA	9.45204
XM_022433936.1	nucleoplasmin-like protein ANO39 (LOC111101447), transcript variant X1, mRNA	-3.31217
XM_022433937.1	nucleoplasmin-like protein ANO39 (LOC111101447), transcript variant X2, mRNA	-3.64049
XM_022435711.1	alpha-crystallin B chain-like (LOC111102823), mRNA	-3.04008
XM_022436983.1	uncharacterized LOC111103597 (LOC111103597), mRNA	3.91529
XM_022438096.1	semaphorin-5A-like (LOC111104250), mRNA	-6.59067
XM_022439943.1	uncharacterized LOC111105584 (LOC111105584), mRNA	3.59253
XM_022441929.1	uncharacterized LOC111107005 (LOC111107005), mRNA	3.6733
XM_022445910.1	kelch-like protein 2 (LOC111109691), mRNA	3.65678
XM_022451408.1	uncharacterized LOC111113281 (LOC111113281), transcript variant X2, mRNA	-11.5347
XM_022454750.1	uncharacterized LOC111115867 (LOC111115867), mRNA	-7.34245
XM_022454902.1	uncharacterized LOC111115968 (LOC111115968), mRNA	3.29182
XM_022461020.1	vitellogenin-like (LOC111120293), mRNA	-4.0555
XM_022463009.1	histone H1-like (LOC111121652), mRNA	-3.94431
XM_022464423.1	protein PFC0760c-like (LOC111122605), mRNA	2.64924
XM_022467989.1	histone H2B-like (LOC111124798), mRNA	-4.71504
XM_022467992.1	histone H2B-like (LOC111124801), mRNA	-4.26427
XM_022469991.1	coiled-coil domain-containing protein 151-like (LOC111125828), mRNA	3.28518
XM_022470365.1	uncharacterized LOC111126011 (LOC111126011), transcript variant X1, mRNA	9.49758
XM_022471987.1	uncharacterized LOC111127010 (LOC111127010), transcript variant X4, mRNA	11.1431
XM_022475823.1	putative universal stress protein SAS1637 (LOC111129438), mRNA	-6.12753
XM_022476212.1	uncharacterized LOC111129743 (LOC111129743), mRNA	3.2885
XM_022478272.1	uncharacterized LOC111130965 (LOC111130965), transcript variant X1, mRNA	-3.87962
XM_022478609.1	uncharacterized LOC111131192 (LOC111131192), mRNA	-8.43937
XM_022480399.1	papilin-like (LOC111132574), mRNA	3.26754
XM_022484541.1	transcription factor RFX4-like (LOC111134944), transcript variant X1, mRNA	7.06371
XM_022486330.1	tRNA-specific adenosine deaminase 2-like (LOC111135888), transcript variant X3, mRNA	-7.27251
XM_022488935.1	coiled-coil domain-containing protein 63-like (LOC111137472), mRNA	3.0615
XM_022489335.1	inactive pancreatic lipase-related protein 1-like (LOC111137722), mRNA	-4.31488
XM_022489424.1	uncharacterized LOC111137778 (LOC111137778), mRNA	-4.35164
XM_022489998.1	uncharacterized LOC111138157 (LOC111138157), mRNA	-4.70763
XR_002633728.1	uncharacterized LOC111099624 (LOC111099624), ncRNA	-4.26134
XR_002635803.1	uncharacterized LOC111110380 (LOC111110380), ncRNA	-8.03381
XR_002638548.1	uncharacterized LOC111126870 (LOC111126870), ncRNA	-3.43184
XR_002638551.1	uncharacterized LOC111126892 (LOC111126892), ncRNA	-5.02013
XM_022430339.1	purine nucleoside phosphorylase-like (LOC111138521), transcript variant X3, mRNA
XM_022430344.1	uncharacterized LOC111099034 (LOC111099034), mRNA
XM_022430346.1	dehydrogenase/reductase SDR family member 1-like (LOC111099035), transcript variant X2, mRNA
XM_022430347.1	solute carrier family 23 member 2-like (LOC111099033), mRNA
XM_022430348.1	monocarboxylate transporter 12-like (LOC111099036), transcript variant X1, mRNA
XM_022430349.1	monocarboxylate transporter 12-like (LOC111099036), transcript variant X2, mRNA
XM_022430351.1	uncharacterized LOC111099039 (LOC111099039), mRNA
XM_022430353.1	lymphocyte cytosolic protein 2-like (LOC111099040), transcript variant X2, mRNA
XM_022430354.1	lymphocyte cytosolic protein 2-like (LOC111099040), transcript variant X3, mRNA
XM_022430355.1	lymphocyte cytosolic protein 2-like (LOC111099040), transcript variant X4, mRNA
XM_022430357.1	lymphocyte cytosolic protein 2-like (LOC111099040), transcript variant X6, mRNA
XM_022430360.1	proton-coupled folate transporter-like (LOC111099041), transcript variant X1, mRNA
XM_022430361.1	lymphocyte cytosolic protein 2-like (LOC111099040), transcript variant X9, mRNA
XM_022430364.1	lymphocyte cytosolic protein 2-like (LOC111099040), transcript variant X12, mRNA
XM_022430367.1	lymphocyte cytosolic protein 2-like (LOC111099040), transcript variant X15, mRNA
XM_022430369.1	lymphocyte cytosolic protein 2-like (LOC111099040), transcript variant X17, mRNA
XM_022430372.1	lymphocyte cytosolic protein 2-like (LOC111099040), transcript variant X19, mRNA
XM_022430373.1	lymphocyte cytosolic protein 2-like (LOC111099040), transcript variant X20, mRNA
XM_022430376.1	lymphocyte cytosolic protein 2-like (LOC111099040), transcript variant X23, mRNA
XM_022430377.1	lymphocyte cytosolic protein 2-like (LOC111099040), transcript variant X24, mRNA
XM_022430378.1	lymphocyte cytosolic protein 2-like (LOC111099040), transcript variant X25, mRNA
XM_022430379.1	cyclic nucleotide-gated channel rod photoreceptor subunit alpha-like (LOC111099043), transcript variant X1, mRNA
XM_022430380.1	cyclic nucleotide-gated channel rod photoreceptor subunit alpha-like (LOC111099043), transcript variant X2, mRNA
XM_022430381.1	uncharacterized aarF domain-containing protein kinase 5-like (LOC111099045), transcript variant X1, mRNA
XM_022430382.1	homeobox protein Hox-A9-like (LOC111099044), mRNA
XM_022430383.1	uncharacterized aarF domain-containing protein kinase 5-like (LOC111099045), transcript variant X2, mRNA
XM_022430384.1	b(0,+)-type amino acid transporter 1-like (LOC111099047), transcript variant X1, mRNA
XM_022430385.1	b(0,+)-type amino acid transporter 1-like (LOC111099047), transcript variant X2, mRNA
XM_022430386.1	b(0,+)-type amino acid transporter 1-like (LOC111099047), transcript variant X3, mRNA
XM_022430387.1	b(0,+)-type amino acid transporter 1-like (LOC111099047), transcript variant X4, mRNA
XM_022430392.1	amyloid protein-binding protein 2-like (LOC111099050), mRNA
XM_022430393.1	cysteine sulfinic acid decarboxylase-like (LOC111099052), mRNA
XM_022430394.1	eukaryotic translation initiation factor 2 subunit 2-like (LOC111099053), mRNA
XM_022430396.1	uncharacterized LOC111099054 (LOC111099054), mRNA
XM_022430398.1	tRNA (uracil-5-)-methyltransferase homolog A-like (LOC111099056), transcript variant X1, mRNA
XM_022430401.1	uncharacterized LOC111099057 (LOC111099057), mRNA
XM_022430402.1	G-protein coupled receptor 157-like (LOC111099058), mRNA
XM_022430405.1	G-protein coupled receptor 157-like (LOC111099059), transcript variant X2, mRNA
XM_022430407.1	uncharacterized LOC111099060 (LOC111099060), transcript variant X1, mRNA
XM_022430408.1	uncharacterized LOC111099060 (LOC111099060), transcript variant X2, mRNA
XM_022430409.1	uncharacterized LOC111099061 (LOC111099061), mRNA
XM_022430410.1	MAP kinase-activated protein kinase 5-like (LOC111099062), mRNA
XM_022430411.1	peptidyl-prolyl cis-trans isomerase-like 2 (LOC111099063), mRNA
XM_022430412.1	demethylmenaquinone methyltransferase-like (LOC111099066), transcript variant X1, mRNA
XM_022430414.1	poly(U)-specific endoribonuclease-like (LOC111099064), mRNA
XM_022430415.1	pre-rRNA processing protein FTSJ3-like (LOC111099067), mRNA
XM_022430416.1	protein unc-93 homolog A-like (LOC111099068), transcript variant X1, mRNA
XM_022430417.1	protein unc-93 homolog A-like (LOC111099068), transcript variant X2, mRNA
XM_022430419.1	solute carrier family 22 member 4-like (LOC111099070), transcript variant X1, mRNA
XM_022430422.1	solute carrier family 22 member 4-like (LOC111099070), transcript variant X4, mRNA
XM_022430423.1	solute carrier family 22 member 4-like (LOC111099070), transcript variant X5, mRNA
XM_022430425.1	solute carrier family 22 member 6-A-like (LOC111099072), mRNA
XM_022430426.1	BRCA1-associated protein-like (LOC111099073), mRNA
XM_022430428.1	kinesin-related protein 12-like (LOC111099071), mRNA
XM_022430435.1	uncharacterized LOC111099078 (LOC111099078), transcript variant X4, mRNA
XM_022430438.1	grpE protein homolog 1, mitochondrial-like (LOC111099081), transcript variant X1, mRNA
XM_022430439.1	grpE protein homolog 1, mitochondrial-like (LOC111099081), transcript variant X2, mRNA
XM_022430440.1	speckle targeted PIP5K1A-regulated poly(A) polymerase-like (LOC111099079), mRNA
XM_022430443.1	uncharacterized LOC111099084 (LOC111099084), transcript variant X1, mRNA
XM_022430444.1	uncharacterized LOC111099084 (LOC111099084), transcript variant X2, mRNA
XM_022430446.1	transient receptor potential cation channel subfamily M member 2-like (LOC111099087), transcript variant X2, mRNA
XM_022430447.1	transient receptor potential cation channel subfamily M member 2-like (LOC111099087), transcript variant X3, mRNA
XM_022430448.1	transient receptor potential cation channel subfamily M member 2-like (LOC111099087), transcript variant X4, mRNA
XM_022430449.1	uncharacterized LOC111099090 (LOC111099090), mRNA
XM_022430450.1	dentin sialophosphoprotein-like (LOC111099088), transcript variant X1, mRNA
XM_022430452.1	G1/S-specific cyclin-E-like (LOC111099092), mRNA
XM_022430453.1	coiled-coil domain-containing protein 113-like (LOC111099093), mRNA
XM_022430454.1	uncharacterized LOC111099095 (LOC111099095), transcript variant X1, mRNA
XM_022430455.1	uncharacterized LOC111099095 (LOC111099095), transcript variant X2, mRNA
XM_022430457.1	tRNA (uracil-5-)-methyltransferase homolog A-like (LOC111099097), transcript variant X1, mRNA
XM_022430458.1	dentin sialophosphoprotein-like (LOC111099088), transcript variant X2, mRNA
XM_022430460.1	tRNA (uracil-5-)-methyltransferase homolog A-like (LOC111099097), transcript variant X3, mRNA
XM_022430461.1	uncharacterized LOC111099098 (LOC111099098), mRNA
XM_022430462.1	sex peptide receptor-like (LOC111099099), transcript variant X1, mRNA
XM_022430463.1	sex peptide receptor-like (LOC111099099), transcript variant X2, mRNA
XM_022430465.1	serine/threonine-protein kinase unc-51-like (LOC111099101), transcript variant X1, mRNA
XM_022430466.1	serine/threonine-protein kinase unc-51-like (LOC111099101), transcript variant X2, mRNA
XM_022430467.1	serine/threonine-protein kinase unc-51-like (LOC111099101), transcript variant X3, mRNA
XM_022430468.1	sodium- and chloride-dependent glycine transporter 1-like (LOC111099103), transcript variant X1, mRNA
XM_022430469.1	sodium- and chloride-dependent glycine transporter 1-like (LOC111099103), transcript variant X2, mRNA
XM_022430470.1	protein FAM76B-like (LOC111099102), mRNA
XM_022430471.1	A-kinase anchor protein 1, mitochondrial-like (LOC111099104), mRNA
XM_022430472.1	beta-1,3-glucosyltransferase-like (LOC111099105), mRNA
XM_022430475.1	exonuclease V-like (LOC111099106), transcript variant X3, mRNA
XM_022430478.1	protein LIAT1-like (LOC111099108), mRNA
XM_022430479.1	dual specificity protein phosphatase 3-like (LOC111099110), mRNA
XM_022430480.1	refilin-B-like (LOC111099111), mRNA
XM_022430481.1	zinc finger and BTB domain-containing protein 41-like (LOC111099112), mRNA
XM_022430482.1	lipopolysaccharide-induced tumor necrosis factor-alpha factor homolog (LOC111099109), mRNA
XM_022430483.1	GPI transamidase component PIG-T-like (LOC111099115), mRNA
XM_022430485.1	uncharacterized LOC111099117 (LOC111099117), mRNA
XM_022430486.1	dehydrogenase/reductase SDR family member 9-like (LOC111099118), mRNA
XM_022430487.1	uncharacterized LOC111099119 (LOC111099119), mRNA
XM_022430488.1	neuroglobin-1-like (LOC111099120), mRNA
XM_022430489.1	derlin-1-like (LOC111099122), transcript variant X1, mRNA
XM_022430490.1	derlin-1-like (LOC111099122), transcript variant X2, mRNA
XM_022430493.1	condensin complex subunit 2-like (LOC111099123), mRNA
XM_022430494.1	uncharacterized LOC111099124 (LOC111099124), mRNA
XM_022430495.1	uncharacterized LOC111099125 (LOC111099125), transcript variant X1, mRNA
XM_022430497.1	uncharacterized LOC111099125 (LOC111099125), transcript variant X3, mRNA
XM_022430498.1	uncharacterized LOC111099125 (LOC111099125), transcript variant X4, mRNA
XM_022430499.1	uncharacterized LOC111099125 (LOC111099125), transcript variant X5, mRNA
XM_022430500.1	uncharacterized LOC111099126 (LOC111099126), mRNA
XM_022430503.1	protein asteroid homolog 1-like (LOC111099127), transcript variant X1, mRNA
XM_022430504.1	protein asteroid homolog 1-like (LOC111099127), transcript variant X2, mRNA
XM_022430505.1	protein asteroid homolog 1-like (LOC111099127), transcript variant X3, mRNA
XM_022430508.1	heat shock 70 kDa protein 12B-like (LOC111099131), transcript variant X1, mRNA
XM_022430509.1	heat shock 70 kDa protein 12B-like (LOC111099131), transcript variant X2, mRNA
XM_022430513.1	heat shock 70 kDa protein 12B-like (LOC111099133), transcript variant X3, mRNA
XM_022430516.1	uncharacterized LOC111099135 (LOC111099135), transcript variant X1, mRNA
XM_022430517.1	uncharacterized LOC111099135 (LOC111099135), transcript variant X2, mRNA
XM_022430518.1	uncharacterized LOC111099135 (LOC111099135), transcript variant X3, mRNA
XM_022430519.1	uncharacterized LOC111099135 (LOC111099135), transcript variant X4, mRNA
XM_022430521.1	uncharacterized LOC111099137 (LOC111099137), mRNA
XM_022430522.1	uncharacterized protein C20orf85 homolog (LOC111099138), mRNA
XM_022430523.1	deoxynucleoside triphosphate triphosphohydrolase SAMHD1-like (LOC111099139), transcript variant X1, mRNA
XM_022430524.1	deoxynucleoside triphosphate triphosphohydrolase SAMHD1-like (LOC111099139), transcript variant X2, mRNA
XM_022430525.1	probable ATP-dependent RNA helicase DHX37 (LOC111099140), mRNA
XM_022430527.1	uncharacterized LOC111099145 (LOC111099145), transcript variant X3, mRNA
XM_022430528.1	uncharacterized LOC111099146 (LOC111099146), transcript variant X1, mRNA
XM_022430529.1	glyceraldehyde-3-phosphate dehydrogenase-like (LOC111099143), mRNA
XM_022430530.1	uncharacterized LOC111099146 (LOC111099146), transcript variant X2, mRNA
XM_022430531.1	protein draper-like (LOC111099147), transcript variant X1, mRNA
XM_022430532.1	protein draper-like (LOC111099147), transcript variant X2, mRNA
XM_022430534.1	ras-related protein Rab-24-like (LOC111099150), transcript variant X1, mRNA
XM_022430535.1	ras-related protein Rab-24-like (LOC111099150), transcript variant X2, mRNA
XM_022430536.1	ras-related protein Rab-24-like (LOC111099150), transcript variant X3, mRNA
XM_022430537.1	ras-related protein Rab-24-like (LOC111099150), transcript variant X4, mRNA
XM_022430538.1	ras-related protein Rab-24-like (LOC111099150), transcript variant X5, mRNA
XM_022430539.1	NADPH oxidoreductase A-like (LOC111099152), transcript variant X1, mRNA
XM_022430541.1	uncharacterized LOC111099153 (LOC111099153), mRNA
XM_022430542.1	dual 3',5'-cyclic-AMP and -GMP phosphodiesterase 11A-like (LOC111099151), transcript variant X1, mRNA
XM_022430544.1	caspase-6-like (LOC111099155), mRNA
XM_022430545.1	bleomycin hydrolase-like (LOC111099156), mRNA
XM_022430550.1	rap1 GTPase-activating protein 1-like (LOC111099157), transcript variant X5, mRNA
XM_022430551.1	dual 3',5'-cyclic-AMP and -GMP phosphodiesterase 11A-like (LOC111099151), transcript variant X2, mRNA
XM_022430552.1	rap1 GTPase-activating protein 1-like (LOC111099157), transcript variant X6, mRNA
XM_022430553.1	rap1 GTPase-activating protein 1-like (LOC111099157), transcript variant X7, mRNA
XM_022430556.1	rap1 GTPase-activating protein 1-like (LOC111099157), transcript variant X10, mRNA
XM_022430558.1	rap1 GTPase-activating protein 1-like (LOC111099157), transcript variant X12, mRNA
XM_022430562.1	rap1 GTPase-activating protein 1-like (LOC111099157), transcript variant X16, mRNA
XM_022430564.1	rap1 GTPase-activating protein 1-like (LOC111099157), transcript variant X18, mRNA
XM_022430565.1	uncharacterized LOC111099158 (LOC111099158), mRNA
XM_022430568.1	ER membrane protein complex subunit 4-like (LOC111099162), mRNA
XM_022430569.1	uncharacterized LOC111099163 (LOC111099163), mRNA
XM_022430570.1	uncharacterized LOC111099164 (LOC111099164), mRNA
XM_022430571.1	chloride transport protein 6-like (LOC111099166), mRNA
XM_022430572.1	fatty acid synthase-like (LOC111099168), transcript variant X1, mRNA
XM_022430573.1	myosin-IIIa-like (LOC111099165), mRNA
XM_022430576.1	octopamine receptor beta-2R-like (LOC111099171), transcript variant X1, mRNA
XM_022430579.1	octopamine receptor beta-2R-like (LOC111099171), transcript variant X3, mRNA
XM_022430580.1	octopamine receptor beta-2R-like (LOC111099171), transcript variant X4, mRNA
XM_022430581.1	octopamine receptor beta-2R-like (LOC111099171), transcript variant X5, mRNA
XM_022430582.1	zinc metalloproteinase nas-13-like (LOC111099172), mRNA
XM_022430584.1	acyl-CoA synthetase family member 3, mitochondrial-like (LOC111099175), mRNA
XM_022430585.1	zwei Ig domain protein zig-4-like (LOC111099176), mRNA
XM_022430586.1	zinc phosphodiesterase ELAC protein 1-like (LOC111099174), transcript variant X1, mRNA
XM_022430587.1	uncharacterized LOC111099178 (LOC111099178), mRNA
XM_022430588.1	macrophage mannose receptor 1-like (LOC111099179), mRNA
XM_022430589.1	cytosol aminopeptidase-like (LOC111099180), mRNA
XM_022430592.1	phosphoenolpyruvate phosphomutase (LOC111099182), mRNA
XM_022430593.1	SPRY domain-containing protein 7-like (LOC111099183), mRNA
XM_022430594.1	zinc phosphodiesterase ELAC protein 1-like (LOC111099174), transcript variant X2, mRNA
XM_022430595.1	transcription factor HES-4-like (LOC111099184), mRNA
XM_022430596.1	A disintegrin and metalloproteinase with thrombospondin motifs 4-like (LOC111099185), mRNA
XM_022430597.1	iroquois-class homeodomain protein IRX-6-like (LOC111099186), mRNA
XM_022430599.1	uncharacterized LOC111099190 (LOC111099190), transcript variant X1, mRNA
XM_022430600.1	uncharacterized LOC111099190 (LOC111099190), transcript variant X2, mRNA
XM_022430601.1	transport and Golgi organization protein 6 homolog (LOC111099192), mRNA
XM_022430602.1	uncharacterized LOC111099193 (LOC111099193), mRNA
XM_022430603.1	uncharacterized LOC111099191 (LOC111099191), mRNA
XM_022430605.1	uncharacterized LOC111099194 (LOC111099194), transcript variant X2, mRNA
XM_022430606.1	uncharacterized LOC111099194 (LOC111099194), transcript variant X3, mRNA
XM_022430607.1	uncharacterized LOC111099194 (LOC111099194), transcript variant X4, mRNA
XM_022430608.1	uncharacterized LOC111099194 (LOC111099194), transcript variant X5, mRNA
XM_022430609.1	uncharacterized LOC111099194 (LOC111099194), transcript variant X6, mRNA
XM_022430610.1	uncharacterized LOC111099194 (LOC111099194), transcript variant X7, mRNA
XM_022430611.1	uncharacterized LOC111099194 (LOC111099194), transcript variant X8, mRNA
XM_022430612.1	uncharacterized LOC111099194 (LOC111099194), transcript variant X9, mRNA
XM_022430613.1	uncharacterized LOC111099194 (LOC111099194), transcript variant X10, mRNA
XM_022430614.1	uncharacterized LOC111099194 (LOC111099194), transcript variant X12, mRNA
XM_022430615.1	uncharacterized LOC111099194 (LOC111099194), transcript variant X13, mRNA
XM_022430616.1	uncharacterized LOC111099194 (LOC111099194), transcript variant X14, mRNA
XM_022430617.1	uncharacterized LOC111099194 (LOC111099194), transcript variant X16, mRNA
XM_022430618.1	fibulin-1-like (LOC111099195), mRNA
XM_022430619.1	uncharacterized LOC111099194 (LOC111099194), transcript variant X17, mRNA
XM_022430620.1	uncharacterized LOC111099194 (LOC111099194), transcript variant X18, mRNA
XM_022430621.1	uncharacterized LOC111099194 (LOC111099194), transcript variant X20, mRNA
XM_022430622.1	bicaudal D-related protein homolog (LOC111099196), transcript variant X1, mRNA
XM_022430625.1	bicaudal D-related protein homolog (LOC111099196), transcript variant X4, mRNA
XM_022430626.1	bicaudal D-related protein homolog (LOC111099196), transcript variant X5, mRNA
XM_022430627.1	bicaudal D-related protein homolog (LOC111099196), transcript variant X6, mRNA
XM_022430628.1	uncharacterized LOC111099199 (LOC111099199), transcript variant X1, mRNA
XM_022430629.1	uncharacterized LOC111099199 (LOC111099199), transcript variant X2, mRNA
XM_022430630.1	CDK5 regulatory subunit-associated protein 3-like (LOC111099197), mRNA
XM_022430631.1	WW domain-containing oxidoreductase-like (LOC111099200), mRNA
XM_022430632.1	ATP-dependent DNA helicase Q-like SIM (LOC111099201), mRNA
XM_022430633.1	uncharacterized LOC111099202 (LOC111099202), mRNA
XM_022430634.1	coiled-coil domain-containing protein 90B, mitochondrial-like (LOC111099203), mRNA
XM_022430637.1	uncharacterized protein C10orf107 homolog (LOC111099206), transcript variant X1, mRNA
XM_022430639.1	uncharacterized protein C10orf107 homolog (LOC111099206), transcript variant X3, mRNA
XM_022430640.1	uncharacterized protein C10orf107 homolog (LOC111099206), transcript variant X4, mRNA
XM_022430641.1	coiled-coil domain-containing protein 92-like (LOC111099209), mRNA
XM_022430642.1	organic cation transporter protein-like (LOC111099207), mRNA
XM_022430643.1	uncharacterized LOC111099210 (LOC111099210), mRNA
XM_022430644.1	probable ATP-dependent RNA helicase DHX37 (LOC111099211), mRNA
XM_022430645.1	mitochondrial intermediate peptidase-like (LOC111099212), mRNA
XM_022430647.1	protein N-terminal glutamine amidohydrolase-like (LOC111099214), mRNA
XM_022430648.1	isochorismatase domain-containing protein 1-like (LOC111099215), mRNA
XM_022430649.1	F-box only protein 42-like (LOC111099216), mRNA
XM_022430650.1	tetratricopeptide repeat protein 28-like (LOC111099218), mRNA
XM_022430651.1	lysophospholipid acyltransferase 5-like (LOC111099219), mRNA
XM_022430652.1	syntaxin-18-like (LOC111099220), transcript variant X1, mRNA
XM_022430653.1	multiple epidermal growth factor-like domains protein 6 (LOC111099217), transcript variant X1, mRNA
XM_022430654.1	syntaxin-18-like (LOC111099220), transcript variant X2, mRNA
XM_022430655.1	fucose mutarotase-like (LOC111099221), mRNA
XM_022430661.1	chitinase domain-containing protein 1-like (LOC111099222), transcript variant X5, mRNA
XM_022430662.1	chitinase domain-containing protein 1-like (LOC111099222), transcript variant X6, mRNA
XM_022430663.1	multiple epidermal growth factor-like domains protein 6 (LOC111099217), transcript variant X2, mRNA
XM_022430665.1	uncharacterized LOC111099225 (LOC111099225), mRNA
XM_022430666.1	4-hydroxybutyrate coenzyme A transferase-like (LOC111099226), mRNA
XM_022430667.1	uncharacterized LOC111099227 (LOC111099227), transcript variant X1, mRNA
XM_022430668.1	uncharacterized LOC111099227 (LOC111099227), transcript variant X2, mRNA
XM_022430669.1	uncharacterized LOC111099227 (LOC111099227), transcript variant X3, mRNA
XM_022430670.1	uncharacterized LOC111099228 (LOC111099228), mRNA
XM_022430673.1	uncharacterized LOC111099230 (LOC111099230), transcript variant X1, mRNA
XM_022430674.1	uncharacterized LOC111099230 (LOC111099230), transcript variant X2, mRNA
XM_022430675.1	multiple epidermal growth factor-like domains protein 6 (LOC111099217), transcript variant X4, mRNA
XM_022430676.1	uncharacterized LOC111099246 (LOC111099246), mRNA
XM_022430677.1	multiple epidermal growth factor-like domains protein 10 (LOC111099262), mRNA
XM_022430678.1	translation initiation factor eIF-2B subunit delta-like (LOC111099300), transcript variant X1, mRNA
XM_022430679.1	uncharacterized LOC111099030 (LOC111099030), mRNA
XM_022430680.1	translation initiation factor eIF-2B subunit delta-like (LOC111099300), transcript variant X2, mRNA
XM_022430681.1	adenylate kinase 2, mitochondrial-like (LOC111099327), mRNA
XM_022430682.1	SPRY domain-containing protein 3-like (LOC111099343), mRNA
XM_022430683.1	forkhead box protein M1-like (LOC111099359), mRNA
XM_022430684.1	ankyrin repeat and MYND domain-containing protein 2-like (LOC111099316), mRNA
XM_022430685.1	uncharacterized LOC111099375 (LOC111099375), transcript variant X1, mRNA
XM_022430686.1	uncharacterized LOC111099375 (LOC111099375), transcript variant X2, mRNA
XM_022430687.1	uncharacterized LOC111099375 (LOC111099375), transcript variant X3, mRNA
XM_022430691.1	signal peptide, CUB and EGF-like domain-containing protein 1 (LOC111099410), mRNA
XM_022430692.1	ficolin-2-like (LOC111099414), mRNA
XM_022430693.1	uncharacterized LOC111099415 (LOC111099415), transcript variant X1, mRNA
XM_022430695.1	uncharacterized LOC111099417 (LOC111099417), mRNA
XM_022430697.1	potassium channel subfamily K member 2-like (LOC111099419), mRNA
XM_022430698.1	uncharacterized LOC111099421 (LOC111099421), mRNA
XM_022430700.1	UPF0676 protein C1494.01-like (LOC111099420), transcript variant X1, mRNA
XM_022430701.1	Golgi-associated PDZ and coiled-coil motif-containing protein-like (LOC111099424), mRNA
XM_022430705.1	AT-rich interactive domain-containing protein 5B-like (LOC111099426), transcript variant X1, mRNA
XM_022430706.1	AT-rich interactive domain-containing protein 5B-like (LOC111099426), transcript variant X2, mRNA
XM_022430707.1	AT-rich interactive domain-containing protein 5B-like (LOC111099426), transcript variant X3, mRNA
XM_022430708.1	ectonucleoside triphosphate diphosphohydrolase 8-like (LOC111099427), transcript variant X1, mRNA
XM_022430709.1	ectonucleoside triphosphate diphosphohydrolase 8-like (LOC111099427), transcript variant X2, mRNA
XM_022430710.1	UPF0676 protein C1494.01-like (LOC111099420), transcript variant X2, mRNA
XM_022430711.1	uncharacterized LOC111099428 (LOC111099428), mRNA
XM_022430712.1	uncharacterized LOC111099429 (LOC111099429), mRNA
XM_022430713.1	multiple epidermal growth factor-like domains protein 10 (LOC111099430), transcript variant X1, mRNA
XM_022430716.1	UPF0676 protein C1494.01-like (LOC111099420), transcript variant X3, mRNA
XM_022430717.1	nuclear apoptosis-inducing factor 1-like (LOC111099434), mRNA
XM_022430718.1	uncharacterized LOC111099436 (LOC111099436), mRNA
XM_022430719.1	zinc finger protein 99-like (LOC111099437), mRNA
XM_022430721.1	uncharacterized LOC111099438 (LOC111099438), transcript variant X2, mRNA
XM_022430722.1	uncharacterized LOC111099438 (LOC111099438), transcript variant X3, mRNA
XM_022430723.1	EP300-interacting inhibitor of differentiation 3-like (LOC111099442), mRNA
XM_022430724.1	EP300-interacting inhibitor of differentiation 3-like (LOC111099443), transcript variant X1, mRNA
XM_022430725.1	UPF0676 protein C1494.01-like (LOC111099439), mRNA
XM_022430726.1	EP300-interacting inhibitor of differentiation 3-like (LOC111099443), transcript variant X2, mRNA
XM_022430727.1	putative serine protease K12H4.7 (LOC111099446), mRNA
XM_022430728.1	uncharacterized LOC111099447 (LOC111099447), mRNA
XM_022430729.1	IgGFc-binding protein-like (LOC111099449), mRNA
XM_022430734.1	GDP-L-fucose synthase-like (LOC111099454), mRNA
XM_022430736.1	shematrin-like protein 2 (LOC111099455), mRNA
XM_022430737.1	uncharacterized LOC111099456 (LOC111099456), mRNA
XM_022430738.1	serine/arginine repetitive matrix protein 2-like (LOC111099458), transcript variant X1, mRNA
XM_022430741.1	serine/arginine repetitive matrix protein 2-like (LOC111099458), transcript variant X4, mRNA
XM_022430742.1	cell wall protein RTB1-like (LOC111099460), transcript variant X1, mRNA
XM_022430743.1	protein TSSC4-like (LOC111099459), transcript variant X1, mRNA
XM_022430745.1	major facilitator superfamily domain-containing protein 7-a-like (LOC111099461), mRNA
XM_022430748.1	uncharacterized LOC111099463 (LOC111099463), transcript variant X2, mRNA
XM_022430749.1	uncharacterized LOC111099463 (LOC111099463), transcript variant X3, mRNA
XM_022430750.1	uncharacterized LOC111099463 (LOC111099463), transcript variant X4, mRNA
XM_022430751.1	serine/threonine-protein kinase MARK1-like (LOC111099464), transcript variant X1, mRNA
XM_022430752.1	protein TSSC4-like (LOC111099459), transcript variant X2, mRNA
XM_022430754.1	uncharacterized LOC111099465 (LOC111099465), transcript variant X2, mRNA
XM_022430755.1	uncharacterized LOC111099466 (LOC111099466), mRNA
XM_022430756.1	cytochrome P450 2C14-like (LOC111099468), mRNA
XM_022430757.1	low density lipoprotein receptor adapter protein 1-like (LOC111099469), mRNA
XM_022430758.1	zinc finger protein 99-like (LOC111099470), mRNA
XM_022430759.1	uncharacterized LOC111099473 (LOC111099473), mRNA
XM_022430761.1	uncharacterized LOC111099448 (LOC111099448), mRNA
XM_022430762.1	UBX domain-containing protein 4-like (LOC111099471), mRNA
XM_022430763.1	uncharacterized LOC111099475 (LOC111099475), mRNA
XM_022430764.1	uncharacterized LOC111099476 (LOC111099476), transcript variant X1, mRNA
XM_022430765.1	uncharacterized LOC111099476 (LOC111099476), transcript variant X2, mRNA
XM_022430766.1	uncharacterized LOC111099477 (LOC111099477), mRNA
XM_022430767.1	ligand-dependent nuclear receptor corepressor-like protein (LOC111099478), mRNA
XM_022430768.1	MORN repeat-containing protein 4-like (LOC111099479), transcript variant X1, mRNA
XM_022430769.1	MORN repeat-containing protein 4-like (LOC111099479), transcript variant X2, mRNA
XM_022430770.1	cystatin-A-like (LOC111099480), mRNA
XM_022430771.1	uncharacterized LOC111099482 (LOC111099482), mRNA
XM_022430772.1	disks large homolog 1-like (LOC111099483), transcript variant X1, mRNA
XM_022430773.1	disks large homolog 1-like (LOC111099483), transcript variant X2, mRNA
XM_022430774.1	disks large homolog 1-like (LOC111099483), transcript variant X3, mRNA
XM_022430775.1	zinc finger protein Aiolos-like (LOC111099481), transcript variant X1, mRNA
XM_022430776.1	disks large homolog 1-like (LOC111099483), transcript variant X4, mRNA
XM_022430777.1	T-complex protein 1 subunit beta-like (LOC111099484), mRNA
XM_022430784.1	zinc finger protein Aiolos-like (LOC111099481), transcript variant X2, mRNA
XM_022430786.1	uncharacterized LOC111099486 (LOC111099486), transcript variant X7, mRNA
XM_022430787.1	uncharacterized LOC111099489 (LOC111099489), mRNA
XM_022430788.1	5'-nucleotidase-like (LOC111099490), transcript variant X1, mRNA
XM_022430789.1	5'-nucleotidase-like (LOC111099490), transcript variant X2, mRNA
XM_022430793.1	cystatin-A-like (LOC111099493), mRNA
XM_022430794.1	uncharacterized LOC111099494 (LOC111099494), mRNA
XM_022430795.1	uncharacterized LOC111099495 (LOC111099495), mRNA
XM_022430796.1	probable hydrolase PNKD (LOC111099496), transcript variant X1, mRNA
XM_022430797.1	probable hydrolase PNKD (LOC111099496), transcript variant X2, mRNA
XM_022430798.1	zinc finger protein Aiolos-like (LOC111099481), transcript variant X4, mRNA
XM_022430799.1	uncharacterized LOC111099497 (LOC111099497), mRNA
XM_022430800.1	myeloperoxidase-like (LOC111099498), transcript variant X1, mRNA
XM_022430802.1	uncharacterized LOC111099499 (LOC111099499), mRNA
XM_022430803.1	uncharacterized LOC111099500 (LOC111099500), mRNA
XM_022430805.1	uncharacterized LOC111099501 (LOC111099501), transcript variant X2, mRNA
XM_022430806.1	uncharacterized LOC111099501 (LOC111099501), transcript variant X3, mRNA
XM_022430807.1	uncharacterized LOC111099501 (LOC111099501), transcript variant X4, mRNA
XM_022430808.1	transcription factor Sox-14-like (LOC111099503), mRNA
XM_022430810.1	RNA-binding protein EWS-like (LOC111099504), transcript variant X2, mRNA
XM_022430811.1	bifunctional purine biosynthesis protein PURH-like (LOC111099502), mRNA
XM_022430812.1	RNA-binding protein EWS-like (LOC111099504), transcript variant X3, mRNA
XM_022430813.1	RNA-binding protein EWS-like (LOC111099504), transcript variant X4, mRNA
XM_022430814.1	testis-expressed protein 36-like (LOC111099506), transcript variant X1, mRNA
XM_022430815.1	testis-expressed protein 36-like (LOC111099506), transcript variant X2, mRNA
XM_022430817.1	uncharacterized LOC111099508 (LOC111099508), transcript variant X1, mRNA
XM_022430819.1	uncharacterized LOC111099510 (LOC111099510), partial mRNA
XM_022430820.1	transmembrane protein 246-like (LOC111099511), transcript variant X1, mRNA
XM_022430821.1	transmembrane protein 246-like (LOC111099511), transcript variant X2, mRNA
XM_022430822.1	uncharacterized LOC111099509 (LOC111099509), mRNA
XM_022430823.1	uncharacterized LOC111099513 (LOC111099513), mRNA
XM_022430824.1	E3 ubiquitin-protein ligase TRIM33-like (LOC111099514), mRNA
XM_022430828.1	von Willebrand factor D and EGF domain-containing protein-like (LOC111099516), mRNA
XM_022430829.1	uncharacterized LOC111099517 (LOC111099517), transcript variant X1, mRNA
XM_022430830.1	uncharacterized LOC111099517 (LOC111099517), transcript variant X2, mRNA
XM_022430831.1	vacuolar protein sorting-associated protein 13D-like (LOC111099519), transcript variant X1, mRNA
XM_022430832.1	vacuolar protein sorting-associated protein 13D-like (LOC111099519), transcript variant X2, mRNA
XM_022430833.1	uncharacterized LOC111099521 (LOC111099521), mRNA
XM_022430834.1	EGF-like domain-containing protein 2 (LOC111099518), transcript variant X1, mRNA
XM_022430835.1	uncharacterized LOC111099522 (LOC111099522), mRNA
XM_022430836.1	CD40 ligand-like (LOC111099523), mRNA
XM_022430837.1	nuclear pore complex protein Nup107-like (LOC111099524), mRNA
XM_022430838.1	uncharacterized LOC111099526 (LOC111099526), mRNA
XM_022430841.1	EGF-like domain-containing protein 2 (LOC111099518), transcript variant X2, mRNA
XM_022430842.1	CDK2-associated and cullin domain-containing protein 1-like (LOC111099531), mRNA
XM_022430845.1	probable E3 ubiquitin-protein ligase TRIM8 (LOC111099533), mRNA
XM_022430846.1	extensin-like (LOC111099534), mRNA
XM_022430847.1	uncharacterized LOC111099535 (LOC111099535), mRNA
XM_022430848.1	EGF-like domain-containing protein 2 (LOC111099518), transcript variant X3, mRNA
XM_022430849.1	uncharacterized LOC111099536 (LOC111099536), mRNA
XM_022430850.1	uncharacterized LOC111099537 (LOC111099537), transcript variant X1, mRNA
XM_022430851.1	uncharacterized LOC111099537 (LOC111099537), transcript variant X2, mRNA
XM_022430853.1	uncharacterized LOC111099540 (LOC111099540), mRNA
XM_022430854.1	EGF-like domain-containing protein 2 (LOC111099518), transcript variant X4, mRNA
XM_022430857.1	N-acetylglucosamine-1-phosphodiester alpha-N-acetylglucosaminidase-like (LOC111099543), mRNA
XM_022430858.1	T-complex protein 1 subunit beta-like (LOC111099544), mRNA
XM_022430859.1	uncharacterized LOC111099545 (LOC111099545), mRNA
XM_022430860.1	uncharacterized LOC111099546 (LOC111099546), mRNA
XM_022430861.1	uncharacterized LOC111099547 (LOC111099547), mRNA
XM_022430862.1	uncharacterized LOC111099549 (LOC111099549), transcript variant X1, mRNA
XM_022430864.1	uncharacterized LOC111099549 (LOC111099549), transcript variant X3, mRNA
XM_022430865.1	kinesin-like protein KIF17 (LOC111099548), mRNA
XM_022430868.1	exodeoxyribonuclease-like (LOC111099552), partial mRNA
XM_022430869.1	ankyrin repeat and protein kinase domain-containing protein 1-like (LOC111099553), mRNA
XM_022430873.1	uncharacterized LOC111099558 (LOC111099558), mRNA
XM_022430874.1	tripartite motif-containing protein 3-like (LOC111099559), mRNA
XM_022430875.1	uncharacterized LOC111099529 (LOC111099529), mRNA
XM_022430876.1	choline/ethanolamine kinase-like (LOC111099557), transcript variant X1, mRNA
XM_022430880.1	synaptogenesis protein syg-2-like (LOC111099564), mRNA
XM_022430883.1	choline/ethanolamine kinase-like (LOC111099557), transcript variant X2, mRNA
XM_022430884.1	uncharacterized LOC111099567 (LOC111099567), transcript variant X1, mRNA
XM_022430886.1	serine protease inhibitor dipetalogastin-like (LOC111099569), transcript variant X1, mRNA
XM_022430887.1	serine protease inhibitor dipetalogastin-like (LOC111099569), transcript variant X2, mRNA
XM_022430888.1	heat shock 70 kDa protein 12A-like (LOC111099570), mRNA
XM_022430889.1	histone RNA hairpin-binding protein-like (LOC111099571), mRNA
XM_022430890.1	uncharacterized LOC111099572 (LOC111099572), transcript variant X1, mRNA
XM_022430892.1	uncharacterized LOC111099574 (LOC111099574), mRNA
XM_022430893.1	26S proteasome non-ATPase regulatory subunit 2-like (LOC111099573), mRNA
XM_022430894.1	uncharacterized LOC111099577 (LOC111099577), transcript variant X1, mRNA
XM_022430895.1	uncharacterized LOC111099577 (LOC111099577), transcript variant X2, mRNA
XM_022430896.1	mannan polymerase complex subunit mnn9-like (LOC111099578), mRNA
XM_022430897.1	uncharacterized LOC111099579 (LOC111099579), transcript variant X1, mRNA
XM_022430899.1	uncharacterized LOC111099579 (LOC111099579), transcript variant X3, mRNA
XM_022430900.1	uncharacterized LOC111099581 (LOC111099581), mRNA
XM_022430901.1	uncharacterized LOC111099582 (LOC111099582), mRNA
XM_022430902.1	cat eye syndrome critical region protein 2-like (LOC111099580), transcript variant X1, mRNA
XM_022430904.1	uncharacterized LOC111099583 (LOC111099583), transcript variant X2, mRNA
XM_022430906.1	protoporphyrinogen oxidase-like (LOC111099584), mRNA
XM_022430907.1	lys-63-specific deubiquitinase BRCC36-like (LOC111099585), mRNA
XM_022430908.1	uncharacterized LOC111099586 (LOC111099586), mRNA
XM_022430911.1	cat eye syndrome critical region protein 2-like (LOC111099580), transcript variant X2, mRNA
XM_022430915.1	uncharacterized LOC111099587 (LOC111099587), transcript variant X6, mRNA
XM_022430917.1	uncharacterized LOC111099589 (LOC111099589), mRNA
XM_022430918.1	uncharacterized LOC111099590 (LOC111099590), mRNA
XM_022430920.1	cat eye syndrome critical region protein 2-like (LOC111099580), transcript variant X3, mRNA
XM_022430922.1	serine-rich adhesin for platelets-like (LOC111099592), transcript variant X1, mRNA
XM_022430923.1	serine-rich adhesin for platelets-like (LOC111099592), transcript variant X2, mRNA
XM_022430924.1	serine-rich adhesin for platelets-like (LOC111099592), transcript variant X3, mRNA
XM_022430925.1	serine-rich adhesin for platelets-like (LOC111099592), transcript variant X4, mRNA
XM_022430926.1	lysine-rich arabinogalactan protein 19-like (LOC111099593), transcript variant X1, mRNA
XM_022430928.1	uncharacterized LOC111099595 (LOC111099595), mRNA
XM_022430929.1	uncharacterized LOC111099596 (LOC111099596), transcript variant X1, mRNA
XM_022430931.1	uncharacterized LOC111099596 (LOC111099596), transcript variant X3, mRNA
XM_022430932.1	cat eye syndrome critical region protein 2-like (LOC111099594), transcript variant X1, mRNA
XM_022430934.1	transcription factor IIIB 50 kDa subunit-like (LOC111099597), mRNA
XM_022430935.1	nucleoporin Nup43-like (LOC111099598), mRNA
XM_022430936.1	uncharacterized protein DDB_G0279979-like (LOC111099600), transcript variant X1, mRNA
XM_022430938.1	uncharacterized protein DDB_G0279979-like (LOC111099600), transcript variant X3, mRNA
XM_022430939.1	uncharacterized LOC111099601 (LOC111099601), transcript variant X1, mRNA
XM_022430940.1	cat eye syndrome critical region protein 2-like (LOC111099594), transcript variant X2, mRNA
XM_022430941.1	uncharacterized LOC111099601 (LOC111099601), transcript variant X2, mRNA
XM_022430947.1	vacuolar protein sorting-associated protein 13A-like (LOC111099603), transcript variant X4, mRNA
XM_022430951.1	vacuolar protein sorting-associated protein 13A-like (LOC111099603), transcript variant X8, mRNA
XM_022430953.1	vacuolar protein sorting-associated protein 13A-like (LOC111099603), transcript variant X10, mRNA
XM_022430954.1	vacuolar protein sorting-associated protein 13A-like (LOC111099603), transcript variant X11, mRNA
XM_022430955.1	uncharacterized LOC111099604 (LOC111099604), mRNA
XM_022430956.1	vacuolar protein sorting-associated protein 13A-like (LOC111099603), transcript variant X12, mRNA
XM_022430957.1	vacuolar protein sorting-associated protein 13A-like (LOC111099603), transcript variant X13, mRNA
XM_022430958.1	uncharacterized LOC111099606 (LOC111099606), mRNA
XM_022430961.1	transcriptional coactivator YAP1-like (LOC111099610), transcript variant X1, mRNA
XM_022430962.1	transcriptional coactivator YAP1-like (LOC111099610), transcript variant X2, mRNA
XM_022430963.1	transcriptional coactivator YAP1-like (LOC111099610), transcript variant X3, mRNA
XM_022430964.1	transcriptional coactivator YAP1-like (LOC111099610), transcript variant X4, mRNA
XM_022430965.1	transcriptional coactivator YAP1-like (LOC111099610), transcript variant X5, mRNA
XM_022430966.1	transcriptional coactivator YAP1-like (LOC111099610), transcript variant X6, mRNA
XM_022430967.1	uncharacterized LOC111099612 (LOC111099612), transcript variant X1, mRNA
XM_022430969.1	uncharacterized LOC111099612 (LOC111099612), transcript variant X3, mRNA
XM_022430970.1	sialomucin core protein 24-like (LOC111099613), transcript variant X1, mRNA
XM_022430971.1	sialomucin core protein 24-like (LOC111099613), transcript variant X2, mRNA
XM_022430976.1	translation initiation factor eIF-2B subunit delta-like (LOC111099614), transcript variant X1, mRNA
XM_022430979.1	charged multivesicular body protein 2b-like (LOC111099617), mRNA
XM_022430980.1	uncharacterized LOC111099618 (LOC111099618), mRNA
XM_022430981.1	endothelial cell-specific molecule 1-like (LOC111099619), mRNA
XM_022430982.1	receptor-type tyrosine-protein phosphatase H-like (LOC111099620), transcript variant X1, mRNA
XM_022430983.1	receptor-type tyrosine-protein phosphatase H-like (LOC111099620), transcript variant X2, mRNA
XM_022430984.1	translation initiation factor eIF-2B subunit delta-like (LOC111099614), transcript variant X2, mRNA
XM_022430985.1	cell wall protein DAN4-like (LOC111099621), mRNA
XM_022430986.1	cytochrome P450 4F22-like (LOC111099622), mRNA
XM_022430987.1	methionine--tRNA ligase, mitochondrial-like (LOC111099623), mRNA
XM_022430988.1	cytoplasmic tRNA 2-thiolation protein 1-like (LOC111099625), mRNA
XM_022430989.1	transmembrane protein 161B-like (LOC111099626), mRNA
XM_022430990.1	uncharacterized LOC111099627 (LOC111099627), mRNA
XM_022430991.1	uncharacterized LOC111099629 (LOC111099629), mRNA
XM_022430993.1	uncharacterized LOC111099631 (LOC111099631), transcript variant X1, mRNA
XM_022430994.1	uncharacterized LOC111099605 (LOC111099605), mRNA
XM_022430995.1	uncharacterized LOC111099628 (LOC111099628), mRNA
XM_022430996.1	uncharacterized LOC111099631 (LOC111099631), transcript variant X2, mRNA
XM_022430997.1	uncharacterized LOC111099632 (LOC111099632), transcript variant X1, mRNA
XM_022430998.1	uncharacterized LOC111099632 (LOC111099632), transcript variant X3, mRNA
XM_022430999.1	Golgi-associated PDZ and coiled-coil motif-containing protein-like (LOC111099633), mRNA
XM_022431001.1	dual specificity protein phosphatase 14-like (LOC111099639), transcript variant X1, mRNA
XM_022431002.1	dual specificity protein phosphatase 14-like (LOC111099639), transcript variant X2, mRNA
XM_022431003.1	dual specificity protein phosphatase 14-like (LOC111099639), transcript variant X3, mRNA
XM_022431005.1	uncharacterized LOC111099640 (LOC111099640), transcript variant X1, mRNA
XM_022431006.1	uncharacterized LOC111099641 (LOC111099641), mRNA
XM_022431007.1	uncharacterized LOC111099642 (LOC111099642), transcript variant X1, mRNA
XM_022431008.1	uncharacterized LOC111099642 (LOC111099642), transcript variant X2, mRNA
XM_022431009.1	uncharacterized LOC111099644 (LOC111099644), mRNA
XM_022431010.1	uncharacterized LOC111099646 (LOC111099646), transcript variant X1, mRNA
XM_022431011.1	sulfotransferase 1C4-like (LOC111099643), mRNA
XM_022431012.1	uncharacterized LOC111099646 (LOC111099646), transcript variant X2, mRNA
XM_022431013.1	probable ubiquitin carboxyl-terminal hydrolase MINDY-4 (LOC111099648), transcript variant X1, mRNA
XM_022431014.1	probable ubiquitin carboxyl-terminal hydrolase MINDY-4 (LOC111099648), transcript variant X2, mRNA
XM_022431015.1	glycoprotein 3-alpha-L-fucosyltransferase A-like (LOC111099650), transcript variant X1, mRNA
XM_022431016.1	glycoprotein 3-alpha-L-fucosyltransferase A-like (LOC111099650), transcript variant X2, mRNA
XM_022431017.1	mucin-22-like (LOC111099651), mRNA
XM_022431019.1	uncharacterized LOC111099654 (LOC111099654), mRNA
XM_022431021.1	probable pyruvate dehydrogenase E1 component subunit alpha, mitochondrial (LOC111099655), transcript variant X2, mRNA
XM_022431022.1	sulfotransferase family cytosolic 1B member 1-like (LOC111099652), mRNA
XM_022431023.1	probable pyruvate dehydrogenase E1 component subunit alpha, mitochondrial (LOC111099655), transcript variant X3, mRNA
XM_022431024.1	uncharacterized LOC111099656 (LOC111099656), mRNA
XM_022431025.1	pyruvate dehydrogenase E1 component subunit alpha, mitochondrial-like (LOC111099657), mRNA
XM_022431026.1	pyruvate dehydrogenase E1 component subunit alpha, mitochondrial-like (LOC111099658), mRNA
XM_022431027.1	cytoplasmic tRNA 2-thiolation protein 1-like (LOC111099660), mRNA
XM_022431028.1	zinc finger protein 177-like (LOC111099659), transcript variant X1, mRNA
XM_022431038.1	uncharacterized LOC111099663 (LOC111099663), transcript variant X10, mRNA
XM_022431040.1	nuclear pore complex protein Nup205-like (LOC111099664), mRNA
XM_022431041.1	ankyrin-3-like (LOC111099665), mRNA
XM_022431042.1	ATP-dependent RNA helicase eIF4A-like (LOC111099666), mRNA
XM_022431048.1	zinc finger protein 177-like (LOC111099659), transcript variant X3, mRNA
XM_022431056.1	orexin receptor type 2-like (LOC111099668), transcript variant X2, mRNA
XM_022431057.1	orexin receptor type 2-like (LOC111099669), mRNA
XM_022431059.1	uncharacterized LOC111099673 (LOC111099673), transcript variant X1, mRNA
XM_022431060.1	peroxisomal trans-2-enoyl-CoA reductase-like (LOC111099670), mRNA
XM_022431062.1	uncharacterized LOC111099673 (LOC111099673), transcript variant X3, mRNA
XM_022431063.1	uncharacterized LOC111099673 (LOC111099673), transcript variant X4, mRNA
XM_022431064.1	probable E3 ubiquitin-protein ligase MID2 (LOC111099674), transcript variant X1, mRNA
XM_022431067.1	demethylmenaquinone methyltransferase-like (LOC111099676), mRNA
XM_022431068.1	uncharacterized LOC111099679 (LOC111099679), mRNA
XM_022431069.1	uncharacterized LOC111099680 (LOC111099680), mRNA
XM_022431070.1	uncharacterized LOC111099681 (LOC111099681), mRNA
XM_022431072.1	transmembrane protein 35B-like (LOC111099682), mRNA
XM_022431073.1	uncharacterized LOC111099683 (LOC111099683), transcript variant X1, mRNA
XM_022431075.1	5'-nucleotidase-like (LOC111099684), transcript variant X1, mRNA
XM_022431076.1	5'-nucleotidase-like (LOC111099684), transcript variant X2, mRNA
XM_022431077.1	uncharacterized LOC111099685 (LOC111099685), mRNA
XM_022431081.1	uncharacterized LOC111099686 (LOC111099686), transcript variant X3, mRNA
XM_022431082.1	cytochrome P450 4F22-like (LOC111099687), mRNA
XM_022431083.1	E3 ubiquitin-protein ligase XIAP-like (LOC111099688), transcript variant X1, mRNA
XM_022431085.1	uncharacterized LOC111099689 (LOC111099689), transcript variant X1, mRNA
XM_022431086.1	uncharacterized LOC111099689 (LOC111099689), transcript variant X2, mRNA
XM_022431088.1	GDP-L-fucose synthase-like (LOC111099690), mRNA
XM_022431092.1	leucine-rich repeat and calponin homology domain-containing protein 2-like (LOC111099692), transcript variant X2, mRNA
XM_022431094.1	leucine-rich repeat and calponin homology domain-containing protein 2-like (LOC111099692), transcript variant X4, mRNA
XM_022431097.1	leucine-rich repeat and calponin homology domain-containing protein 2-like (LOC111099692), transcript variant X7, mRNA
XM_022431099.1	leucine-rich repeat and calponin homology domain-containing protein 2-like (LOC111099692), transcript variant X9, mRNA
XM_022431101.1	leucine-rich repeat and calponin homology domain-containing protein 2-like (LOC111099692), transcript variant X11, mRNA
XM_022431102.1	uncharacterized LOC111099694 (LOC111099694), mRNA
XM_022431103.1	histone-lysine N-methyltransferase 2C-like (LOC111099693), mRNA
XM_022431105.1	transmembrane and TPR repeat-containing protein 3-like (LOC111099696), transcript variant X2, mRNA
XM_022431106.1	transmembrane and TPR repeat-containing protein 3-like (LOC111099696), transcript variant X3, mRNA
XM_022431107.1	proteoglycan 4-like (LOC111099697), mRNA
XM_022431108.1	peroxisomal leader peptide-processing protease-like (LOC111099700), transcript variant X1, mRNA
XM_022431109.1	peroxisomal leader peptide-processing protease-like (LOC111099700), transcript variant X2, mRNA
XM_022431111.1	peroxisomal leader peptide-processing protease-like (LOC111099700), transcript variant X4, mRNA
XM_022431113.1	probable E3 ubiquitin-protein ligase TRIM8 (LOC111099702), mRNA
XM_022431114.1	solute carrier organic anion transporter family member 4C1-like (LOC111099701), transcript variant X1, mRNA
XM_022431115.1	putative nuclease HARBI1 (LOC111099703), mRNA
XM_022431116.1	uncharacterized LOC111099704 (LOC111099704), mRNA
XM_022431119.1	complement C1q-like protein 4 (LOC111099708), mRNA
XM_022431120.1	solute carrier organic anion transporter family member 4C1-like (LOC111099701), transcript variant X2, mRNA
XM_022431122.1	uncharacterized LOC111099711 (LOC111099711), transcript variant X2, mRNA
XM_022431124.1	uncharacterized LOC111099711 (LOC111099711), transcript variant X4, mRNA
XM_022431125.1	scavenger receptor class F member 1-like (LOC111099712), mRNA
XM_022431126.1	CAAX prenyl protease 1 homolog (LOC111099713), mRNA
XM_022431127.1	solute carrier organic anion transporter family member 4C1-like (LOC111099701), transcript variant X3, mRNA
XM_022431128.1	sucrase-isomaltase, intestinal-like (LOC111099715), mRNA
XM_022431130.1	matrix metalloproteinase-24-like (LOC111099717), mRNA
XM_022431135.1	uncharacterized LOC111099721 (LOC111099721), transcript variant X4, mRNA
XM_022431138.1	uncharacterized LOC111099721 (LOC111099721), transcript variant X6, mRNA
XM_022431139.1	uncharacterized LOC111099721 (LOC111099721), transcript variant X7, mRNA
XM_022431140.1	proteasomal ATPase-associated factor 1-like (LOC111099723), mRNA
XM_022431141.1	tRNA wybutosine-synthesizing protein 4-like (LOC111099724), mRNA
XM_022431142.1	tumor susceptibility gene 101 protein-like (LOC111099725), mRNA
XM_022431143.1	uncharacterized LOC111099726 (LOC111099726), transcript variant X1, mRNA
XM_022431145.1	uncharacterized LOC111099726 (LOC111099726), transcript variant X3, mRNA
XM_022431147.1	uncharacterized LOC111099727 (LOC111099727), transcript variant X1, mRNA
XM_022431148.1	uncharacterized LOC111099728 (LOC111099728), mRNA
XM_022431149.1	uncharacterized LOC111099729 (LOC111099729), mRNA
XM_022431150.1	uncharacterized LOC111099730 (LOC111099730), transcript variant X1, mRNA
XM_022431152.1	uncharacterized LOC111099730 (LOC111099730), transcript variant X3, mRNA
XM_022431153.1	cell division cycle protein 20 homolog (LOC111099731), mRNA
XM_022431159.1	protrudin-like (LOC111099735), transcript variant X1, mRNA
XM_022431160.1	protrudin-like (LOC111099735), transcript variant X2, mRNA
XM_022431161.1	casein kinase II subunit alpha-like (LOC111099736), mRNA
XM_022431162.1	peptide methionine sulfoxide reductase MsrB-like (LOC111099737), transcript variant X1, mRNA
XM_022431163.1	peptide methionine sulfoxide reductase MsrB-like (LOC111099737), transcript variant X2, mRNA
XM_022431164.1	peptide methionine sulfoxide reductase MsrB-like (LOC111099737), transcript variant X3, mRNA
XM_022431165.1	peptide methionine sulfoxide reductase MsrB-like (LOC111099737), transcript variant X4, mRNA
XM_022431166.1	peptide methionine sulfoxide reductase MsrB-like (LOC111099737), transcript variant X5, mRNA
XM_022431167.1	peptide methionine sulfoxide reductase MsrB-like (LOC111099737), transcript variant X6, mRNA
XM_022431168.1	uncharacterized LOC111099739 (LOC111099739), mRNA
XM_022431169.1	beta-1,3-galactosyltransferase 1-like (LOC111099740), mRNA
XM_022431170.1	uncharacterized LOC111099738 (LOC111099738), mRNA
XM_022431171.1	G2/mitotic-specific cyclin-B3-like (LOC111099741), mRNA
XM_022431173.1	D-beta-hydroxybutyrate dehydrogenase-like (LOC111099744), mRNA
XM_022431175.1	multidrug resistance-associated protein 5-like (LOC111099746), transcript variant X2, mRNA
XM_022431177.1	multidrug resistance-associated protein 5-like (LOC111099746), transcript variant X4, mRNA
XM_022431178.1	multidrug resistance-associated protein 5-like (LOC111099746), transcript variant X5, mRNA
XM_022431180.1	multidrug resistance-associated protein 5-like (LOC111099748), mRNA
XM_022431182.1	uncharacterized LOC111099749 (LOC111099749), mRNA
XM_022431184.1	uncharacterized LOC111099750 (LOC111099750), transcript variant X2, mRNA
XM_022431187.1	uncharacterized LOC111099753 (LOC111099753), mRNA
XM_022431188.1	centromere protein I-like (LOC111099754), transcript variant X1, mRNA
XM_022431191.1	peptidoglycan-recognition protein SC2-like (LOC111099755), mRNA
XM_022431192.1	uncharacterized LOC111099756 (LOC111099756), mRNA
XM_022431193.1	uncharacterized LOC111099761 (LOC111099761), mRNA
XM_022431195.1	uncharacterized LOC111099764 (LOC111099764), mRNA
XM_022431197.1	uncharacterized LOC111099765 (LOC111099765), transcript variant X2, mRNA
XM_022431198.1	uncharacterized LOC111099765 (LOC111099765), transcript variant X3, mRNA
XM_022431199.1	uncharacterized LOC111099765 (LOC111099765), transcript variant X4, mRNA
XM_022431200.1	uncharacterized LOC111099766 (LOC111099766), transcript variant X1, mRNA
XM_022431201.1	homeobox protein abdominal-B-like (LOC111099747), transcript variant X4, mRNA
XM_022431211.1	regulating synaptic membrane exocytosis protein 2-like (LOC111099770), transcript variant X3, mRNA
XM_022431214.1	probable 3',5'-cyclic phosphodiesterase pde-5 (LOC111099771), transcript variant X3, mRNA
XM_022431219.1	homeobox protein abdominal-B-like (LOC111099747), transcript variant X6, mRNA
XM_022431220.1	probable 3',5'-cyclic phosphodiesterase pde-5 (LOC111099771), transcript variant X8, mRNA
XM_022431222.1	inactive rhomboid protein 1-like (LOC111099772), transcript variant X1, mRNA
XM_022431223.1	inactive rhomboid protein 1-like (LOC111099772), transcript variant X2, mRNA
XM_022431227.1	transcription factor AP-2-epsilon-like (LOC111099773), transcript variant X3, mRNA
XM_022431228.1	transcription factor AP-2-epsilon-like (LOC111099773), transcript variant X4, mRNA
XM_022431229.1	solute carrier family 17 member 9-like (LOC111099774), mRNA
XM_022431230.1	tektin-2-like (LOC111099776), mRNA
XM_022431231.1	gastrula zinc finger protein XlCGF7.1-like (LOC111099777), transcript variant X1, mRNA
XM_022431232.1	gastrula zinc finger protein XlCGF7.1-like (LOC111099777), transcript variant X2, mRNA
XM_022431233.1	peroxidase-like protein (LOC111099775), mRNA
XM_022431235.1	ATP synthase mitochondrial F1 complex assembly factor 1-like (LOC111099779), mRNA
XM_022431236.1	trichohyalin-like (LOC111099780), mRNA
XM_022431237.1	syntaxin-7-like (LOC111099781), transcript variant X1, mRNA
XM_022431238.1	syntaxin-7-like (LOC111099781), transcript variant X2, mRNA
XM_022431239.1	syntaxin-7-like (LOC111099781), transcript variant X3, mRNA
XM_022431241.1	syntaxin-7-like (LOC111099781), transcript variant X5, mRNA
XM_022431242.1	uncharacterized LOC111099783 (LOC111099783), mRNA
XM_022431243.1	uncharacterized LOC111099784 (LOC111099784), mRNA
XM_022431244.1	GTP-binding protein Di-Ras2-like (LOC111099785), mRNA
XM_022431245.1	uncharacterized LOC111099786 (LOC111099786), mRNA
XM_022431246.1	uncharacterized LOC111099787 (LOC111099787), mRNA
XM_022431249.1	uncharacterized LOC111099789 (LOC111099789), transcript variant X2, mRNA
XM_022431250.1	uncharacterized LOC111099789 (LOC111099789), transcript variant X3, mRNA
XM_022431251.1	uncharacterized LOC111099793 (LOC111099793), mRNA
XM_022431252.1	sex peptide receptor-like (LOC111099794), transcript variant X1, mRNA
XM_022431253.1	sex peptide receptor-like (LOC111099794), transcript variant X2, mRNA
XM_022431255.1	ruvB-like 2 (LOC111099792), mRNA
XM_022431256.1	sex peptide receptor-like (LOC111099794), transcript variant X4, mRNA
XM_022431257.1	sex peptide receptor-like (LOC111099794), transcript variant X5, mRNA
XM_022431259.1	uncharacterized LOC111099795 (LOC111099795), transcript variant X1, mRNA
XM_022431260.1	uncharacterized LOC111099795 (LOC111099795), transcript variant X2, mRNA
XM_022431261.1	homeobox protein MSH-D-like (LOC111099796), mRNA
XM_022431262.1	myosin-3-like (LOC111099797), mRNA
XM_022431263.1	uncharacterized LOC111099799 (LOC111099799), mRNA
XM_022431264.1	heat shock 70 kDa protein 12A-like (LOC111099801), mRNA
XM_022431268.1	zinc finger protein 239-like (LOC111099803), mRNA
XM_022431270.1	uncharacterized LOC111099804 (LOC111099804), transcript variant X2, mRNA
XM_022431273.1	uncharacterized LOC111099810 (LOC111099810), mRNA
XM_022431274.1	heat shock 70 kDa protein 12B-like (LOC111099811), mRNA
XM_022431276.1	bystin-like (LOC111099808), transcript variant X1, mRNA
XM_022431277.1	probable ubiquitin carboxyl-terminal hydrolase MINDY-4 (LOC111099812), transcript variant X3, mRNA
XM_022431279.1	uncharacterized LOC111099814 (LOC111099814), mRNA
XM_022431281.1	uncharacterized LOC111099816 (LOC111099816), mRNA
XM_022431282.1	cholecystokinin receptor type A-like (LOC111099818), mRNA
XM_022431283.1	bystin-like (LOC111099808), transcript variant X2, mRNA
XM_022431285.1	uncharacterized LOC111099821 (LOC111099821), mRNA
XM_022431286.1	coiled-coil domain-containing protein 28B-like (LOC111099822), transcript variant X1, mRNA
XM_022431287.1	coiled-coil domain-containing protein 28B-like (LOC111099822), transcript variant X2, mRNA
XM_022431288.1	uncharacterized LOC111099823 (LOC111099823), mRNA
XM_022431289.1	uncharacterized LOC111099825 (LOC111099825), mRNA
XM_022431293.1	estradiol 17-beta-dehydrogenase 11-like (LOC111099826), mRNA
XM_022431295.1	uncharacterized LOC111099830 (LOC111099830), transcript variant X2, mRNA
XM_022431298.1	uncharacterized LOC111099832 (LOC111099832), mRNA
XM_022431300.1	uncharacterized LOC111099834 (LOC111099834), mRNA
XM_022431303.1	sodium channel modifier 1-like (LOC111099835), mRNA
XM_022431306.1	serine protease inhibitor dipetalogastin-like (LOC111099841), transcript variant X2, mRNA
XM_022431307.1	uncharacterized LOC111099842 (LOC111099842), mRNA
XM_022431309.1	galectin-4-like (LOC111099845), mRNA
XM_022431310.1	E3 ubiquitin-protein ligase DTX3L-like (LOC111099846), transcript variant X1, mRNA
XM_022431311.1	E3 ubiquitin-protein ligase DTX3L-like (LOC111099846), transcript variant X2, mRNA
XM_022431312.1	uncharacterized LOC111099847 (LOC111099847), mRNA
XM_022431313.1	uncharacterized LOC111099844 (LOC111099844), mRNA
XM_022431316.1	uncharacterized LOC111099849 (LOC111099849), transcript variant X3, mRNA
XM_022431321.1	uncharacterized LOC111099850 (LOC111099850), mRNA
XM_022431323.1	uncharacterized LOC111099852 (LOC111099852), transcript variant X2, mRNA
XM_022431324.1	uncharacterized LOC111099854 (LOC111099854), transcript variant X1, mRNA
XM_022431327.1	uncharacterized LOC111099855 (LOC111099855), mRNA
XM_022431328.1	uncharacterized LOC111099856 (LOC111099856), mRNA
XM_022431329.1	probable glutamate--tRNA ligase, mitochondrial (LOC111099857), mRNA
XM_022431330.1	uncharacterized LOC111099858 (LOC111099858), mRNA
XM_022431331.1	uncharacterized LOC111099859 (LOC111099859), mRNA
XM_022431332.1	uncharacterized LOC111099860 (LOC111099860), mRNA
XM_022431333.1	protein FAM124A-like (LOC111099831), mRNA
XM_022431334.1	uncharacterized LOC111099862 (LOC111099862), mRNA
XM_022431335.1	protein shisa-4-like (LOC111099863), mRNA
XM_022431336.1	uncharacterized LOC111099864 (LOC111099864), transcript variant X1, mRNA
XM_022431339.1	myeloperoxidase-like (LOC111099865), mRNA
XM_022431340.1	uncharacterized LOC111099867 (LOC111099867), mRNA
XM_022431341.1	uncharacterized LOC111099868 (LOC111099868), mRNA
XM_022431342.1	uncharacterized LOC111099869 (LOC111099869), mRNA
XM_022431344.1	protein phosphatase 1 regulatory subunit 12A-like (LOC111099870), transcript variant X2, mRNA
XM_022431355.1	protein phosphatase 1 regulatory subunit 12A-like (LOC111099870), transcript variant X13, mRNA
XM_022431356.1	protein phosphatase 1 regulatory subunit 12A-like (LOC111099870), transcript variant X14, mRNA
XM_022431357.1	28S ribosomal protein S35, mitochondrial-like (LOC111099873), mRNA
XM_022431359.1	transcription initiation factor TFIID subunit 11-like (LOC111099872), mRNA
XM_022431360.1	uncharacterized LOC111099876 (LOC111099876), mRNA
XM_022431361.1	uncharacterized LOC111099878 (LOC111099878), transcript variant X1, mRNA
XM_022431362.1	uncharacterized LOC111099878 (LOC111099878), transcript variant X2, mRNA
XM_022431363.1	uncharacterized LOC111099879 (LOC111099879), transcript variant X1, mRNA
XM_022431364.1	uncharacterized LOC111099879 (LOC111099879), transcript variant X2, mRNA
XM_022431365.1	uncharacterized LOC111099880 (LOC111099880), transcript variant X1, mRNA
XM_022431366.1	uncharacterized LOC111099880 (LOC111099880), transcript variant X2, mRNA
XM_022431367.1	uncharacterized LOC111099880 (LOC111099880), transcript variant X3, mRNA
XM_022431368.1	hexokinase-1-like (LOC111099882), mRNA
XM_022431370.1	GSK3-beta interaction protein-like (LOC111099883), mRNA
XM_022431371.1	caldesmon-like (LOC111099884), transcript variant X1, mRNA
XM_022431373.1	arrestin domain-containing protein 17-like (LOC111099886), transcript variant X1, mRNA
XM_022431378.1	arrestin domain-containing protein 17-like (LOC111099886), transcript variant X6, mRNA
XM_022431379.1	uncharacterized LOC111099889 (LOC111099889), mRNA
XM_022431387.1	heat shock 70 kDa protein 12B-like (LOC111099893), transcript variant X1, mRNA
XM_022431388.1	heat shock 70 kDa protein 12B-like (LOC111099893), transcript variant X2, mRNA
XM_022431394.1	uncharacterized LOC111099894 (LOC111099894), transcript variant X5, mRNA
XM_022431395.1	uncharacterized LOC111099894 (LOC111099894), transcript variant X6, mRNA
XM_022431400.1	uncharacterized LOC111099888 (LOC111099888), transcript variant X3, mRNA
XM_022431402.1	chaoptin-like (LOC111099898), mRNA
XM_022431404.1	cell adhesion molecule 2-like (LOC111099899), transcript variant X2, mRNA
XM_022431405.1	cell adhesion molecule 2-like (LOC111099899), transcript variant X3, mRNA
XM_022431406.1	cell adhesion molecule 2-like (LOC111099899), transcript variant X4, mRNA
XM_022431407.1	charged multivesicular body protein 2b-like (LOC111099900), mRNA
XM_022431408.1	uncharacterized LOC111099902 (LOC111099902), mRNA
XM_022431414.1	uncharacterized LOC111099905 (LOC111099905), transcript variant X2, mRNA
XM_022431416.1	acyl-CoA-binding domain-containing protein 5-like (LOC111099904), mRNA
XM_022431417.1	uncharacterized LOC111099907 (LOC111099907), mRNA
XM_022431418.1	homeobox protein EMX1-like (LOC111099909), mRNA
XM_022431419.1	uncharacterized LOC111099910 (LOC111099910), transcript variant X1, mRNA
XM_022431420.1	uncharacterized LOC111099910 (LOC111099910), transcript variant X2, mRNA
XM_022431421.1	uncharacterized LOC111099912 (LOC111099912), mRNA
XM_022431422.1	uncharacterized LOC111099914 (LOC111099914), mRNA
XM_022431423.1	tripartite motif-containing protein 3-like (LOC111099915), mRNA
XM_022431424.1	uncharacterized LOC111099916 (LOC111099916), transcript variant X1, mRNA
XM_022431426.1	uncharacterized LOC111099916 (LOC111099916), transcript variant X3, mRNA
XM_022431428.1	vacuolar protein sorting-associated protein 13D-like (LOC111099918), mRNA
XM_022431429.1	uncharacterized LOC111099919 (LOC111099919), transcript variant X1, mRNA
XM_022431430.1	uncharacterized LOC111099919 (LOC111099919), transcript variant X2, mRNA
XM_022431431.1	uncharacterized LOC111099920 (LOC111099920), transcript variant X1, mRNA
XM_022431434.1	uncharacterized LOC111099920 (LOC111099920), transcript variant X4, mRNA
XM_022431436.1	HIV Tat-specific factor 1-like (LOC111099922), mRNA
XM_022431438.1	uncharacterized LOC111099923 (LOC111099923), mRNA
XM_022431439.1	uncharacterized LOC111099924 (LOC111099924), mRNA
XM_022431440.1	transcription cofactor vestigial-like protein 2 (LOC111099925), transcript variant X1, mRNA
XM_022431441.1	transcription cofactor vestigial-like protein 2 (LOC111099925), transcript variant X2, mRNA
XM_022431443.1	uncharacterized LOC111099926 (LOC111099926), transcript variant X2, mRNA
XM_022431445.1	myeloperoxidase-like (LOC111099927), transcript variant X2, mRNA
XM_022431447.1	uncharacterized LOC111099929 (LOC111099929), transcript variant X4, mRNA
XM_022431449.1	uncharacterized LOC111099928 (LOC111099928), mRNA
XM_022431454.1	uncharacterized LOC111099929 (LOC111099929), transcript variant X10, mRNA
XM_022431455.1	uncharacterized LOC111099906 (LOC111099906), mRNA
XM_022431459.1	uncharacterized LOC111099931 (LOC111099931), mRNA
XM_022431460.1	calcium and integrin-binding protein 1-like (LOC111099933), mRNA
XM_022431461.1	uncharacterized LOC111099934 (LOC111099934), mRNA
XM_022431463.1	exostosin-1a-like (LOC111099932), mRNA
XM_022431464.1	myosin-11-like (LOC111099936), mRNA
XM_022431465.1	uncharacterized LOC111099937 (LOC111099937), mRNA
XM_022431466.1	nephrin-like (LOC111099938), mRNA
XM_022431468.1	uncharacterized LOC111099942 (LOC111099942), mRNA
XM_022431470.1	sialin-like (LOC111099941), mRNA
XM_022431471.1	uncharacterized LOC111099944 (LOC111099944), transcript variant X2, mRNA
XM_022431473.1	citrate lyase subunit beta-like protein, mitochondrial (LOC111099945), transcript variant X1, mRNA
XM_022431474.1	citrate lyase subunit beta-like protein, mitochondrial (LOC111099945), transcript variant X2, mRNA
XM_022431475.1	mucin-2-like (LOC111099946), mRNA
XM_022431480.1	laccase-4-like (LOC111099952), transcript variant X1, mRNA
XM_022431482.1	beta-1,3-galactosyltransferase brn-like (LOC111099949), mRNA
XM_022431483.1	prominin-1-A-like (LOC111099953), mRNA
XM_022431484.1	multimerin-2-like (LOC111099954), mRNA
XM_022431488.1	transmembrane and TPR repeat-containing protein 3-like (LOC111099956), transcript variant X4, mRNA
XM_022431490.1	ankyrin repeat and protein kinase domain-containing protein 1-like (LOC111099959), transcript variant X1, mRNA
XM_022431492.1	uncharacterized LOC111099960 (LOC111099960), mRNA
XM_022431493.1	centromere protein O-like (LOC111099958), mRNA
XM_022431494.1	multimerin-2-like (LOC111099961), mRNA
XM_022431495.1	platelet endothelial aggregation receptor 1-like (LOC111099962), mRNA
XM_022431496.1	uncharacterized LOC111099963 (LOC111099963), transcript variant X1, mRNA
XM_022431501.1	low-density lipoprotein receptor-related protein 8-like (LOC111099965), transcript variant X3, mRNA
XM_022431502.1	low-density lipoprotein receptor-related protein 8-like (LOC111099965), transcript variant X4, mRNA
XM_022431506.1	deformed epidermal autoregulatory factor 1 homolog (LOC111099968), mRNA
XM_022431507.1	uncharacterized LOC111099969 (LOC111099969), mRNA
XM_022431508.1	uncharacterized LOC111099970 (LOC111099970), mRNA
XM_022431510.1	von Willebrand factor D and EGF domain-containing protein-like (LOC111099972), mRNA
XM_022431511.1	von Willebrand factor D and EGF domain-containing protein-like (LOC111099973), mRNA
XM_022431513.1	pancreatic secretory granule membrane major glycoprotein GP2-like (LOC111099976), mRNA
XM_022431514.1	oncoprotein-induced transcript 3 protein-like (LOC111099977), mRNA
XM_022431517.1	uridine phosphorylase 2-like (LOC111099975), mRNA
XM_022431520.1	protein phosphatase 1 regulatory subunit 12A-like (LOC111099980), transcript variant X2, mRNA
XM_022431526.1	protein phosphatase 1 regulatory subunit 12A-like (LOC111099980), transcript variant X8, mRNA
XM_022431536.1	protein phosphatase 1 regulatory subunit 12A-like (LOC111099980), transcript variant X17, mRNA
XM_022431537.1	28S ribosomal protein S35, mitochondrial-like (LOC111099983), mRNA
XM_022431538.1	cytochrome P450 2B19-like (LOC111099985), mRNA
XM_022431541.1	uncharacterized LOC111099990 (LOC111099990), mRNA
XM_022431543.1	acyl-CoA synthetase family member 2, mitochondrial-like (LOC111099992), mRNA
XM_022431545.1	uncharacterized LOC111099993 (LOC111099993), transcript variant X2, mRNA
XM_022431546.1	uncharacterized LOC111099994 (LOC111099994), mRNA
XM_022431548.1	acetyl-CoA carboxylase-like (LOC111099995), transcript variant X2, mRNA
XM_022431549.1	acetyl-CoA carboxylase-like (LOC111099995), transcript variant X3, mRNA
XM_022431550.1	acetyl-CoA carboxylase-like (LOC111099995), transcript variant X4, mRNA
XM_022431553.1	acetyl-CoA carboxylase-like (LOC111099995), transcript variant X6, mRNA
XM_022431554.1	acetyl-CoA carboxylase-like (LOC111099995), transcript variant X7, mRNA
XM_022431556.1	acetyl-CoA carboxylase-like (LOC111099995), transcript variant X9, mRNA
XM_022431557.1	uncharacterized LOC111099997 (LOC111099997), transcript variant X1, mRNA
XM_022431558.1	uncharacterized LOC111099997 (LOC111099997), transcript variant X2, mRNA
XM_022431560.1	potassium voltage-gated channel subfamily KQT member 1-like (LOC111099987), transcript variant X3, mRNA
XM_022431561.1	uncharacterized LOC111099998 (LOC111099998), transcript variant X2, mRNA
XM_022431563.1	uncharacterized LOC111100004 (LOC111100004), mRNA
XM_022431565.1	potassium voltage-gated channel subfamily KQT member 1-like (LOC111099987), transcript variant X4, mRNA
XM_022431566.1	neuroglian-like (LOC111100005), transcript variant X2, mRNA
XM_022431567.1	small conductance calcium-activated potassium channel protein-like (LOC111100006), mRNA
XM_022431568.1	S-phase kinase-associated protein 1 (LOC111099982), transcript variant X1, mRNA
XM_022431569.1	uncharacterized LOC111100010 (LOC111100010), transcript variant X1, mRNA
XM_022431570.1	uncharacterized LOC111100010 (LOC111100010), transcript variant X2, mRNA
XM_022431572.1	uncharacterized LOC111100010 (LOC111100010), transcript variant X4, mRNA
XM_022431573.1	uncharacterized LOC111100010 (LOC111100010), transcript variant X5, mRNA
XM_022431574.1	tumor susceptibility gene 101 protein-like (LOC111100012), mRNA
XM_022431579.1	uncharacterized LOC111100017 (LOC111100017), mRNA
XM_022431583.1	uncharacterized LOC111100011 (LOC111100011), transcript variant X2, mRNA
XM_022431585.1	uncharacterized LOC111100019 (LOC111100019), transcript variant X2, mRNA
XM_022431589.1	uncharacterized LOC111100011 (LOC111100011), transcript variant X3, mRNA
XM_022431592.1	uncharacterized LOC111100024 (LOC111100024), transcript variant X3, mRNA
XM_022431593.1	uncharacterized LOC111100024 (LOC111100024), transcript variant X4, mRNA
XM_022431594.1	A disintegrin and metalloproteinase with thrombospondin motifs 18-like (LOC111100025), mRNA
XM_022431604.1	uncharacterized LOC111100027 (LOC111100027), mRNA
XM_022431611.1	uncharacterized LOC111100028 (LOC111100028), transcript variant X1, mRNA
XM_022431612.1	uncharacterized LOC111100028 (LOC111100028), transcript variant X2, mRNA
XM_022431614.1	uncharacterized LOC111100030 (LOC111100030), transcript variant X1, mRNA
XM_022431615.1	zinc transporter ZIP14-like (LOC111100029), mRNA
XM_022431616.1	uncharacterized LOC111100031 (LOC111100031), mRNA
XM_022431617.1	parathyroid hormone/parathyroid hormone-related peptide receptor-like (LOC111100032), transcript variant X1, mRNA
XM_022431618.1	parathyroid hormone/parathyroid hormone-related peptide receptor-like (LOC111100032), transcript variant X2, mRNA
XM_022431619.1	small conductance calcium-activated potassium channel protein-like (LOC111100033), mRNA
XM_022431623.1	caldesmon-like (LOC111100034), transcript variant X1, mRNA
XM_022431624.1	ribonuclease T2-like (LOC111100037), transcript variant X2, mRNA
XM_022431625.1	uncharacterized LOC111100038 (LOC111100038), mRNA
XM_022431626.1	uncharacterized LOC111100039 (LOC111100039), mRNA
XM_022431627.1	uncharacterized LOC111100040 (LOC111100040), mRNA
XM_022431628.1	collagen alpha-1(III) chain-like (LOC111100041), mRNA
XM_022431629.1	elongation factor G, mitochondrial-like (LOC111100042), mRNA
XM_022431630.1	putative ankyrin repeat protein RF_0381 (LOC111100043), mRNA
XM_022431631.1	caldesmon-like (LOC111100034), transcript variant X2, mRNA
XM_022431632.1	putative tRNA (cytidine(32)/guanosine(34)-2'-O)-methyltransferase (LOC111100044), mRNA
XM_022431633.1	uncharacterized LOC111100045 (LOC111100045), mRNA
XM_022431635.1	uncharacterized LOC111100047 (LOC111100047), mRNA
XM_022431636.1	IgGFc-binding protein-like (LOC111100049), transcript variant X1, mRNA
XM_022431638.1	caldesmon-like (LOC111100034), transcript variant X3, mRNA
XM_022431641.1	uncharacterized LOC111100051 (LOC111100051), mRNA
XM_022431643.1	S-phase kinase-associated protein 1 (LOC111099982), transcript variant X2, mRNA
XM_022431647.1	uncharacterized LOC111100054 (LOC111100054), transcript variant X3, mRNA
XM_022431648.1	caldesmon-like (LOC111100034), transcript variant X4, mRNA
XM_022431652.1	caldesmon-like (LOC111100034), transcript variant X5, mRNA
XM_022431653.1	uncharacterized LOC111100061 (LOC111100061), mRNA
XM_022431654.1	protein DGCR6-like (LOC111100062), mRNA
XM_022431660.1	uncharacterized LOC111100064 (LOC111100064), transcript variant X6, mRNA
XM_022431667.1	uncharacterized LOC111100067 (LOC111100067), mRNA
XM_022431668.1	uncharacterized LOC111100068 (LOC111100068), transcript variant X1, mRNA
XM_022431669.1	uncharacterized LOC111100068 (LOC111100068), transcript variant X2, mRNA
XM_022431671.1	uncharacterized protein K02A2.6-like (LOC111100071), mRNA
XM_022431672.1	uncharacterized protein in xynA 3'region-like (LOC111100072), mRNA
XM_022431674.1	uncharacterized LOC111100074 (LOC111100074), transcript variant X1, mRNA
XM_022431675.1	uncharacterized LOC111100074 (LOC111100074), transcript variant X2, mRNA
XM_022431676.1	cholecystokinin receptor type A-like (LOC111100075), mRNA
XM_022431678.1	uncharacterized LOC111100076 (LOC111100076), mRNA
XM_022431680.1	uncharacterized LOC111100077 (LOC111100077), transcript variant X2, mRNA
XM_022431685.1	hemicentin-1-like (LOC111100079), transcript variant X3, mRNA
XM_022431686.1	pyruvate dehydrogenase (acetyl-transferring) kinase isozyme 2, mitochondrial-like (LOC111100065), transcript variant X4, mRNA
XM_022431688.1	B-cell receptor CD22-like (LOC111100080), transcript variant X3, mRNA
XM_022431692.1	uncharacterized LOC111100083 (LOC111100083), mRNA
XM_022431694.1	uncharacterized LOC111100086 (LOC111100086), mRNA
XM_022431695.1	uncharacterized LOC111100087 (LOC111100087), mRNA
XM_022431696.1	cholecystokinin receptor type A-like (LOC111100088), mRNA
XM_022431697.1	nucleosome assembly protein 1-like 1 (LOC111100085), mRNA
XM_022431699.1	uncharacterized LOC111100089 (LOC111100089), transcript variant X2, mRNA
XM_022431700.1	glycerol-3-phosphate acyltransferase 1, mitochondrial-like (LOC111100090), transcript variant X1, mRNA
XM_022431701.1	glycerol-3-phosphate acyltransferase 1, mitochondrial-like (LOC111100090), transcript variant X2, mRNA
XM_022431703.1	glycerol-3-phosphate acyltransferase 1, mitochondrial-like (LOC111100090), transcript variant X4, mRNA
XM_022431704.1	uncharacterized LOC111100093 (LOC111100093), transcript variant X1, mRNA
XM_022431705.1	uncharacterized LOC111100093 (LOC111100093), transcript variant X2, mRNA
XM_022431706.1	twitchin-like (LOC111100092), mRNA
XM_022431708.1	uncharacterized LOC111100094 (LOC111100094), transcript variant X2, mRNA
XM_022431710.1	transcription intermediary factor 1-alpha-like (LOC111100095), mRNA
XM_022431712.1	pyrokinin-1 receptor-like (LOC111100098), transcript variant X1, mRNA
XM_022431715.1	forkhead box protein O-like (LOC111100101), mRNA
XM_022431716.1	mucin-5AC-like (LOC111100102), mRNA
XM_022431718.1	uncharacterized LOC111100103 (LOC111100103), mRNA
XM_022431719.1	periplasmic beta-glucosidase-like (LOC111100104), mRNA
XM_022431720.1	uncharacterized LOC111100107 (LOC111100107), mRNA
XM_022431721.1	uncharacterized LOC111100109 (LOC111100109), mRNA
XM_022431723.1	uncharacterized LOC111100112 (LOC111100112), mRNA
XM_022431724.1	uncharacterized LOC111100113 (LOC111100113), mRNA
XM_022431726.1	uncharacterized LOC111100116 (LOC111100116), mRNA
XM_022431738.1	uncharacterized LOC111100118 (LOC111100118), transcript variant X5, mRNA
XM_022431745.1	pleckstrin homology domain-containing family G member 7-like (LOC111100121), transcript variant X5, mRNA
XM_022431748.1	uncharacterized LOC111100124 (LOC111100124), mRNA
XM_022431749.1	WD repeat-containing protein 37-like (LOC111099887), mRNA
XM_022431750.1	uncharacterized LOC111100099 (LOC111100099), mRNA
XM_022431751.1	uncharacterized LOC111100125 (LOC111100125), mRNA
XM_022431753.1	uncharacterized LOC111100100 (LOC111100100), transcript variant X6, mRNA
XM_022431756.1	uncharacterized LOC111100131 (LOC111100131), mRNA
XM_022431757.1	uncharacterized LOC111100132 (LOC111100132), mRNA
XM_022431758.1	proline-rich transmembrane protein 1-like (LOC111100133), transcript variant X1, mRNA
XM_022431759.1	kyphoscoliosis peptidase-like (LOC111100134), mRNA
XM_022431763.1	uncharacterized LOC111100135 (LOC111100135), transcript variant X1, mRNA
XM_022431766.1	type II inositol 1,4,5-trisphosphate 5-phosphatase-like (LOC111100140), mRNA
XM_022431773.1	protein very KIND-like (LOC111100143), transcript variant X4, mRNA
XM_022431774.1	protein very KIND-like (LOC111100143), transcript variant X5, mRNA
XM_022431775.1	protein very KIND-like (LOC111100143), transcript variant X6, mRNA
XM_022431776.1	protein very KIND-like (LOC111100143), transcript variant X7, mRNA
XM_022431779.1	uncharacterized LOC111100146 (LOC111100146), mRNA
XM_022431781.1	uncharacterized LOC111100147 (LOC111100147), transcript variant X2, mRNA
XM_022431787.1	1-phosphatidylinositol 4,5-bisphosphate phosphodiesterase epsilon-1-like (LOC111100148), transcript variant X6, mRNA
XM_022431789.1	1-phosphatidylinositol 4,5-bisphosphate phosphodiesterase epsilon-1-like (LOC111100148), transcript variant X7, mRNA
XM_022431790.1	uncharacterized LOC111100149 (LOC111100149), mRNA
XM_022431792.1	uncharacterized LOC111100152 (LOC111100152), transcript variant X2, mRNA
XM_022431794.1	clathrin interactor 1-like (LOC111100154), transcript variant X2, mRNA
XM_022431796.1	clathrin interactor 1-like (LOC111100154), transcript variant X4, mRNA
XM_022431799.1	uncharacterized LOC111100144 (LOC111100144), transcript variant X4, mRNA
XM_022431800.1	clathrin interactor 1-like (LOC111100154), transcript variant X7, mRNA
XM_022431801.1	clathrin interactor 1-like (LOC111100154), transcript variant X8, mRNA
XM_022431803.1	clathrin interactor 1-like (LOC111100154), transcript variant X10, mRNA
XM_022431804.1	clathrin interactor 1-like (LOC111100154), transcript variant X11, mRNA
XM_022431805.1	clathrin interactor 1-like (LOC111100154), transcript variant X12, mRNA
XM_022431807.1	uncharacterized LOC111100158 (LOC111100158), mRNA
XM_022431808.1	uncharacterized LOC111100164 (LOC111100164), mRNA
XM_022431809.1	mediator of RNA polymerase II transcription subunit 12-like protein (LOC111100165), transcript variant X1, mRNA
XM_022431810.1	mediator of RNA polymerase II transcription subunit 12-like protein (LOC111100165), transcript variant X2, mRNA
XM_022431811.1	mediator of RNA polymerase II transcription subunit 12-like protein (LOC111100165), transcript variant X3, mRNA
XM_022431812.1	mediator of RNA polymerase II transcription subunit 12-like protein (LOC111100165), transcript variant X4, mRNA
XM_022431813.1	zinc finger BED domain-containing protein 5-like (LOC111100166), mRNA
XM_022431814.1	uncharacterized LOC111100167 (LOC111100167), mRNA
XM_022431816.1	heat shock 70 kDa protein 12A-like (LOC111100169), transcript variant X2, mRNA
XM_022431819.1	heat shock 70 kDa protein 12A-like (LOC111100169), transcript variant X5, mRNA
XM_022431820.1	sorting nexin-10-like (LOC111100168), mRNA
XM_022431821.1	mucin-5AC-like (LOC111100170), mRNA
XM_022431823.1	uncharacterized LOC111100175 (LOC111100175), mRNA
XM_022431825.1	uncharacterized LOC111100176 (LOC111100176), transcript variant X2, mRNA
XM_022431826.1	uncharacterized LOC111100176 (LOC111100176), transcript variant X3, mRNA
XM_022431827.1	uncharacterized LOC111100176 (LOC111100176), transcript variant X4, mRNA
XM_022431828.1	uncharacterized LOC111100176 (LOC111100176), transcript variant X5, mRNA
XM_022431832.1	vitamin D3 receptor-like (LOC111100179), mRNA
XM_022431833.1	protein Wnt-16-like (LOC111100180), mRNA
XM_022431834.1	uncharacterized LOC111100181 (LOC111100181), mRNA
XM_022431836.1	uncharacterized LOC111100183 (LOC111100183), mRNA
XM_022431838.1	pseudouridine-5'-phosphatase-like (LOC111100187), mRNA
XM_022431839.1	uncharacterized LOC111100188 (LOC111100188), mRNA
XM_022431840.1	ankyrin repeat domain-containing protein 39-like (LOC111100189), mRNA
XM_022431842.1	protein FORGETTER 1-like (LOC111100190), transcript variant X1, mRNA
XM_022431844.1	acetylcholinesterase-like (LOC111100191), mRNA
XM_022431848.1	anoctamin-4-like (LOC111100192), transcript variant X4, mRNA
XM_022431850.1	uncharacterized LOC111100186 (LOC111100186), transcript variant X2, mRNA
XM_022431852.1	anoctamin-4-like (LOC111100192), transcript variant X7, mRNA
XM_022431854.1	uncharacterized LOC111100193 (LOC111100193), mRNA
XM_022431855.1	P2X purinoceptor 7-like (LOC111100194), mRNA
XM_022431859.1	uncharacterized LOC111100186 (LOC111100186), transcript variant X3, mRNA
XM_022431860.1	uncharacterized LOC111100196 (LOC111100196), transcript variant X3, mRNA
XM_022431861.1	uncharacterized LOC111100196 (LOC111100196), transcript variant X4, mRNA
XM_022431866.1	uncharacterized LOC111100200 (LOC111100200), mRNA
XM_022431867.1	ATP-dependent DNA helicase Q-like 1 (LOC111100201), mRNA
XM_022431869.1	ribonuclease-like storage protein (LOC111100203), mRNA
XM_022431870.1	ribonuclease Oy-like (LOC111100204), mRNA
XM_022431877.1	uncharacterized LOC111100208 (LOC111100208), mRNA
XM_022431880.1	proteasomal ATPase-associated factor 1-like (LOC111100220), transcript variant X2, mRNA
XM_022431881.1	cell wall protein SED1-like (LOC111100221), mRNA
XM_022431882.1	uncharacterized LOC111100222 (LOC111100222), mRNA
XM_022431884.1	anoctamin-4-like (LOC111100224), transcript variant X1, mRNA
XM_022431885.1	anoctamin-4-like (LOC111100224), transcript variant X2, mRNA
XM_022431886.1	anoctamin-4-like (LOC111100224), transcript variant X3, mRNA
XM_022431889.1	demethylmenaquinone methyltransferase-like (LOC111100227), transcript variant X1, mRNA
XM_022431891.1	demethylmenaquinone methyltransferase-like (LOC111100227), transcript variant X2, mRNA
XM_022431892.1	demethylmenaquinone methyltransferase-like (LOC111100227), transcript variant X3, mRNA
XM_022431893.1	demethylmenaquinone methyltransferase-like (LOC111100227), transcript variant X4, mRNA
XM_022431894.1	demethylmenaquinone methyltransferase-like (LOC111100227), transcript variant X5, mRNA
XM_022431895.1	demethylmenaquinone methyltransferase-like (LOC111100228), mRNA
XM_022431896.1	homeobox protein Nkx-2.5-like (LOC111100230), mRNA
XM_022431898.1	uncharacterized LOC111100231 (LOC111100231), transcript variant X2, mRNA
XM_022431900.1	organic cation transporter protein-like (LOC111100233), transcript variant X1, mRNA
XM_022431903.1	organic cation transporter protein-like (LOC111100234), transcript variant X2, mRNA
XM_022431904.1	organic cation transporter protein-like (LOC111100235), mRNA
XM_022431905.1	uncharacterized LOC111100236 (LOC111100236), transcript variant X1, mRNA
XM_022431906.1	uncharacterized LOC111100236 (LOC111100236), transcript variant X2, mRNA
XM_022431912.1	ATP-dependent RNA helicase HAS1-like (LOC111100238), mRNA
XM_022431918.1	uncharacterized LOC111100239 (LOC111100239), transcript variant X6, mRNA
XM_022431922.1	uncharacterized LOC111100239 (LOC111100239), transcript variant X10, mRNA
XM_022431923.1	uncharacterized LOC111100240 (LOC111100240), transcript variant X1, mRNA
XM_022431928.1	beta-1,4-N-acetylgalactosaminyltransferase bre-4-like (LOC111100244), mRNA
XM_022431930.1	uncharacterized LOC111100245 (LOC111100245), mRNA
XM_022431931.1	uncharacterized LOC111100246 (LOC111100246), transcript variant X1, mRNA
XM_022431933.1	uncharacterized LOC111100247 (LOC111100247), mRNA
XM_022431935.1	beta-1,4-galactosyltransferase 1-like (LOC111100248), mRNA
XM_022431936.1	uncharacterized LOC111100240 (LOC111100240), transcript variant X3, mRNA
XM_022431937.1	uncharacterized LOC111100252 (LOC111100252), mRNA
XM_022431938.1	uncharacterized LOC111100253 (LOC111100253), mRNA
XM_022431942.1	uncharacterized LOC111100255 (LOC111100255), mRNA
XM_022431943.1	uncharacterized LOC111100256 (LOC111100256), mRNA
XM_022431945.1	uncharacterized LOC111100257 (LOC111100257), transcript variant X2, mRNA
XM_022431947.1	uncharacterized LOC111100257 (LOC111100257), transcript variant X4, mRNA
XM_022431948.1	uncharacterized LOC111100259 (LOC111100259), mRNA
XM_022431949.1	uncharacterized LOC111100258 (LOC111100258), mRNA
XM_022431950.1	serine/arginine repetitive matrix protein 1-like (LOC111100260), mRNA
XM_022431951.1	probable ATP-dependent DNA helicase RecS (LOC111100261), mRNA
XM_022431953.1	V-type proton ATPase subunit E-like (LOC111100263), mRNA
XM_022431955.1	V-type proton ATPase subunit E-like (LOC111100265), mRNA
XM_022431957.1	V-type proton ATPase subunit E-like (LOC111100268), mRNA
XM_022431958.1	uncharacterized LOC111100269 (LOC111100269), mRNA
XM_022431959.1	uncharacterized LOC111100267 (LOC111100267), mRNA
XM_022431960.1	cleavage stimulation factor subunit 2-like (LOC111100273), mRNA
XM_022431961.1	mitochondrial pyruvate carrier 1-like (LOC111100274), mRNA
XM_022431962.1	AFG1-like ATPase (LOC111100275), mRNA
XM_022431964.1	diacylglycerol kinase delta-like (LOC111100277), transcript variant X2, mRNA
XM_022431965.1	diacylglycerol kinase delta-like (LOC111100277), transcript variant X3, mRNA
XM_022431966.1	diacylglycerol kinase delta-like (LOC111100277), transcript variant X4, mRNA
XM_022431967.1	diacylglycerol kinase delta-like (LOC111100277), transcript variant X5, mRNA
XM_022431969.1	diacylglycerol kinase delta-like (LOC111100277), transcript variant X7, mRNA
XM_022431970.1	diacylglycerol kinase delta-like (LOC111100277), transcript variant X8, mRNA
XM_022431972.1	histone-lysine N-methyltransferase NSD2-like (LOC111100279), transcript variant X1, mRNA
XM_022431973.1	histone-lysine N-methyltransferase NSD2-like (LOC111100279), transcript variant X2, mRNA
XM_022431974.1	steroid 17-alpha-hydroxylase/17,20 lyase-like (LOC111100280), mRNA
XM_022431975.1	steroid 17-alpha-hydroxylase/17,20 lyase-like (LOC111100281), mRNA
XM_022431980.1	proline-rich transmembrane protein 1-like (LOC111100284), mRNA
XM_022431981.1	proline-rich transmembrane protein 1-like (LOC111100285), mRNA
XM_022431982.1	uncharacterized LOC111100286 (LOC111100286), transcript variant X1, mRNA
XM_022431984.1	forkhead box protein O-like (LOC111100287), mRNA
XM_022431986.1	unconventional myosin-VI-like (LOC111100288), transcript variant X2, mRNA
XM_022431989.1	unconventional myosin-VI-like (LOC111100288), transcript variant X4, mRNA
XM_022431990.1	unconventional myosin-VI-like (LOC111100288), transcript variant X5, mRNA
XM_022431992.1	uncharacterized LOC111100289 (LOC111100289), transcript variant X2, mRNA
XM_022431993.1	uncharacterized LOC111100289 (LOC111100289), transcript variant X3, mRNA
XM_022431995.1	uncharacterized LOC111100289 (LOC111100289), transcript variant X5, mRNA
XM_022431996.1	transmembrane GTPase Marf-like (LOC111100290), mRNA
XM_022432000.1	T-lymphoma invasion and metastasis-inducing protein 1-like (LOC111100292), transcript variant X2, mRNA
XM_022432001.1	T-lymphoma invasion and metastasis-inducing protein 1-like (LOC111100292), transcript variant X3, mRNA
XM_022432003.1	organic cation transporter protein-like (LOC111100293), transcript variant X2, mRNA
XM_022432004.1	organic cation transporter protein-like (LOC111100293), transcript variant X3, mRNA
XM_022432005.1	organic cation transporter protein-like (LOC111100293), transcript variant X4, mRNA
XM_022432008.1	organic cation transporter protein-like (LOC111100294), transcript variant X1, mRNA
XM_022432009.1	organic cation transporter protein-like (LOC111100294), transcript variant X2, mRNA
XM_022432010.1	organic cation transporter protein-like (LOC111100294), transcript variant X3, mRNA
XM_022432011.1	organic cation transporter protein-like (LOC111100294), transcript variant X4, mRNA
XM_022432013.1	organic cation transporter protein-like (LOC111100294), transcript variant X6, mRNA
XM_022432014.1	organic cation transporter protein-like (LOC111100294), transcript variant X7, mRNA
XM_022432018.1	uncharacterized LOC111100278 (LOC111100278), transcript variant X6, mRNA
XM_022432021.1	uncharacterized LOC111100297 (LOC111100297), mRNA
XM_022432022.1	uncharacterized LOC111100298 (LOC111100298), mRNA
XM_022432025.1	serine/threonine-protein phosphatase 6 regulatory ankyrin repeat subunit C-like (LOC111100303), transcript variant X1, mRNA
XM_022432030.1	ankyrin-3-like (LOC111100304), transcript variant X4, mRNA
XM_022432033.1	nuclear pore complex protein Nup205-like (LOC111100305), transcript variant X1, mRNA
XM_022432034.1	nuclear pore complex protein Nup205-like (LOC111100305), transcript variant X2, mRNA
XM_022432035.1	uncharacterized LOC111100306 (LOC111100306), mRNA
XM_022432036.1	uncharacterized LOC111100307 (LOC111100307), transcript variant X1, mRNA
XM_022432040.1	uncharacterized LOC111100308 (LOC111100308), mRNA
XM_022432041.1	poly [ADP-ribose] polymerase 4-like (LOC111100311), transcript variant X1, mRNA
XM_022432042.1	poly [ADP-ribose] polymerase 4-like (LOC111100311), transcript variant X2, mRNA
XM_022432043.1	multiple epidermal growth factor-like domains protein 10 (LOC111100313), mRNA
XM_022432044.1	type I inositol 1,4,5-trisphosphate 5-phosphatase-like (LOC111100314), transcript variant X1, mRNA
XM_022432045.1	type I inositol 1,4,5-trisphosphate 5-phosphatase-like (LOC111100314), transcript variant X2, mRNA
XM_022432048.1	organic cation transporter protein-like (LOC111100316), transcript variant X3, mRNA
XM_022432053.1	uncharacterized LOC111100319 (LOC111100319), transcript variant X1, mRNA
XM_022432054.1	uncharacterized LOC111100319 (LOC111100319), transcript variant X2, mRNA
XM_022432056.1	protein PAT1 homolog 1-like (LOC111100321), transcript variant X1, mRNA
XM_022432057.1	protein PAT1 homolog 1-like (LOC111100321), transcript variant X2, mRNA
XM_022432058.1	uncharacterized LOC111100323 (LOC111100323), mRNA
XM_022432059.1	NFX1-type zinc finger-containing protein 1-like (LOC111100324), transcript variant X1, mRNA
XM_022432061.1	cell death abnormality protein 1-like (LOC111100322), transcript variant X1, mRNA
XM_022432062.1	filamin-C-like (LOC111100325), mRNA
XM_022432063.1	D-beta-hydroxybutyrate dehydrogenase-like (LOC111100326), transcript variant X1, mRNA
XM_022432064.1	D-beta-hydroxybutyrate dehydrogenase-like (LOC111100326), transcript variant X2, mRNA
XM_022432065.1	D-beta-hydroxybutyrate dehydrogenase-like (LOC111100326), transcript variant X3, mRNA
XM_022432067.1	SH3 and PX domain-containing protein 2B-like (LOC111100327), transcript variant X2, mRNA
XM_022432068.1	SH3 and PX domain-containing protein 2B-like (LOC111100327), transcript variant X3, mRNA
XM_022432070.1	SH3 and PX domain-containing protein 2B-like (LOC111100327), transcript variant X5, mRNA
XM_022432071.1	cell death abnormality protein 1-like (LOC111100322), transcript variant X2, mRNA
XM_022432072.1	SH3 and PX domain-containing protein 2B-like (LOC111100327), transcript variant X6, mRNA
XM_022432074.1	uncharacterized LOC111100329 (LOC111100329), transcript variant X2, mRNA
XM_022432076.1	uncharacterized LOC111100329 (LOC111100329), transcript variant X4, mRNA
XM_022432078.1	uncharacterized LOC111100329 (LOC111100329), transcript variant X6, mRNA
XM_022432085.1	von Willebrand factor D and EGF domain-containing protein-like (LOC111100331), transcript variant X2, mRNA
XM_022432087.1	von Willebrand factor D and EGF domain-containing protein-like (LOC111100333), mRNA
XM_022432089.1	von Willebrand factor D and EGF domain-containing protein-like (LOC111100334), transcript variant X2, mRNA
XM_022432090.1	uncharacterized LOC111100335 (LOC111100335), mRNA
XM_022432092.1	tubby-related protein 3-like (LOC111100336), transcript variant X2, mRNA
XM_022432094.1	tubby-related protein 3-like (LOC111100336), transcript variant X4, mRNA
XM_022432095.1	tubby-related protein 3-like (LOC111100336), transcript variant X5, mRNA
XM_022432096.1	tubby-related protein 3-like (LOC111100336), transcript variant X6, mRNA
XM_022432098.1	tubby-related protein 3-like (LOC111100336), transcript variant X7, mRNA
XM_022432100.1	Fanconi anemia group I protein-like (LOC111100339), transcript variant X2, mRNA
XM_022432101.1	Fanconi anemia group I protein-like (LOC111100339), transcript variant X3, mRNA
XM_022432107.1	unconventional myosin-VI-like (LOC111100344), transcript variant X5, mRNA
XM_022432108.1	unconventional myosin-VI-like (LOC111100344), transcript variant X6, mRNA
XM_022432109.1	protein still life, isoforms C/SIF type 2-like (LOC111100346), transcript variant X1, mRNA
XM_022432112.1	cytosolic phospholipase A2-like (LOC111100347), transcript variant X2, mRNA
XM_022432113.1	serine protease inhibitor Cvsi-2-like (LOC111100345), mRNA
XM_022432114.1	cytosolic phospholipase A2-like (LOC111100347), transcript variant X3, mRNA
XM_022432115.1	THAP domain-containing protein 4-like (LOC111100348), mRNA
XM_022432116.1	X-ray radiation resistance-associated protein 1-like (LOC111100349), mRNA
XM_022432117.1	serine/threonine-protein kinase Nek3-like (LOC111100350), transcript variant X1, mRNA
XM_022432119.1	probable phosphoglycerate mutase (LOC111100351), mRNA
XM_022432120.1	transmembrane protein 256 homolog (LOC111100352), mRNA
XM_022432122.1	eukaryotic peptide chain release factor subunit 1 (LOC111100355), mRNA
XM_022432123.1	L-seryl-tRNA(Sec) kinase-like (LOC111100356), mRNA
XM_022432124.1	centromere-associated protein E-like (LOC111100353), transcript variant X1, mRNA
XM_022432125.1	endothelin-converting enzyme homolog (LOC111100359), transcript variant X1, mRNA
XM_022432126.1	endothelin-converting enzyme homolog (LOC111100359), transcript variant X2, mRNA
XM_022432127.1	endothelin-converting enzyme homolog (LOC111100359), transcript variant X3, mRNA
XM_022432128.1	endothelin-converting enzyme homolog (LOC111100359), transcript variant X4, mRNA
XM_022432129.1	uncharacterized LOC111100360 (LOC111100360), mRNA
XM_022432132.1	uncharacterized LOC111100362 (LOC111100362), transcript variant X2, mRNA
XM_022432133.1	uncharacterized LOC111100362 (LOC111100362), transcript variant X3, mRNA
XM_022432134.1	NFX1-type zinc finger-containing protein 1-like (LOC111100363), mRNA
XM_022432135.1	histone deacetylase complex subunit SAP130-like (LOC111100364), transcript variant X1, mRNA
XM_022432136.1	histone deacetylase complex subunit SAP130-like (LOC111100364), transcript variant X2, mRNA
XM_022432139.1	putative D-cysteine desulfhydrase 1, mitochondrial (LOC111100366), transcript variant X2, mRNA
XM_022432141.1	putative D-cysteine desulfhydrase 1, mitochondrial (LOC111100366), transcript variant X3, mRNA
XM_022432142.1	putative D-cysteine desulfhydrase 1, mitochondrial (LOC111100366), transcript variant X4, mRNA
XM_022432143.1	protein-lysine methyltransferase METTL21D-like (LOC111100367), mRNA
XM_022432145.1	uncharacterized LOC111100369 (LOC111100369), mRNA
XM_022432146.1	phospholipase DDHD2-like (LOC111100371), transcript variant X1, mRNA
XM_022432147.1	phospholipase DDHD2-like (LOC111100371), transcript variant X2, mRNA
XM_022432148.1	transmembrane anterior posterior transformation protein 1 homolog (LOC111100373), mRNA
XM_022432149.1	uncharacterized LOC111100374 (LOC111100374), mRNA
XM_022432151.1	BTB/POZ domain-containing protein 1-like (LOC111100375), transcript variant X2, mRNA
XM_022432152.1	tRNA (guanine(10)-N2)-methyltransferase homolog (LOC111100372), transcript variant X1, mRNA
XM_022432154.1	BTB/POZ domain-containing protein 1-like (LOC111100375), transcript variant X4, mRNA
XM_022432155.1	BTB/POZ domain-containing protein 1-like (LOC111100375), transcript variant X5, mRNA
XM_022432156.1	BTB/POZ domain-containing protein 1-like (LOC111100375), transcript variant X6, mRNA
XM_022432158.1	BTB/POZ domain-containing protein 1-like (LOC111100375), transcript variant X8, mRNA
XM_022432160.1	BTB/POZ domain-containing protein 1-like (LOC111100375), transcript variant X10, mRNA
XM_022432161.1	protein TEX261-like (LOC111100376), mRNA
XM_022432162.1	tRNA (guanine(10)-N2)-methyltransferase homolog (LOC111100372), transcript variant X2, mRNA
XM_022432163.1	cytoplasmic protein NCK2-like (LOC111100378), transcript variant X1, mRNA
XM_022432164.1	cytoplasmic protein NCK2-like (LOC111100378), transcript variant X2, mRNA
XM_022432165.1	protein SSUH2 homolog (LOC111100379), transcript variant X1, mRNA
XM_022432166.1	protein SSUH2 homolog (LOC111100379), transcript variant X2, mRNA
XM_022432170.1	protein timeless-like (LOC111100380), transcript variant X3, mRNA
XM_022432171.1	protein timeless-like (LOC111100380), transcript variant X4, mRNA
XM_022432172.1	protein timeless-like (LOC111100380), transcript variant X5, mRNA
XM_022432173.1	histone demethylase UTY-like (LOC111100382), transcript variant X1, mRNA
XM_022432174.1	histone demethylase UTY-like (LOC111100382), transcript variant X2, mRNA
XM_022432175.1	choline/ethanolaminephosphotransferase 1-like (LOC111100381), mRNA
XM_022432176.1	von Willebrand factor D and EGF domain-containing protein-like (LOC111100383), mRNA
XM_022432177.1	transmembrane protein 164-like (LOC111100384), transcript variant X1, mRNA
XM_022432178.1	transmembrane protein 164-like (LOC111100384), transcript variant X2, mRNA
XM_022432179.1	transmembrane protein 164-like (LOC111100384), transcript variant X3, mRNA
XM_022432180.1	transmembrane protein 164-like (LOC111100384), transcript variant X4, mRNA
XM_022432181.1	transmembrane protein 164-like (LOC111100384), transcript variant X5, mRNA
XM_022432182.1	methylosome subunit pICln-like (LOC111100386), mRNA
XM_022432184.1	uncharacterized LOC111100389 (LOC111100389), transcript variant X1, mRNA
XM_022432185.1	uncharacterized LOC111100389 (LOC111100389), transcript variant X2, mRNA
XM_022432186.1	uncharacterized LOC111100389 (LOC111100389), transcript variant X3, mRNA
XM_022432187.1	uncharacterized LOC111100389 (LOC111100389), transcript variant X4, mRNA
XM_022432188.1	molybdenum cofactor sulfurase-like (LOC111100388), mRNA
XM_022432189.1	uncharacterized LOC111100389 (LOC111100389), transcript variant X5, mRNA
XM_022432193.1	uncharacterized LOC111100390 (LOC111100390), transcript variant X1, mRNA
XM_022432194.1	uncharacterized LOC111100390 (LOC111100390), transcript variant X2, mRNA
XM_022432196.1	uncharacterized LOC111100390 (LOC111100390), transcript variant X4, mRNA
XM_022432197.1	uncharacterized LOC111100391 (LOC111100391), transcript variant X1, mRNA
XM_022432200.1	disintegrin and metalloproteinase domain-containing protein 12-like (LOC111100393), transcript variant X2, mRNA
XM_022432201.1	disintegrin and metalloproteinase domain-containing protein 12-like (LOC111100393), transcript variant X3, mRNA
XM_022432203.1	disintegrin and metalloproteinase domain-containing protein 12-like (LOC111100393), transcript variant X4, mRNA
XM_022432207.1	uncharacterized LOC111100394 (LOC111100394), transcript variant X4, mRNA
XM_022432209.1	uncharacterized LOC111100394 (LOC111100394), transcript variant X6, mRNA
XM_022432210.1	uncharacterized LOC111100395 (LOC111100395), mRNA
XM_022432211.1	E3 ubiquitin-protein ligase XIAP-like (LOC111100396), transcript variant X1, mRNA
XM_022432213.1	E3 ubiquitin-protein ligase XIAP-like (LOC111100396), transcript variant X2, mRNA
XM_022432214.1	glutamate synthase 1 [NADH], chloroplastic-like (LOC111100398), transcript variant X1, mRNA
XM_022432216.1	glutamate synthase 1 [NADH], chloroplastic-like (LOC111100398), transcript variant X3, mRNA
XM_022432217.1	putative glutamate synthase [NADPH] (LOC111100399), transcript variant X1, mRNA
XM_022432218.1	putative glutamate synthase [NADPH] (LOC111100399), transcript variant X2, mRNA
XM_022432219.1	putative glutamate synthase [NADPH] (LOC111100399), transcript variant X3, mRNA
XM_022432221.1	uncharacterized LOC111100400 (LOC111100400), transcript variant X1, mRNA
XM_022432222.1	uncharacterized LOC111100400 (LOC111100400), transcript variant X2, mRNA
XM_022432223.1	inhibitor of Bruton tyrosine kinase-like (LOC111100401), mRNA
XM_022432224.1	uncharacterized LOC111100402 (LOC111100402), transcript variant X1, mRNA
XM_022432225.1	uncharacterized LOC111100385 (LOC111100385), transcript variant X1, mRNA
XM_022432226.1	uncharacterized LOC111100402 (LOC111100402), transcript variant X2, mRNA
XM_022432227.1	uncharacterized LOC111100402 (LOC111100402), transcript variant X3, mRNA
XM_022432228.1	uncharacterized LOC111100403 (LOC111100403), transcript variant X1, mRNA
XM_022432230.1	poly(rC)-binding protein 3-like (LOC111100392), transcript variant X4, mRNA
XM_022432232.1	uncharacterized LOC111100403 (LOC111100403), transcript variant X4, mRNA
XM_022432233.1	uncharacterized LOC111100403 (LOC111100403), transcript variant X5, mRNA
XM_022432234.1	uncharacterized LOC111100403 (LOC111100403), transcript variant X6, mRNA
XM_022432236.1	uncharacterized LOC111100403 (LOC111100403), transcript variant X9, mRNA
XM_022432237.1	uncharacterized LOC111100403 (LOC111100403), transcript variant X11, mRNA
XM_022432246.1	uncharacterized LOC111100406 (LOC111100406), transcript variant X4, mRNA
XM_022432248.1	uncharacterized LOC111100406 (LOC111100406), transcript variant X6, mRNA
XM_022432253.1	uncharacterized LOC111100406 (LOC111100406), transcript variant X10, mRNA
XM_022432255.1	uncharacterized LOC111100406 (LOC111100406), transcript variant X12, mRNA
XM_022432260.1	poly(rC)-binding protein 3-like (LOC111100392), transcript variant X7, mRNA
XM_022432261.1	uncharacterized LOC111100407 (LOC111100407), transcript variant X4, mRNA
XM_022432267.1	uncharacterized LOC111100407 (LOC111100407), transcript variant X10, mRNA
XM_022432268.1	poly(rC)-binding protein 3-like (LOC111100392), transcript variant X8, mRNA
XM_022432269.1	baculoviral IAP repeat-containing protein 2-like (LOC111100408), transcript variant X7, mRNA
XM_022432270.1	uncharacterized LOC111100409 (LOC111100409), transcript variant X1, mRNA
XM_022432274.1	glutamate synthase [NADPH] small chain-like (LOC111100410), mRNA
XM_022432275.1	uncharacterized LOC111100411 (LOC111100411), transcript variant X1, mRNA
XM_022432276.1	uncharacterized LOC111100411 (LOC111100411), transcript variant X2, mRNA
XM_022432277.1	poly(rC)-binding protein 3-like (LOC111100392), transcript variant X9, mRNA
XM_022432281.1	uncharacterized LOC111100413 (LOC111100413), mRNA
XM_022432282.1	uncharacterized LOC111100414 (LOC111100414), transcript variant X1, mRNA
XM_022432283.1	uncharacterized LOC111100414 (LOC111100414), transcript variant X2, mRNA
XM_022432286.1	poly(rC)-binding protein 3-like (LOC111100392), transcript variant X10, mRNA
XM_022432288.1	baculoviral IAP repeat-containing protein 7-like (LOC111100416), mRNA
XM_022432289.1	baculoviral IAP repeat-containing protein 7-like (LOC111100417), mRNA
XM_022432291.1	uncharacterized LOC111100418 (LOC111100418), transcript variant X2, mRNA
XM_022432292.1	uncharacterized LOC111100418 (LOC111100418), transcript variant X3, mRNA
XM_022432293.1	uncharacterized LOC111100418 (LOC111100418), transcript variant X4, mRNA
XM_022432294.1	uncharacterized LOC111100419 (LOC111100419), transcript variant X1, mRNA
XM_022432295.1	poly(rC)-binding protein 3-like (LOC111100392), transcript variant X11, mRNA
XM_022432296.1	uncharacterized LOC111100419 (LOC111100419), transcript variant X2, mRNA
XM_022432297.1	uncharacterized LOC111100419 (LOC111100419), transcript variant X3, mRNA
XM_022432299.1	uncharacterized LOC111100420 (LOC111100420), transcript variant X1, mRNA
XM_022432300.1	organic cation transporter protein-like (LOC111100421), transcript variant X1, mRNA
XM_022432301.1	organic cation transporter protein-like (LOC111100421), transcript variant X2, mRNA
XM_022432304.1	organic cation transporter protein-like (LOC111100422), mRNA
XM_022432305.1	organic cation transporter protein-like (LOC111100423), mRNA
XM_022432306.1	organic cation transporter protein-like (LOC111100424), transcript variant X1, mRNA
XM_022432307.1	organic cation transporter protein-like (LOC111100424), transcript variant X2, mRNA
XM_022432310.1	poly(rC)-binding protein 3-like (LOC111100392), transcript variant X13, mRNA
XM_022432311.1	far upstream element-binding protein 3-like (LOC111100426), transcript variant X5, mRNA
XM_022432312.1	far upstream element-binding protein 3-like (LOC111100426), transcript variant X6, mRNA
XM_022432313.1	far upstream element-binding protein 3-like (LOC111100426), transcript variant X7, mRNA
XM_022432314.1	uncharacterized LOC111100385 (LOC111100385), transcript variant X2, mRNA
XM_022432316.1	far upstream element-binding protein 3-like (LOC111100426), transcript variant X9, mRNA
XM_022432317.1	tyrosine 3-monooxygenase-like (LOC111100427), mRNA
XM_022432318.1	tyrosine 3-monooxygenase-like (LOC111100428), mRNA
XM_022432319.1	poly(rC)-binding protein 3-like (LOC111100392), transcript variant X14, mRNA
XM_022432320.1	uncharacterized LOC111100429 (LOC111100429), mRNA
XM_022432321.1	tumor susceptibility gene 101 protein-like (LOC111100430), mRNA
XM_022432323.1	baculoviral IAP repeat-containing protein 7-A-like (LOC111100432), transcript variant X1, mRNA
XM_022432324.1	baculoviral IAP repeat-containing protein 7-A-like (LOC111100432), transcript variant X2, mRNA
XM_022432325.1	uncharacterized LOC111100433 (LOC111100433), mRNA
XM_022432326.1	uncharacterized LOC111100434 (LOC111100434), mRNA
XM_022432328.1	uncharacterized LOC111100436 (LOC111100436), transcript variant X2, mRNA
XM_022432329.1	uncharacterized LOC111100436 (LOC111100436), transcript variant X3, mRNA
XM_022432330.1	uncharacterized LOC111100436 (LOC111100436), transcript variant X4, mRNA
XM_022432331.1	uncharacterized LOC111100436 (LOC111100436), transcript variant X5, mRNA
XM_022432332.1	uncharacterized LOC111100436 (LOC111100436), transcript variant X6, mRNA
XM_022432334.1	uncharacterized LOC111100438 (LOC111100438), mRNA
XM_022432337.1	complement C1q-like protein 2 (LOC111100440), transcript variant X3, mRNA
XM_022432339.1	uncharacterized LOC111100439 (LOC111100439), mRNA
XM_022432343.1	uncharacterized LOC111100441 (LOC111100441), transcript variant X5, mRNA
XM_022432344.1	uncharacterized LOC111100441 (LOC111100441), transcript variant X6, mRNA
XM_022432346.1	uncharacterized LOC111100441 (LOC111100441), transcript variant X8, mRNA
XM_022432347.1	uncharacterized LOC111100442 (LOC111100442), mRNA
XM_022432348.1	baculoviral IAP repeat-containing protein 2-like (LOC111100443), transcript variant X1, mRNA
XM_022432351.1	uncharacterized LOC111100446 (LOC111100446), mRNA
XM_022432352.1	uncharacterized LOC111100447 (LOC111100447), mRNA
XM_022432353.1	nmrA-like family domain-containing protein 1 (LOC111100444), transcript variant X1, mRNA
XM_022432354.1	uncharacterized LOC111100448 (LOC111100448), mRNA
XM_022432355.1	uncharacterized LOC111100449 (LOC111100449), mRNA
XM_022432357.1	phosducin-like protein 3 (LOC111100451), mRNA
XM_022432358.1	cerebellin-1-like (LOC111100452), mRNA
XM_022432359.1	putative nuclease HARBI1 (LOC111100453), mRNA
XM_022432360.1	nmrA-like family domain-containing protein 1 (LOC111100444), transcript variant X2, mRNA
XM_022432361.1	uncharacterized LOC111100454 (LOC111100454), mRNA
XM_022432362.1	organic cation transporter protein-like (LOC111100455), mRNA
XM_022432363.1	nmrA-like family domain-containing protein 1 (LOC111100444), transcript variant X3, mRNA
XM_022432365.1	5-hydroxytryptamine receptor 1A-like (LOC111100465), transcript variant X1, mRNA
XM_022432366.1	5-hydroxytryptamine receptor 1A-like (LOC111100465), transcript variant X2, mRNA
XM_022432371.1	5-hydroxytryptamine receptor 1A-like (LOC111100465), transcript variant X7, mRNA
XM_022432377.1	sodium/hydrogen exchanger 9-like (LOC111100466), transcript variant X8, mRNA
XM_022432381.1	sodium/hydrogen exchanger 9-like (LOC111100466), transcript variant X12, mRNA
XM_022432387.1	neuronal acetylcholine receptor subunit alpha-6-like (LOC111100467), mRNA
XM_022432391.1	nmrA-like family domain-containing protein 1 (LOC111100444), transcript variant X7, mRNA
XM_022432397.1	baculoviral IAP repeat-containing protein 3-like (LOC111100471), transcript variant X6, mRNA
XM_022432398.1	nmrA-like family domain-containing protein 1 (LOC111100444), transcript variant X8, mRNA
XM_022432399.1	hexokinase-2-like (LOC111100475), transcript variant X1, mRNA
XM_022432400.1	hexokinase-2-like (LOC111100475), transcript variant X2, mRNA
XM_022432401.1	hexokinase-2-like (LOC111100475), transcript variant X3, mRNA
XM_022432402.1	hexokinase-2-like (LOC111100475), transcript variant X4, mRNA
XM_022432403.1	uncharacterized LOC111100476 (LOC111100476), transcript variant X1, mRNA
XM_022432404.1	uncharacterized LOC111100476 (LOC111100476), transcript variant X2, mRNA
XM_022432406.1	diacylglycerol kinase theta-like (LOC111100477), transcript variant X1, mRNA
XM_022432407.1	diacylglycerol kinase theta-like (LOC111100477), transcript variant X2, mRNA
XM_022432408.1	nmrA-like family domain-containing protein 1 (LOC111100444), transcript variant X9, mRNA
XM_022432409.1	diacylglycerol kinase theta-like (LOC111100477), transcript variant X3, mRNA
XM_022432410.1	E3 ubiquitin-protein ligase RNF103-like (LOC111100478), mRNA
XM_022432411.1	tetraspanin-33-like (LOC111100479), mRNA
XM_022432412.1	tubby-related protein 3-like (LOC111100481), transcript variant X1, mRNA
XM_022432414.1	tubby-related protein 3-like (LOC111100481), transcript variant X3, mRNA
XM_022432418.1	tubby-related protein 3-like (LOC111100481), transcript variant X6, mRNA
XM_022432419.1	sn1-specific diacylglycerol lipase alpha-like (LOC111100482), transcript variant X1, mRNA
XM_022432420.1	sn1-specific diacylglycerol lipase alpha-like (LOC111100482), transcript variant X2, mRNA
XM_022432421.1	sn1-specific diacylglycerol lipase alpha-like (LOC111100482), transcript variant X3, mRNA
XM_022432425.1	nmrA-like family domain-containing protein 1 (LOC111100444), transcript variant X11, mRNA
XM_022432426.1	uncharacterized LOC111100485 (LOC111100485), transcript variant X2, mRNA
XM_022432428.1	uncharacterized LOC111100485 (LOC111100485), transcript variant X4, mRNA
XM_022432431.1	uncharacterized protein MG328-like (LOC111100468), mRNA
XM_022432435.1	uncharacterized LOC111100487 (LOC111100487), transcript variant X1, mRNA
XM_022432439.1	uncharacterized LOC111100491 (LOC111100491), transcript variant X1, mRNA
XM_022432442.1	uncharacterized LOC111100492 (LOC111100492), transcript variant X1, mRNA
XM_022432443.1	uncharacterized LOC111100493 (LOC111100493), mRNA
XM_022432446.1	deoxyribodipyrimidine photo-lyase-like (LOC111100499), mRNA
XM_022432448.1	RCC1 domain-containing protein 1-like (LOC111100500), transcript variant X2, mRNA
XM_022432449.1	palmitoyltransferase swf1-like (LOC111100498), mRNA
XM_022432450.1	uncharacterized LOC111100501 (LOC111100501), mRNA
XM_022432451.1	myosin-VIIa-like (LOC111100502), mRNA
XM_022432452.1	monocarboxylate transporter 13-like (LOC111100503), mRNA
XM_022432453.1	monocarboxylate transporter 5-like (LOC111100504), mRNA
XM_022432454.1	uncharacterized LOC111100506 (LOC111100506), transcript variant X1, mRNA
XM_022432455.1	uncharacterized LOC111100506 (LOC111100506), transcript variant X2, mRNA
XM_022432457.1	uncharacterized LOC111100506 (LOC111100506), transcript variant X4, mRNA
XM_022432462.1	uncharacterized LOC111100508 (LOC111100508), transcript variant X5, mRNA
XM_022432463.1	organic cation transporter protein-like (LOC111100509), mRNA
XM_022432464.1	uncharacterized LOC111100510 (LOC111100510), transcript variant X1, mRNA
XM_022432465.1	uncharacterized LOC111100510 (LOC111100510), transcript variant X2, mRNA
XM_022432466.1	uncharacterized LOC111100512 (LOC111100512), mRNA
XM_022432467.1	uncharacterized LOC111100513 (LOC111100513), transcript variant X1, mRNA
XM_022432468.1	uncharacterized LOC111100513 (LOC111100513), transcript variant X2, mRNA
XM_022432469.1	uncharacterized LOC111100513 (LOC111100513), transcript variant X3, mRNA
XM_022432470.1	immunoglobulin-binding protein 1-like (LOC111100511), mRNA
XM_022432471.1	uncharacterized LOC111100514 (LOC111100514), transcript variant X1, mRNA
XM_022432472.1	uncharacterized LOC111100514 (LOC111100514), transcript variant X2, mRNA
XM_022432473.1	uncharacterized LOC111100515 (LOC111100515), mRNA
XM_022432474.1	taurocyamine kinase-like (LOC111100516), mRNA
XM_022432478.1	catenin alpha-2-like (LOC111100522), transcript variant X2, mRNA
XM_022432480.1	catenin alpha-2-like (LOC111100522), transcript variant X4, mRNA
XM_022432481.1	uncharacterized LOC111100520 (LOC111100520), mRNA
XM_022432482.1	catenin alpha-2-like (LOC111100522), transcript variant X5, mRNA
XM_022432483.1	catenin alpha-2-like (LOC111100522), transcript variant X6, mRNA
XM_022432488.1	acetyl-CoA carboxylase-like (LOC111100523), transcript variant X5, mRNA
XM_022432495.1	acetyl-CoA carboxylase-like (LOC111100523), transcript variant X12, mRNA
XM_022432496.1	acetyl-CoA carboxylase-like (LOC111100523), transcript variant X13, mRNA
XM_022432497.1	uncharacterized LOC111100525 (LOC111100525), mRNA
XM_022432498.1	uncharacterized LOC111100526 (LOC111100526), mRNA
XM_022432499.1	uncharacterized LOC111100527 (LOC111100527), mRNA
XM_022432502.1	uncharacterized LOC111100529 (LOC111100529), transcript variant X3, mRNA
XM_022432504.1	uncharacterized LOC111100530 (LOC111100530), mRNA
XM_022432505.1	acetyl-CoA carboxylase-like (LOC111100531), mRNA
XM_022432506.1	uncharacterized LOC111100532 (LOC111100532), mRNA
XM_022432507.1	uncharacterized LOC111100533 (LOC111100533), mRNA
XM_022432511.1	fibroblast growth factor 18-like (LOC111100539), transcript variant X1, mRNA
XM_022432512.1	fibroblast growth factor 18-like (LOC111100539), transcript variant X2, mRNA
XM_022432514.1	dynein assembly factor with WDR repeat domains 1-like (LOC111100540), transcript variant X2, mRNA
XM_022432515.1	uncharacterized LOC111100541 (LOC111100541), mRNA
XM_022432516.1	tyrosine-protein phosphatase 10D-like (LOC111100542), mRNA
XM_022432520.1	organic cation transporter protein-like (LOC111100545), mRNA
XM_022432522.1	bifunctional purine biosynthesis protein PURH-like (LOC111100544), transcript variant X1, mRNA
XM_022432523.1	X-linked retinitis pigmentosa GTPase regulator-like (LOC111100546), transcript variant X2, mRNA
XM_022432524.1	X-linked retinitis pigmentosa GTPase regulator-like (LOC111100546), transcript variant X3, mRNA
XM_022432525.1	ATP-dependent RNA helicase HAS1-like (LOC111100547), mRNA
XM_022432532.1	bifunctional purine biosynthesis protein PURH-like (LOC111100544), transcript variant X2, mRNA
XM_022432534.1	uncharacterized LOC111100548 (LOC111100548), transcript variant X8, mRNA
XM_022432535.1	uncharacterized LOC111100548 (LOC111100548), transcript variant X9, mRNA
XM_022432540.1	far upstream element-binding protein 3-like (LOC111100549), transcript variant X2, mRNA
XM_022432541.1	far upstream element-binding protein 3-like (LOC111100549), transcript variant X3, mRNA
XM_022432542.1	far upstream element-binding protein 3-like (LOC111100549), transcript variant X4, mRNA
XM_022432543.1	far upstream element-binding protein 3-like (LOC111100549), transcript variant X5, mRNA
XM_022432544.1	uncharacterized LOC111100551 (LOC111100551), transcript variant X1, mRNA
XM_022432546.1	protein quiver-like (LOC111100550), mRNA
XM_022432547.1	uncharacterized LOC111100552 (LOC111100552), mRNA
XM_022432548.1	metallo-beta-lactamase domain-containing protein 1-like (LOC111100555), mRNA
XM_022432549.1	metallo-beta-lactamase domain-containing protein 1-like (LOC111100556), mRNA
XM_022432551.1	synaptotagmin-7-like (LOC111100557), transcript variant X2, mRNA
XM_022432553.1	synaptotagmin-7-like (LOC111100557), transcript variant X4, mRNA
XM_022432554.1	uncharacterized LOC111100538 (LOC111100538), mRNA
XM_022432555.1	synaptotagmin-7-like (LOC111100557), transcript variant X5, mRNA
XM_022432556.1	synaptotagmin-7-like (LOC111100557), transcript variant X6, mRNA
XM_022432557.1	arachidonate 5-lipoxygenase-like (LOC111100560), transcript variant X1, mRNA
XM_022432558.1	arachidonate 5-lipoxygenase-like (LOC111100560), transcript variant X2, mRNA
XM_022432559.1	uncharacterized LOC111100559 (LOC111100559), mRNA
XM_022432560.1	probable ubiquitin carboxyl-terminal hydrolase FAF-X (LOC111100561), transcript variant X1, mRNA
XM_022432561.1	probable ubiquitin carboxyl-terminal hydrolase FAF-X (LOC111100561), transcript variant X2, mRNA
XM_022432562.1	propionyl-CoA carboxylase alpha chain, mitochondrial-like (LOC111100562), transcript variant X1, mRNA
XM_022432563.1	propionyl-CoA carboxylase alpha chain, mitochondrial-like (LOC111100562), transcript variant X2, mRNA
XM_022432564.1	microtubule-associated protein 9-like (LOC111100563), mRNA
XM_022432565.1	serine/threonine-protein phosphatase 6 regulatory ankyrin repeat subunit B-like (LOC111100564), transcript variant X1, mRNA
XM_022432569.1	uncharacterized LOC111100567 (LOC111100567), transcript variant X2, mRNA
XM_022432571.1	complexin-like (LOC111100568), transcript variant X2, mRNA
XM_022432574.1	complexin-like (LOC111100568), transcript variant X4, mRNA
XM_022432575.1	complexin-like (LOC111100568), transcript variant X5, mRNA
XM_022432578.1	complexin-like (LOC111100568), transcript variant X8, mRNA
XM_022432579.1	uncharacterized LOC111100569 (LOC111100569), mRNA
XM_022432580.1	protein phosphatase 1 regulatory subunit 3B-like (LOC111100570), transcript variant X1, mRNA
XM_022432581.1	protein phosphatase 1 regulatory subunit 3B-like (LOC111100570), transcript variant X2, mRNA
XM_022432583.1	protein phosphatase 1 regulatory subunit 3B-like (LOC111100570), transcript variant X3, mRNA
XM_022432584.1	protein phosphatase 1 regulatory subunit 3B-like (LOC111100570), transcript variant X4, mRNA
XM_022432585.1	protein phosphatase 1 regulatory subunit 3B-like (LOC111100570), transcript variant X5, mRNA
XM_022432587.1	protein DGCR6-like (LOC111100571), transcript variant X2, mRNA
XM_022432588.1	protein DGCR6-like (LOC111100571), transcript variant X3, mRNA
XM_022432589.1	protein DGCR6-like (LOC111100571), transcript variant X4, mRNA
XM_022432591.1	zinc finger protein 62 homolog (LOC111100572), transcript variant X2, mRNA
XM_022432592.1	acyl-CoA synthetase short-chain family member 3, mitochondrial-like (LOC111100566), transcript variant X3, mRNA
XM_022432593.1	5'-nucleotidase-like (LOC111100573), mRNA
XM_022432594.1	uncharacterized LOC111100574 (LOC111100574), mRNA
XM_022432595.1	mannosyl-oligosaccharide 1,2-alpha-mannosidase IA-like (LOC111100575), mRNA
XM_022432596.1	GSK3-beta interaction protein-like (LOC111100576), mRNA
XM_022432602.1	uncharacterized LOC111100577 (LOC111100577), transcript variant X6, mRNA
XM_022432603.1	uncharacterized LOC111100577 (LOC111100577), transcript variant X7, mRNA
XM_022432604.1	uncharacterized LOC111100577 (LOC111100577), transcript variant X8, mRNA
XM_022432605.1	uncharacterized LOC111100578 (LOC111100578), mRNA
XM_022432608.1	uncharacterized LOC111100577 (LOC111100577), transcript variant X11, mRNA
XM_022432609.1	uncharacterized LOC111100577 (LOC111100577), transcript variant X12, mRNA
XM_022432610.1	uncharacterized LOC111100577 (LOC111100577), transcript variant X13, mRNA
XM_022432611.1	uncharacterized LOC111100577 (LOC111100577), transcript variant X14, mRNA
XM_022432612.1	arf-GAP domain and FG repeat-containing protein 1-like (LOC111100579), transcript variant X1, mRNA
XM_022432613.1	arf-GAP domain and FG repeat-containing protein 1-like (LOC111100579), transcript variant X2, mRNA
XM_022432614.1	arf-GAP domain and FG repeat-containing protein 1-like (LOC111100579), transcript variant X3, mRNA
XM_022432615.1	thyroid hormone receptor-associated protein 3-like (LOC111100580), transcript variant X1, mRNA
XM_022432616.1	thyroid hormone receptor-associated protein 3-like (LOC111100580), transcript variant X2, mRNA
XM_022432617.1	thyroid hormone receptor-associated protein 3-like (LOC111100580), transcript variant X3, mRNA
XM_022432619.1	lysine-specific demethylase 3A-like (LOC111100582), transcript variant X2, mRNA
XM_022432620.1	probable splicing factor, arginine/serine-rich 6 (LOC111100581), mRNA
XM_022432621.1	lysine-specific demethylase 3A-like (LOC111100582), transcript variant X3, mRNA
XM_022432622.1	lysine-specific demethylase 3A-like (LOC111100582), transcript variant X4, mRNA
XM_022432623.1	lysine-specific demethylase 3A-like (LOC111100582), transcript variant X5, mRNA
XM_022432624.1	lysine-specific demethylase 3A-like (LOC111100582), transcript variant X6, mRNA
XM_022432625.1	lysine-specific demethylase 3A-like (LOC111100582), transcript variant X7, mRNA
XM_022432626.1	ceruloplasmin-like (LOC111100583), mRNA
XM_022432627.1	uncharacterized LOC111100584 (LOC111100584), transcript variant X1, mRNA
XM_022432629.1	uncharacterized LOC111100584 (LOC111100584), transcript variant X3, mRNA
XM_022432630.1	uncharacterized LOC111100586 (LOC111100586), transcript variant X1, mRNA
XM_022432631.1	uncharacterized LOC111100586 (LOC111100586), transcript variant X2, mRNA
XM_022432632.1	uncharacterized LOC111100586 (LOC111100586), transcript variant X3, mRNA
XM_022432634.1	uncharacterized LOC111100585 (LOC111100585), transcript variant X1, mRNA
XM_022432635.1	uncharacterized LOC111100586 (LOC111100586), transcript variant X5, mRNA
XM_022432636.1	uncharacterized LOC111100586 (LOC111100586), transcript variant X6, mRNA
XM_022432639.1	coiled-coil domain-containing protein 186-like (LOC111100587), transcript variant X2, mRNA
XM_022432640.1	coiled-coil domain-containing protein 186-like (LOC111100587), transcript variant X3, mRNA
XM_022432641.1	helicase POLQ-like (LOC111100588), mRNA
XM_022432642.1	cilia- and flagella-associated protein 58-like (LOC111100589), mRNA
XM_022432643.1	uncharacterized LOC111100585 (LOC111100585), transcript variant X2, mRNA
XM_022432644.1	UPF0668 protein C10orf76 homolog (LOC111100590), mRNA
XM_022432645.1	adhesion G-protein coupled receptor D1-like (LOC111100591), mRNA
XM_022432646.1	peroxisome proliferator-activated receptor gamma coactivator 1-alpha-like (LOC111100592), transcript variant X1, mRNA
XM_022432647.1	peroxisome proliferator-activated receptor gamma coactivator 1-alpha-like (LOC111100592), transcript variant X2, mRNA
XM_022432648.1	sodium- and chloride-dependent glycine transporter 1-like (LOC111100594), mRNA
XM_022432649.1	uncharacterized protein C2orf42-like (LOC111100595), transcript variant X1, mRNA
XM_022432650.1	uncharacterized protein C2orf42-like (LOC111100595), transcript variant X2, mRNA
XM_022432651.1	monocarboxylate transporter 12-like (LOC111100596), transcript variant X1, mRNA
XM_022432652.1	T-complex protein 1 subunit eta-like (LOC111100598), mRNA
XM_022432653.1	putative glycerol kinase 5 (LOC111100599), mRNA
XM_022432654.1	protein RFT1 homolog (LOC111100600), transcript variant X1, mRNA
XM_022432655.1	uncharacterized LOC111100597 (LOC111100597), mRNA
XM_022432656.1	protein RFT1 homolog (LOC111100600), transcript variant X2, mRNA
XM_022432658.1	WD repeat-containing protein 34-like (LOC111100602), transcript variant X1, mRNA
XM_022432659.1	WD repeat-containing protein 34-like (LOC111100602), transcript variant X2, mRNA
XM_022432660.1	UDP-glucuronic acid decarboxylase 1-like (LOC111100603), mRNA
XM_022432661.1	putative transferase CAF17 homolog, mitochondrial (LOC111100604), mRNA
XM_022432662.1	uncharacterized protein C6orf163 homolog (LOC111100605), mRNA
XM_022432664.1	DDRGK domain-containing protein 1-like (LOC111100608), mRNA
XM_022432665.1	protein FRA10AC1 homolog (LOC111100609), mRNA
XM_022432666.1	uncharacterized LOC111100606 (LOC111100606), mRNA
XM_022432667.1	mediator of RNA polymerase II transcription subunit 4-like (LOC111100610), mRNA
XM_022432668.1	swi5-dependent recombination DNA repair protein 1 homolog (LOC111100611), mRNA
XM_022432669.1	eukaryotic translation initiation factor 4E type 2-like (LOC111100612), transcript variant X1, mRNA
XM_022432670.1	eukaryotic translation initiation factor 4E type 2-like (LOC111100612), transcript variant X2, mRNA
XM_022432671.1	ninjurin-1-like (LOC111100613), transcript variant X1, mRNA
XM_022432672.1	ninjurin-1-like (LOC111100613), transcript variant X2, mRNA
XM_022432673.1	ninjurin-1-like (LOC111100613), transcript variant X3, mRNA
XM_022432674.1	uncharacterized LOC111100614 (LOC111100614), mRNA
XM_022432675.1	exosome complex component CSL4-like (LOC111100616), mRNA
XM_022432676.1	ninjurin-1-like (LOC111100617), mRNA
XM_022432677.1	ninjurin-1-like (LOC111100618), mRNA
XM_022432678.1	uncharacterized LOC111100615 (LOC111100615), mRNA
XM_022432681.1	uncharacterized LOC111100620 (LOC111100620), transcript variant X1, mRNA
XM_022432682.1	uncharacterized LOC111100620 (LOC111100620), transcript variant X2, mRNA
XM_022432683.1	uncharacterized LOC111100621 (LOC111100621), transcript variant X1, mRNA
XM_022432684.1	uncharacterized LOC111100621 (LOC111100621), transcript variant X2, mRNA
XM_022432685.1	cation-independent mannose-6-phosphate receptor-like (LOC111100622), mRNA
XM_022432695.1	uncharacterized LOC111100623 (LOC111100623), transcript variant X11, mRNA
XM_022432697.1	uncharacterized LOC111100623 (LOC111100623), transcript variant X14, mRNA
XM_022432700.1	succinate dehydrogenase [ubiquinone] flavoprotein subunit, mitochondrial-like (LOC111100625), transcript variant X1, mRNA
XM_022432703.1	uncharacterized LOC111100628 (LOC111100628), transcript variant X3, mRNA
XM_022432704.1	cation-independent mannose-6-phosphate receptor-like (LOC111100629), mRNA
XM_022432705.1	probable sodium/potassium-transporting ATPase subunit beta-3 (LOC111100630), mRNA
XM_022432706.1	uncharacterized LOC111100631 (LOC111100631), transcript variant X1, mRNA
XM_022432708.1	receptor expression-enhancing protein 1-like (LOC111100632), transcript variant X1, mRNA
XM_022432709.1	receptor expression-enhancing protein 1-like (LOC111100632), transcript variant X2, mRNA
XM_022432710.1	receptor expression-enhancing protein 1-like (LOC111100632), transcript variant X3, mRNA
XM_022432711.1	receptor expression-enhancing protein 1-like (LOC111100632), transcript variant X4, mRNA
XM_022432712.1	baculoviral IAP repeat-containing protein 7-like (LOC111100633), transcript variant X1, mRNA
XM_022432713.1	succinate dehydrogenase [ubiquinone] flavoprotein subunit, mitochondrial-like (LOC111100625), transcript variant X3, mRNA
XM_022432714.1	baculoviral IAP repeat-containing protein 7-like (LOC111100633), transcript variant X2, mRNA
XM_022432716.1	uncharacterized LOC111100634 (LOC111100634), transcript variant X2, mRNA
XM_022432717.1	uncharacterized LOC111100634 (LOC111100634), transcript variant X3, mRNA
XM_022432718.1	uncharacterized LOC111100634 (LOC111100634), transcript variant X4, mRNA
XM_022432719.1	selenium-binding protein 1-like (LOC111100638), transcript variant X1, mRNA
XM_022432720.1	selenium-binding protein 1-like (LOC111100638), transcript variant X2, mRNA
XM_022432721.1	uncharacterized LOC111100639 (LOC111100639), mRNA
XM_022432722.1	protogenin-like (LOC111100640), mRNA
XM_022432723.1	serine/threonine-protein kinase RIO3-like (LOC111100637), transcript variant X1, mRNA
XM_022432724.1	peroxisome biogenesis factor 1-like (LOC111100641), transcript variant X1, mRNA
XM_022432725.1	peroxisome biogenesis factor 1-like (LOC111100641), transcript variant X2, mRNA
XM_022432726.1	uncharacterized LOC111100642 (LOC111100642), transcript variant X1, mRNA
XM_022432727.1	uncharacterized LOC111100642 (LOC111100642), transcript variant X2, mRNA
XM_022432728.1	uncharacterized LOC111100642 (LOC111100642), transcript variant X3, mRNA
XM_022432729.1	uncharacterized LOC111100644 (LOC111100644), transcript variant X1, mRNA
XM_022432731.1	serine/threonine-protein kinase RIO3-like (LOC111100637), transcript variant X2, mRNA
XM_022432732.1	intraflagellar transport protein 81 homolog (LOC111100645), mRNA
XM_022432733.1	tripartite motif-containing protein 45-like (LOC111100646), mRNA
XM_022432737.1	formin-B-like (LOC111100650), mRNA
XM_022432738.1	uncharacterized LOC111100651 (LOC111100651), mRNA
XM_022432739.1	uncharacterized LOC111100653 (LOC111100653), mRNA
XM_022432741.1	pyruvate dehydrogenase E1 component subunit alpha, somatic form, mitochondrial-like (LOC111100655), mRNA
XM_022432742.1	oxysterol-binding protein-related protein 11-like (LOC111100652), mRNA
XM_022432743.1	uncharacterized LOC111100656 (LOC111100656), mRNA
XM_022432744.1	uncharacterized LOC111100657 (LOC111100657), mRNA
XM_022432745.1	receptor-type tyrosine-protein phosphatase alpha-like (LOC111100658), mRNA
XM_022432750.1	ATP-dependent helicase SGS1-like (LOC111100664), mRNA
XM_022432751.1	uncharacterized LOC111100665 (LOC111100665), mRNA
XM_022432753.1	serine/arginine repetitive matrix protein 2-like (LOC111100666), mRNA
XM_022432755.1	stress-70 protein, mitochondrial-like (LOC111100668), mRNA
XM_022432757.1	uncharacterized LOC111100670 (LOC111100670), mRNA
XM_022432758.1	uncharacterized LOC111100671 (LOC111100671), transcript variant X1, mRNA
XM_022432759.1	uncharacterized LOC111100671 (LOC111100671), transcript variant X2, mRNA
XM_022432760.1	uncharacterized LOC111100673 (LOC111100673), mRNA
XM_022432764.1	V-type proton ATPase subunit E-like (LOC111100677), mRNA
XM_022432765.1	V-type proton ATPase subunit E 1-like (LOC111100678), mRNA
XM_022432766.1	V-type proton ATPase subunit E-like (LOC111100679), mRNA
XM_022432767.1	5-hydroxytryptamine receptor 2B-like (LOC111100682), mRNA
XM_022432768.1	transmembrane 9 superfamily member 2-like (LOC111100683), mRNA
XM_022432769.1	CUB and sushi domain-containing protein 2-like (LOC111100685), mRNA
XM_022432772.1	ETS homologous factor-like (LOC111100684), transcript variant X1, mRNA
XM_022432773.1	speriolin-like protein (LOC111100688), mRNA
XM_022432774.1	uncharacterized LOC111100689 (LOC111100689), mRNA
XM_022432776.1	ras-related protein Rap-2c-like (LOC111100691), mRNA
XM_022432777.1	V-type proton ATPase subunit E-like (LOC111100692), mRNA
XM_022432778.1	condensin complex subunit 3-like (LOC111100693), transcript variant X1, mRNA
XM_022432779.1	ETS homologous factor-like (LOC111100684), transcript variant X2, mRNA
XM_022432780.1	uncharacterized LOC111100694 (LOC111100694), mRNA
XM_022432781.1	uncharacterized LOC111100695 (LOC111100695), mRNA
XM_022432782.1	uncharacterized LOC111100697 (LOC111100697), mRNA
XM_022432784.1	uncharacterized LOC111100701 (LOC111100701), mRNA
XM_022432785.1	methylthioribulose-1-phosphate dehydratase-like (LOC111100699), mRNA
XM_022432789.1	uncharacterized LOC111100705 (LOC111100705), mRNA
XM_022432790.1	cytochrome P450 2C31-like (LOC111100706), mRNA
XM_022432791.1	ATP-dependent DNA helicase RecQ-like (LOC111100707), mRNA
XM_022432792.1	endoribonuclease LACTB2-like (LOC111100676), mRNA
XM_022432794.1	acetyl-CoA carboxylase 1-like (LOC111100711), partial mRNA
XM_022432795.1	40S ribosomal protein S13-like (LOC111100708), mRNA
XM_022432797.1	E3 ubiquitin-protein ligase RNF13-like (LOC111100714), mRNA
XM_022432799.1	uncharacterized LOC111100716 (LOC111100716), mRNA
XM_022432802.1	mannosyl-oligosaccharide 1,2-alpha-mannosidase IA-like (LOC111100720), mRNA
XM_022432803.1	acetyl-CoA carboxylase-like (LOC111100721), mRNA
XM_022432804.1	MAM and LDL-receptor class A domain-containing protein 1-like (LOC111100718), mRNA
XM_022432805.1	acetyl-CoA carboxylase 1-like (LOC111100722), mRNA
XM_022432806.1	BRISC complex subunit Abraxas 2-like (LOC111100723), mRNA
XM_022432807.1	amine oxidase [flavin-containing] B-like (LOC111100724), mRNA
XM_022432808.1	suppressor of lurcher protein 1-like (LOC111100725), mRNA
XM_022432810.1	uncharacterized LOC111100727 (LOC111100727), mRNA
XM_022432811.1	uncharacterized LOC111100728 (LOC111100728), mRNA
XM_022432812.1	uncharacterized LOC111100730 (LOC111100730), mRNA
XM_022432814.1	uncharacterized LOC111100732 (LOC111100732), mRNA
XM_022432815.1	MAM and LDL-receptor class A domain-containing protein 1-like (LOC111100729), mRNA
XM_022432816.1	major facilitator superfamily domain-containing protein 9-like (LOC111100733), mRNA
XM_022432818.1	spermatogenesis-associated serine-rich protein 1-like (LOC111100734), transcript variant X2, mRNA
XM_022432822.1	spermatogenesis-associated serine-rich protein 1-like (LOC111100734), transcript variant X6, mRNA
XM_022432823.1	spermatogenesis-associated serine-rich protein 1-like (LOC111100734), transcript variant X7, mRNA
XM_022432825.1	spermatogenesis-associated serine-rich protein 1-like (LOC111100734), transcript variant X9, mRNA
XM_022432827.1	spermatogenesis-associated serine-rich protein 1-like (LOC111100734), transcript variant X11, mRNA
XM_022432828.1	uncharacterized LOC111100736 (LOC111100736), mRNA
XM_022432829.1	uncharacterized LOC111100737 (LOC111100737), mRNA
XM_022432832.1	uncharacterized LOC111100740 (LOC111100740), mRNA
XM_022432834.1	uncharacterized LOC111100742 (LOC111100742), mRNA
XM_022432835.1	myb/SANT-like DNA-binding domain-containing protein 4 (LOC111100743), mRNA
XM_022432837.1	uncharacterized LOC111100746 (LOC111100746), mRNA
XM_022432841.1	5-hydroxytryptamine receptor 1-like (LOC111100749), mRNA
XM_022432842.1	uncharacterized LOC111100750 (LOC111100750), mRNA
XM_022432847.1	putative nuclease HARBI1 (LOC111100753), mRNA
XM_022432848.1	aspartic and glutamic acid-rich protein-like (LOC111100755), mRNA
XM_022432849.1	arginine and glutamate-rich protein 1-like (LOC111100756), mRNA
XM_022432850.1	lectin-like (LOC111100754), mRNA
XM_022432852.1	ATP-dependent DNA helicase PIF1-like (LOC111100760), mRNA
XM_022432853.1	uncharacterized LOC111100761 (LOC111100761), mRNA
XM_022432855.1	ankyrin-1-like (LOC111100764), mRNA
XM_022432856.1	plectin-like (LOC111100765), transcript variant X1, mRNA
XM_022432857.1	plectin-like (LOC111100765), transcript variant X2, mRNA
XM_022432858.1	plectin-like (LOC111100765), transcript variant X3, mRNA
XM_022432859.1	plectin-like (LOC111100765), transcript variant X4, mRNA
XM_022432860.1	plectin-like (LOC111100765), transcript variant X5, mRNA
XM_022432861.1	plectin-like (LOC111100765), transcript variant X6, mRNA
XM_022432862.1	uncharacterized LOC111100766 (LOC111100766), mRNA
XM_022432864.1	zinc transporter ZIP10-like (LOC111100769), mRNA
XM_022432865.1	PHD finger protein ALFIN-LIKE 4-like (LOC111100773), mRNA
XM_022432866.1	uncharacterized LOC111100774 (LOC111100774), mRNA
XM_022432867.1	uncharacterized LOC111100775 (LOC111100775), mRNA
XM_022432869.1	uncharacterized LOC111100778 (LOC111100778), transcript variant X1, mRNA
XM_022432870.1	uncharacterized LOC111100780 (LOC111100780), mRNA
XM_022432871.1	uncharacterized LOC111100781 (LOC111100781), mRNA
XM_022432872.1	uncharacterized LOC111100782 (LOC111100782), mRNA
XM_022432873.1	oxidoreductase HTATIP2-like (LOC111100779), mRNA
XM_022432874.1	uncharacterized LOC111100784 (LOC111100784), mRNA
XM_022432875.1	uncharacterized LOC111100785 (LOC111100785), mRNA
XM_022432876.1	AMME syndrome candidate gene 1 protein homolog (LOC111100786), mRNA
XM_022432879.1	protein quaking-B-like (LOC111100788), transcript variant X2, mRNA
XM_022432880.1	protein quaking-B-like (LOC111100788), transcript variant X3, mRNA
XM_022432881.1	protein quaking-B-like (LOC111100788), transcript variant X4, mRNA
XM_022432882.1	protein quaking-B-like (LOC111100788), transcript variant X5, mRNA
XM_022432883.1	protein quaking-B-like (LOC111100788), transcript variant X6, mRNA
XM_022432885.1	uncharacterized LOC111100789 (LOC111100789), mRNA
XM_022432886.1	uncharacterized LOC111100790 (LOC111100790), transcript variant X1, mRNA
XM_022432887.1	uncharacterized LOC111100790 (LOC111100790), transcript variant X2, mRNA
XM_022432888.1	uncharacterized LOC111100790 (LOC111100790), transcript variant X3, mRNA
XM_022432891.1	uncharacterized LOC111100791 (LOC111100791), transcript variant X3, mRNA
XM_022432892.1	uncharacterized LOC111100791 (LOC111100791), transcript variant X4, mRNA
XM_022432893.1	peripheral plasma membrane protein CASK-like (LOC111100792), transcript variant X1, mRNA
XM_022432897.1	peripheral plasma membrane protein CASK-like (LOC111100792), transcript variant X5, mRNA
XM_022432898.1	peripheral plasma membrane protein CASK-like (LOC111100792), transcript variant X6, mRNA
XM_022432899.1	NADH dehydrogenase [ubiquinone] 1 alpha subcomplex subunit 9, mitochondrial-like (LOC111100768), mRNA
XM_022432900.1	beta-1,3-glucan-binding protein-like (LOC111100793), mRNA
XM_022432903.1	peripheral plasma membrane protein CASK-like (LOC111100792), transcript variant X9, mRNA
XM_022432905.1	peripheral plasma membrane protein CASK-like (LOC111100792), transcript variant X11, mRNA
XM_022432906.1	TBC1 domain family member 12-like (LOC111100794), mRNA
XM_022432908.1	protein PFC0760c-like (LOC111100795), transcript variant X2, mRNA
XM_022432909.1	hemicentin-1-like (LOC111100796), transcript variant X1, mRNA
XM_022432910.1	hemicentin-1-like (LOC111100796), transcript variant X2, mRNA
XM_022432911.1	suppressor of fused homolog (LOC111100798), transcript variant X1, mRNA
XM_022432912.1	suppressor of fused homolog (LOC111100798), transcript variant X2, mRNA
XM_022432913.1	uncharacterized LOC111100799 (LOC111100799), mRNA
XM_022432915.1	basic proline-rich protein-like (LOC111100800), mRNA
XM_022432917.1	fibronectin type 3 and ankyrin repeat domains 1 protein-like (LOC111100801), transcript variant X2, mRNA
XM_022432918.1	fibronectin type 3 and ankyrin repeat domains 1 protein-like (LOC111100801), transcript variant X3, mRNA
XM_022432919.1	fibronectin type 3 and ankyrin repeat domains 1 protein-like (LOC111100801), transcript variant X4, mRNA
XM_022432920.1	death-associated inhibitor of apoptosis 2-like (LOC111100802), transcript variant X1, mRNA
XM_022432921.1	uncharacterized LOC111100803 (LOC111100803), mRNA
XM_022432922.1	uncharacterized LOC111100805 (LOC111100805), mRNA
XM_022432923.1	uncharacterized LOC111100806 (LOC111100806), mRNA
XM_022432924.1	uncharacterized LOC111100807 (LOC111100807), mRNA
XM_022432925.1	beta-1,3-glucan-binding protein-like (LOC111100804), mRNA
XM_022432926.1	ras-related C3 botulinum toxin substrate 2-like (LOC111100808), mRNA
XM_022432927.1	probable calcium-binding protein CML34 (LOC111100809), mRNA
XM_022432929.1	peptidyl-prolyl cis-trans isomerase cyp5-like (LOC111100813), mRNA
XM_022432930.1	cell wall protein SED1-like (LOC111100814), mRNA
XM_022432933.1	uncharacterized LOC111100815 (LOC111100815), transcript variant X3, mRNA
XM_022432936.1	location of vulva defective 1-like (LOC111100816), transcript variant X1, mRNA
XM_022432939.1	uncharacterized LOC111100817 (LOC111100817), transcript variant X3, mRNA
XM_022432940.1	uncharacterized LOC111100818 (LOC111100818), mRNA
XM_022432941.1	uncharacterized LOC111100558 (LOC111100558), mRNA
XM_022432942.1	uncharacterized LOC111100819 (LOC111100819), transcript variant X1, mRNA
XM_022432943.1	uncharacterized LOC111100819 (LOC111100819), transcript variant X2, mRNA
XM_022432945.1	uncharacterized LOC111100820 (LOC111100820), transcript variant X2, mRNA
XM_022432946.1	uncharacterized LOC111100820 (LOC111100820), transcript variant X3, mRNA
XM_022432948.1	uncharacterized LOC111100821 (LOC111100821), transcript variant X1, mRNA
XM_022432949.1	uncharacterized LOC111100821 (LOC111100821), transcript variant X2, mRNA
XM_022432950.1	pre-mRNA-splicing factor SLU7-like (LOC111100835), mRNA
XM_022432951.1	HSPB1-associated protein 1 homolog (LOC111100836), mRNA
XM_022432952.1	uncharacterized LOC111100837 (LOC111100837), mRNA
XM_022432953.1	uncharacterized LOC111100838 (LOC111100838), transcript variant X1, mRNA
XM_022432954.1	uncharacterized LOC111100842 (LOC111100842), mRNA
XM_022432955.1	uncharacterized LOC111100843 (LOC111100843), transcript variant X1, mRNA
XM_022432957.1	proline-rich transmembrane protein 1-like (LOC111100846), mRNA
XM_022432958.1	proline-rich transmembrane protein 1-like (LOC111100847), mRNA
XM_022432959.1	secretin receptor-like (LOC111100848), mRNA
XM_022432960.1	uncharacterized LOC111100845 (LOC111100845), mRNA
XM_022432961.1	secretin receptor-like (LOC111100850), mRNA
XM_022432962.1	centrosomal protein of 290 kDa-like (LOC111100851), mRNA
XM_022432963.1	protein FAM53A-like (LOC111100852), transcript variant X1, mRNA
XM_022432964.1	protein FAM53A-like (LOC111100852), transcript variant X2, mRNA
XM_022432965.1	protein FAM53A-like (LOC111100852), transcript variant X3, mRNA
XM_022432966.1	protein FAM53A-like (LOC111100852), transcript variant X4, mRNA
XM_022432967.1	protein FAM53A-like (LOC111100852), transcript variant X5, mRNA
XM_022432968.1	uncharacterized LOC111100853 (LOC111100853), mRNA
XM_022432969.1	uncharacterized LOC111100855 (LOC111100855), mRNA
XM_022432970.1	uncharacterized LOC111100856 (LOC111100856), mRNA
XM_022432971.1	centrosomal protein of 290 kDa-like (LOC111100857), mRNA
XM_022432972.1	von Willebrand factor A domain-containing protein 7-like (LOC111100854), transcript variant X1, mRNA
XM_022432978.1	uncharacterized LOC111100858 (LOC111100858), transcript variant X7, mRNA
XM_022432979.1	uncharacterized LOC111100858 (LOC111100858), transcript variant X8, mRNA
XM_022432980.1	E3 ubiquitin-protein ligase TRIM71-like (LOC111100860), transcript variant X1, mRNA
XM_022432981.1	von Willebrand factor A domain-containing protein 7-like (LOC111100854), transcript variant X2, mRNA
XM_022432982.1	E3 ubiquitin-protein ligase TRIM71-like (LOC111100860), transcript variant X2, mRNA
XM_022432983.1	nucleotide exchange factor SIL1-like (LOC111100861), transcript variant X1, mRNA
XM_022432987.1	myophilin-like (LOC111100864), mRNA
XM_022432988.1	myophilin-like (LOC111100865), mRNA
XM_022432989.1	von Willebrand factor A domain-containing protein 7-like (LOC111100854), transcript variant X3, mRNA
XM_022432990.1	tyrosine-protein phosphatase 10D-like (LOC111100866), mRNA
XM_022432993.1	sushi, von Willebrand factor type A, EGF and pentraxin domain-containing protein 1-like (LOC111100867), transcript variant X3, mRNA
XM_022432994.1	uncharacterized LOC111100868 (LOC111100868), mRNA
XM_022432997.1	growth arrest-specific protein 2-like (LOC111100869), transcript variant X3, mRNA
XM_022432998.1	growth arrest-specific protein 2-like (LOC111100869), transcript variant X4, mRNA
XM_022433000.1	growth arrest-specific protein 2-like (LOC111100869), transcript variant X6, mRNA
XM_022433002.1	lysozyme 3 (LOC111100849), mRNA
XM_022433003.1	von Willebrand factor A domain-containing protein 7-like (LOC111100870), mRNA
XM_022433008.1	uncharacterized LOC111100872 (LOC111100872), transcript variant X5, mRNA
XM_022433009.1	F-box-like/WD repeat-containing protein TBL1XR1 (LOC111100874), transcript variant X1, mRNA
XM_022433010.1	F-box-like/WD repeat-containing protein TBL1XR1 (LOC111100874), transcript variant X2, mRNA
XM_022433016.1	centrosomal protein of 162 kDa-like (LOC111100875), transcript variant X6, mRNA
XM_022433017.1	brain-specific angiogenesis inhibitor 1-like (LOC111100876), transcript variant X1, mRNA
XM_022433018.1	histone deacetylase 8-like (LOC111100877), mRNA
XM_022433019.1	uncharacterized LOC111100878 (LOC111100878), transcript variant X1, mRNA
XM_022433020.1	uncharacterized LOC111100878 (LOC111100878), transcript variant X2, mRNA
XM_022433021.1	uncharacterized LOC111100878 (LOC111100878), transcript variant X3, mRNA
XM_022433022.1	uncharacterized LOC111100879 (LOC111100879), transcript variant X1, mRNA
XM_022433023.1	uncharacterized LOC111100879 (LOC111100879), transcript variant X2, mRNA
XM_022433024.1	mini-chromosome maintenance complex-binding protein-like (LOC111100880), mRNA
XM_022433025.1	ubiquitin-associated domain-containing protein 2-like (LOC111100881), mRNA
XM_022433026.1	brain-specific angiogenesis inhibitor 1-like (LOC111100876), transcript variant X2, mRNA
XM_022433027.1	uncharacterized LOC111100882 (LOC111100882), mRNA
XM_022433028.1	uncharacterized LOC111100883 (LOC111100883), mRNA
XM_022433029.1	uncharacterized LOC111100884 (LOC111100884), transcript variant X1, mRNA
XM_022433030.1	uncharacterized LOC111100884 (LOC111100884), transcript variant X2, mRNA
XM_022433032.1	uncharacterized LOC111100886 (LOC111100886), mRNA
XM_022433033.1	lysophospholipid acyltransferase 7-like (LOC111100887), transcript variant X1, mRNA
XM_022433034.1	lysophospholipid acyltransferase 7-like (LOC111100887), transcript variant X2, mRNA
XM_022433035.1	lysophospholipid acyltransferase 7-like (LOC111100889), mRNA
XM_022433037.1	von Willebrand factor A domain-containing protein 7-like (LOC111100888), mRNA
XM_022433038.1	putative inhibitor of apoptosis (LOC111100893), transcript variant X1, mRNA
XM_022433039.1	putative inhibitor of apoptosis (LOC111100893), transcript variant X2, mRNA
XM_022433040.1	putative inhibitor of apoptosis (LOC111100893), transcript variant X3, mRNA
XM_022433045.1	putative inhibitor of apoptosis (LOC111100894), transcript variant X5, mRNA
XM_022433046.1	putative inhibitor of apoptosis (LOC111100894), transcript variant X6, mRNA
XM_022433048.1	fibroblast growth factor receptor 2-like (LOC111100896), transcript variant X2, mRNA
XM_022433049.1	fibroblast growth factor receptor 2-like (LOC111100896), transcript variant X3, mRNA
XM_022433054.1	fibroblast growth factor receptor 2-like (LOC111100896), transcript variant X7, mRNA
XM_022433055.1	fibroblast growth factor receptor 2-like (LOC111100896), transcript variant X8, mRNA
XM_022433058.1	fibroblast growth factor receptor 2-like (LOC111100896), transcript variant X11, mRNA
XM_022433060.1	cytosolic purine 5'-nucleotidase-like (LOC111100897), transcript variant X2, mRNA
XM_022433062.1	cytosolic purine 5'-nucleotidase-like (LOC111100897), transcript variant X3, mRNA
XM_022433063.1	cytosolic purine 5'-nucleotidase-like (LOC111100897), transcript variant X4, mRNA
XM_022433064.1	cytosolic purine 5'-nucleotidase-like (LOC111100897), transcript variant X5, mRNA
XM_022433065.1	uncharacterized LOC111100898 (LOC111100898), transcript variant X1, mRNA
XM_022433066.1	uncharacterized LOC111100898 (LOC111100898), transcript variant X2, mRNA
XM_022433067.1	uncharacterized LOC111100898 (LOC111100898), transcript variant X3, mRNA
XM_022433069.1	uncharacterized LOC111100899 (LOC111100899), transcript variant X2, mRNA
XM_022433071.1	uncharacterized LOC111100901 (LOC111100901), mRNA
XM_022433072.1	poly(ADP-ribose) glycohydrolase ARH3-like (LOC111100902), mRNA
XM_022433073.1	U4/U6.U5 small nuclear ribonucleoprotein 27 kDa protein-like (LOC111100903), transcript variant X1, mRNA
XM_022433074.1	protein limb expression 1 homolog (LOC111100900), mRNA
XM_022433075.1	U4/U6.U5 small nuclear ribonucleoprotein 27 kDa protein-like (LOC111100903), transcript variant X2, mRNA
XM_022433076.1	probable ATP-dependent RNA helicase DDX58 (LOC111100904), transcript variant X1, mRNA
XM_022433077.1	probable ATP-dependent RNA helicase DDX58 (LOC111100904), transcript variant X2, mRNA
XM_022433078.1	uncharacterized LOC111100905 (LOC111100905), mRNA
XM_022433080.1	gamma-tubulin complex component 2-like (LOC111100906), transcript variant X2, mRNA
XM_022433081.1	gamma-tubulin complex component 2-like (LOC111100906), transcript variant X3, mRNA
XM_022433082.1	gamma-tubulin complex component 2-like (LOC111100906), transcript variant X4, mRNA
XM_022433083.1	multiple epidermal growth factor-like domains protein 11 (LOC111100907), transcript variant X1, mRNA
XM_022433084.1	multiple epidermal growth factor-like domains protein 11 (LOC111100907), transcript variant X2, mRNA
XM_022433086.1	transmembrane protein 138-like (LOC111100910), mRNA
XM_022433087.1	contactin-1-like (LOC111100908), mRNA
XM_022433089.1	uncharacterized LOC111100913 (LOC111100913), transcript variant X2, mRNA
XM_022433090.1	uncharacterized LOC111100913 (LOC111100913), transcript variant X3, mRNA
XM_022433091.1	uncharacterized LOC111100915 (LOC111100915), transcript variant X1, mRNA
XM_022433093.1	uncharacterized LOC111100916 (LOC111100916), mRNA
XM_022433094.1	uncharacterized LOC111100919 (LOC111100919), transcript variant X1, mRNA
XM_022433096.1	cell adhesion molecule 2-like (LOC111100917), mRNA
XM_022433097.1	ankyrin-2-like (LOC111100920), mRNA
XM_022433098.1	uncharacterized LOC111100921 (LOC111100921), transcript variant X1, mRNA
XM_022433101.1	uncharacterized LOC111100922 (LOC111100922), mRNA
XM_022433102.1	uncharacterized LOC111100923 (LOC111100923), mRNA
XM_022433103.1	uncharacterized LOC111100924 (LOC111100924), transcript variant X1, mRNA
XM_022433106.1	uncharacterized LOC111100924 (LOC111100924), transcript variant X4, mRNA
XM_022433107.1	uncharacterized LOC111100924 (LOC111100924), transcript variant X5, mRNA
XM_022433108.1	uncharacterized LOC111100926 (LOC111100926), mRNA
XM_022433111.1	uncharacterized LOC111100927 (LOC111100927), transcript variant X2, mRNA
XM_022433114.1	uncharacterized LOC111100930 (LOC111100930), mRNA
XM_022433115.1	tripartite motif-containing protein 45-like (LOC111100931), mRNA
XM_022433116.1	general transcription factor IIE subunit 1-like (LOC111100932), mRNA
XM_022433118.1	uncharacterized LOC111100935 (LOC111100935), transcript variant X1, mRNA
XM_022433119.1	uncharacterized LOC111100936 (LOC111100936), mRNA
XM_022433120.1	uncharacterized LOC111100937 (LOC111100937), mRNA
XM_022433121.1	membrane progestin receptor beta-like (LOC111100938), mRNA
XM_022433122.1	uncharacterized LOC111100939 (LOC111100939), mRNA
XM_022433124.1	speriolin-like protein (LOC111100942), mRNA
XM_022433133.1	uncharacterized LOC111100946 (LOC111100946), partial mRNA
XM_022433136.1	arylsulfatase I-like (LOC111100940), transcript variant X2, mRNA
XM_022433137.1	lysophospholipid acyltransferase 7-like (LOC111100949), mRNA
XM_022433138.1	lysophospholipid acyltransferase 7-like (LOC111100950), mRNA
XM_022433139.1	3-oxoacyl-[acyl-carrier-protein] reductase FabG-like (LOC111100951), mRNA
XM_022433140.1	cyclic AMP-dependent transcription factor ATF-7-like (LOC111100957), mRNA
XM_022433141.1	protein ECT2-like (LOC111100962), transcript variant X1, mRNA
XM_022433142.1	protein ECT2-like (LOC111100962), transcript variant X2, mRNA
XM_022433143.1	uncharacterized protein C11orf70 homolog (LOC111100963), mRNA
XM_022433144.1	putative lipoyltransferase 2, mitochondrial (LOC111100964), transcript variant X1, mRNA
XM_022433145.1	putative lipoyltransferase 2, mitochondrial (LOC111100964), transcript variant X2, mRNA
XM_022433146.1	putative lipoyltransferase 2, mitochondrial (LOC111100964), transcript variant X3, mRNA
XM_022433147.1	low-density lipoprotein receptor-related protein 4-like (LOC111100965), mRNA
XM_022433148.1	uncharacterized LOC111100966 (LOC111100966), mRNA
XM_022433149.1	uncharacterized LOC111100968 (LOC111100968), mRNA
XM_022433150.1	transmembrane protein 50B-like (LOC111100971), mRNA
XM_022433151.1	ER degradation-enhancing alpha-mannosidase-like protein 2 (LOC111100967), mRNA
XM_022433152.1	GPI transamidase component PIG-S-like (LOC111100972), mRNA
XM_022433153.1	acylpyruvase FAHD1, mitochondrial-like (LOC111100973), transcript variant X1, mRNA
XM_022433154.1	acylpyruvase FAHD1, mitochondrial-like (LOC111100973), transcript variant X2, mRNA
XM_022433156.1	uncharacterized LOC111100974 (LOC111100974), transcript variant X2, mRNA
XM_022433159.1	suppressor of lurcher protein 1-like (LOC111100975), transcript variant X3, mRNA
XM_022433162.1	uncharacterized LOC111100977 (LOC111100977), transcript variant X2, mRNA
XM_022433163.1	uncharacterized LOC111100977 (LOC111100977), transcript variant X3, mRNA
XM_022433164.1	serine/threonine-protein phosphatase 6 regulatory ankyrin repeat subunit B-like (LOC111100976), transcript variant X1, mRNA
XM_022433165.1	uncharacterized LOC111100978 (LOC111100978), transcript variant X1, mRNA
XM_022433168.1	uncharacterized LOC111100980 (LOC111100980), mRNA
XM_022433169.1	uncharacterized LOC111100981 (LOC111100981), mRNA
XM_022433170.1	uncharacterized LOC111100982 (LOC111100982), mRNA
XM_022433175.1	spermatogenesis-associated serine-rich protein 1-like (LOC111100984), transcript variant X2, mRNA
XM_022433181.1	spermatogenesis-associated serine-rich protein 1-like (LOC111100984), transcript variant X8, mRNA
XM_022433182.1	spermatogenesis-associated serine-rich protein 1-like (LOC111100984), transcript variant X9, mRNA
XM_022433183.1	uncharacterized LOC111100986 (LOC111100986), mRNA
XM_022433185.1	protocadherin Fat 4-like (LOC111100985), mRNA
XM_022433189.1	uncharacterized LOC111100989 (LOC111100989), transcript variant X10, mRNA
XM_022433190.1	uncharacterized LOC111100989 (LOC111100989), transcript variant X11, mRNA
XM_022433191.1	uncharacterized LOC111100989 (LOC111100989), transcript variant X12, mRNA
XM_022433193.1	uncharacterized LOC111100993 (LOC111100993), transcript variant X1, mRNA
XM_022433197.1	uncharacterized LOC111100992 (LOC111100992), mRNA
XM_022433199.1	uncharacterized LOC111100994 (LOC111100994), transcript variant X1, mRNA
XM_022433200.1	uncharacterized LOC111100994 (LOC111100994), transcript variant X2, mRNA
XM_022433201.1	uncharacterized LOC111100995 (LOC111100995), mRNA
XM_022433203.1	methionine--tRNA ligase, mitochondrial-like (LOC111100996), mRNA
XM_022433204.1	scavenger receptor class F member 1-like (LOC111100998), mRNA
XM_022433206.1	uncharacterized LOC111101001 (LOC111101001), transcript variant X2, mRNA
XM_022433208.1	uncharacterized LOC111101000 (LOC111101000), mRNA
XM_022433214.1	uncharacterized LOC111101007 (LOC111101007), mRNA
XM_022433215.1	peroxidasin-like (LOC111101009), mRNA
XM_022433216.1	tubulin alpha-1 chain-like (LOC111101010), transcript variant X1, mRNA
XM_022433217.1	tubulin alpha-1 chain-like (LOC111101010), transcript variant X2, mRNA
XM_022433218.1	uncharacterized LOC111101011 (LOC111101011), transcript variant X1, mRNA
XM_022433219.1	centrin-2-like (LOC111101008), mRNA
XM_022433220.1	uncharacterized LOC111101011 (LOC111101011), transcript variant X2, mRNA
XM_022433221.1	uncharacterized LOC111101012 (LOC111101012), mRNA
XM_022433222.1	uncharacterized LOC111101013 (LOC111101013), mRNA
XM_022433223.1	putative inhibitor of apoptosis (LOC111101016), transcript variant X1, mRNA
XM_022433224.1	putative inhibitor of apoptosis (LOC111101016), transcript variant X2, mRNA
XM_022433225.1	baculoviral IAP repeat-containing protein 3-like (LOC111101018), transcript variant X1, mRNA
XM_022433226.1	baculoviral IAP repeat-containing protein 3-like (LOC111101018), transcript variant X2, mRNA
XM_022433227.1	baculoviral IAP repeat-containing protein 3-like (LOC111101018), transcript variant X3, mRNA
XM_022433228.1	uncharacterized LOC111101017 (LOC111101017), mRNA
XM_022433229.1	protein quaking-B-like (LOC111101020), mRNA
XM_022433231.1	filamin-A-like (LOC111101021), transcript variant X2, mRNA
XM_022433232.1	uncharacterized LOC111101022 (LOC111101022), mRNA
XM_022433234.1	serine/threonine-protein kinase 36-like (LOC111101023), transcript variant X2, mRNA
XM_022433235.1	serine/threonine-protein kinase 36-like (LOC111101023), transcript variant X3, mRNA
XM_022433236.1	eukaryotic initiation factor 4A-I-like (LOC111101025), mRNA
XM_022433237.1	centrosomal protein of 126 kDa-like (LOC111101026), transcript variant X1, mRNA
XM_022433238.1	centrosomal protein of 126 kDa-like (LOC111101026), transcript variant X2, mRNA
XM_022433240.1	ubiquitin-conjugating enzyme E2 T-like (LOC111101024), mRNA
XM_022433241.1	ras-related protein Rab6 (LOC111101027), transcript variant X1, mRNA
XM_022433242.1	ras-related protein Rab6 (LOC111101027), transcript variant X2, mRNA
XM_022433243.1	ras-related protein Rab6 (LOC111101027), transcript variant X3, mRNA
XM_022433244.1	ras-related protein Rab6 (LOC111101027), transcript variant X4, mRNA
XM_022433249.1	centrosomal protein of 162 kDa-like (LOC111101028), transcript variant X5, mRNA
XM_022433250.1	histone deacetylase 8-like (LOC111101030), mRNA
XM_022433252.1	inositol polyphosphate 5-phosphatase OCRL-1-like (LOC111101031), transcript variant X2, mRNA
XM_022433253.1	inositol polyphosphate 5-phosphatase OCRL-1-like (LOC111101031), transcript variant X3, mRNA
XM_022433254.1	chromatin accessibility complex protein 1-like (LOC111101029), transcript variant X1, mRNA
XM_022433255.1	uncharacterized LOC111101032 (LOC111101032), mRNA
XM_022433259.1	tolloid-like protein 2 (LOC111101033), transcript variant X4, mRNA
XM_022433261.1	tolloid-like protein 2 (LOC111101033), transcript variant X6, mRNA
XM_022433262.1	tolloid-like protein 2 (LOC111101033), transcript variant X7, mRNA
XM_022433263.1	tolloid-like protein 2 (LOC111101033), transcript variant X8, mRNA
XM_022433264.1	chromatin accessibility complex protein 1-like (LOC111101029), transcript variant X2, mRNA
XM_022433265.1	tolloid-like protein 2 (LOC111101033), transcript variant X9, mRNA
XM_022433266.1	tolloid-like protein 2 (LOC111101033), transcript variant X10, mRNA
XM_022433267.1	baculoviral IAP repeat-containing protein 2-like (LOC111101035), transcript variant X1, mRNA
XM_022433268.1	baculoviral IAP repeat-containing protein 2-like (LOC111101035), transcript variant X2, mRNA
XM_022433269.1	baculoviral IAP repeat-containing protein 2-like (LOC111101035), transcript variant X3, mRNA
XM_022433271.1	protein hu-li tai shao-like (LOC111101036), transcript variant X2, mRNA
XM_022433272.1	protein hu-li tai shao-like (LOC111101036), transcript variant X3, mRNA
XM_022433273.1	protein hu-li tai shao-like (LOC111101036), transcript variant X4, mRNA
XM_022433274.1	protein hu-li tai shao-like (LOC111101036), transcript variant X5, mRNA
XM_022433276.1	protein hu-li tai shao-like (LOC111101036), transcript variant X7, mRNA
XM_022433277.1	protein hu-li tai shao-like (LOC111101036), transcript variant X8, mRNA
XM_022433278.1	uncharacterized LOC111101037 (LOC111101037), mRNA
XM_022433281.1	protein hu-li tai shao-like (LOC111101036), transcript variant X11, mRNA
XM_022433282.1	protein hu-li tai shao-like (LOC111101036), transcript variant X12, mRNA
XM_022433286.1	protein hu-li tai shao-like (LOC111101036), transcript variant X15, mRNA
XM_022433287.1	protein hu-li tai shao-like (LOC111101036), transcript variant X16, mRNA
XM_022433288.1	protein hu-li tai shao-like (LOC111101036), transcript variant X17, mRNA
XM_022433289.1	protein hu-li tai shao-like (LOC111101036), transcript variant X18, mRNA
XM_022433291.1	protein hu-li tai shao-like (LOC111101036), transcript variant X20, mRNA
XM_022433292.1	omega-amidase NIT2-like (LOC111101039), mRNA
XM_022433294.1	uncharacterized LOC111101038 (LOC111101038), mRNA
XM_022433295.1	uncharacterized LOC111101040 (LOC111101040), transcript variant X2, mRNA
XM_022433296.1	uncharacterized LOC111101040 (LOC111101040), transcript variant X3, mRNA
XM_022433297.1	V-type proton ATPase subunit B (LOC111101041), mRNA
XM_022433300.1	uncharacterized LOC111101042 (LOC111101042), transcript variant X3, mRNA
XM_022433301.1	myophilin-like (LOC111101043), mRNA
XM_022433302.1	myophilin-like (LOC111101045), mRNA
XM_022433303.1	cyclic AMP receptor-like protein A (LOC111101046), transcript variant X1, mRNA
XM_022433304.1	cyclic AMP receptor-like protein A (LOC111101046), transcript variant X2, mRNA
XM_022433308.1	uncharacterized LOC111101049 (LOC111101049), transcript variant X3, mRNA
XM_022433309.1	uncharacterized LOC111101049 (LOC111101049), transcript variant X4, mRNA
XM_022433310.1	GPN-loop GTPase 1-like (LOC111101051), mRNA
XM_022433313.1	WD repeat-containing protein 53-like (LOC111101053), mRNA
XM_022433314.1	early growth response protein 2-like (LOC111101054), mRNA
XM_022433315.1	arrestin domain-containing protein 17-like (LOC111101055), transcript variant X1, mRNA
XM_022433318.1	arrestin domain-containing protein 17-like (LOC111101055), transcript variant X4, mRNA
XM_022433319.1	arrestin domain-containing protein 17-like (LOC111101055), transcript variant X5, mRNA
XM_022433320.1	1-phosphatidylinositol 4,5-bisphosphate phosphodiesterase eta-2-like (LOC111101050), transcript variant X2, mRNA
XM_022433322.1	uncharacterized LOC111101056 (LOC111101056), transcript variant X2, mRNA
XM_022433323.1	nuclear migration protein nudC-like (LOC111101057), mRNA
XM_022433324.1	uncharacterized LOC111101058 (LOC111101058), mRNA
XM_022433325.1	uncharacterized LOC111101059 (LOC111101059), transcript variant X1, mRNA
XM_022433326.1	uncharacterized LOC111101059 (LOC111101059), transcript variant X2, mRNA
XM_022433327.1	uncharacterized LOC111101059 (LOC111101059), transcript variant X3, mRNA
XM_022433328.1	connector enhancer of kinase suppressor of ras 2-like (LOC111101060), transcript variant X1, mRNA
XM_022433330.1	connector enhancer of kinase suppressor of ras 2-like (LOC111101060), transcript variant X2, mRNA
XM_022433331.1	connector enhancer of kinase suppressor of ras 2-like (LOC111101060), transcript variant X3, mRNA
XM_022433332.1	connector enhancer of kinase suppressor of ras 2-like (LOC111101060), transcript variant X4, mRNA
XM_022433334.1	connector enhancer of kinase suppressor of ras 2-like (LOC111101060), transcript variant X6, mRNA
XM_022433335.1	calcium-responsive transcription factor-like (LOC111101061), mRNA
XM_022433336.1	uncharacterized LOC111101062 (LOC111101062), mRNA
XM_022433337.1	uncharacterized LOC111101063 (LOC111101063), transcript variant X1, mRNA
XM_022433338.1	uncharacterized LOC111101063 (LOC111101063), transcript variant X2, mRNA
XM_022433339.1	1-phosphatidylinositol 4,5-bisphosphate phosphodiesterase eta-2-like (LOC111101050), transcript variant X4, mRNA
XM_022433340.1	neuropeptides capa receptor-like (LOC111101064), mRNA
XM_022433344.1	uncharacterized LOC111101067 (LOC111101067), transcript variant X2, mRNA
XM_022433345.1	uncharacterized LOC111101067 (LOC111101067), transcript variant X3, mRNA
XM_022433346.1	1-phosphatidylinositol 4,5-bisphosphate phosphodiesterase eta-2-like (LOC111101050), transcript variant X5, mRNA
XM_022433347.1	uncharacterized LOC111101068 (LOC111101068), mRNA
XM_022433349.1	mediator of RNA polymerase II transcription subunit 14-like (LOC111101069), transcript variant X2, mRNA
XM_022433350.1	zinc finger BED domain-containing protein 1-like (LOC111101070), mRNA
XM_022433351.1	uncharacterized LOC111101071 (LOC111101071), mRNA
XM_022433352.1	uncharacterized LOC111101072 (LOC111101072), mRNA
XM_022433353.1	1-phosphatidylinositol 4,5-bisphosphate phosphodiesterase eta-2-like (LOC111101050), transcript variant X6, mRNA
XM_022433354.1	uncharacterized LOC111101074 (LOC111101074), mRNA
XM_022433355.1	uncharacterized LOC111101075 (LOC111101075), mRNA
XM_022433356.1	gastrula zinc finger protein 5-1-like (LOC111101076), transcript variant X1, mRNA
XM_022433358.1	gastrula zinc finger protein 5-1-like (LOC111101076), transcript variant X3, mRNA
XM_022433359.1	zinc finger protein 37 homolog (LOC111101077), transcript variant X1, mRNA
XM_022433360.1	zinc finger protein 37 homolog (LOC111101077), transcript variant X2, mRNA
XM_022433361.1	uncharacterized LOC111101078 (LOC111101078), transcript variant X1, mRNA
XM_022433363.1	uncharacterized LOC111101078 (LOC111101078), transcript variant X2, mRNA
XM_022433364.1	uncharacterized LOC111101078 (LOC111101078), transcript variant X3, mRNA
XM_022433365.1	sex peptide receptor-like (LOC111101080), transcript variant X1, mRNA
XM_022433366.1	sex peptide receptor-like (LOC111101080), transcript variant X2, mRNA
XM_022433371.1	1-phosphatidylinositol 4,5-bisphosphate phosphodiesterase eta-2-like (LOC111101050), transcript variant X8, mRNA
XM_022433372.1	laccase-22-like (LOC111101082), transcript variant X1, mRNA
XM_022433373.1	laccase-22-like (LOC111101083), mRNA
XM_022433375.1	trichohyalin-like (LOC111101086), transcript variant X1, mRNA
XM_022433376.1	trichohyalin-like (LOC111101086), transcript variant X2, mRNA
XM_022433377.1	peptidoglycan-recognition protein SC2-like (LOC111101087), mRNA
XM_022433378.1	FUN14 domain-containing protein 1B-like (LOC111101088), transcript variant X1, mRNA
XM_022433379.1	FUN14 domain-containing protein 1B-like (LOC111101088), transcript variant X2, mRNA
XM_022433380.1	uncharacterized LOC111101090 (LOC111101090), transcript variant X1, mRNA
XM_022433381.1	uncharacterized LOC111101090 (LOC111101090), transcript variant X2, mRNA
XM_022433382.1	uncharacterized LOC111101090 (LOC111101090), transcript variant X3, mRNA
XM_022433383.1	kelch-like protein 18 (LOC111101089), mRNA
XM_022433384.1	uncharacterized LOC111101090 (LOC111101090), transcript variant X4, mRNA
XM_022433385.1	TATA box-binding protein-associated factor RNA polymerase I subunit B-like (LOC111101091), mRNA
XM_022433386.1	serine-rich adhesin for platelets-like (LOC111101092), mRNA
XM_022433387.1	leucine-rich repeat-containing G-protein coupled receptor 4-like (LOC111101093), transcript variant X1, mRNA
XM_022433388.1	leucine-rich repeat-containing G-protein coupled receptor 4-like (LOC111101093), transcript variant X2, mRNA
XM_022433389.1	leucine-rich repeat-containing G-protein coupled receptor 4-like (LOC111101093), transcript variant X3, mRNA
XM_022433390.1	leucine-rich repeat-containing G-protein coupled receptor 4-like (LOC111101093), transcript variant X4, mRNA
XM_022433391.1	leucine-rich repeat-containing G-protein coupled receptor 4-like (LOC111101093), transcript variant X5, mRNA
XM_022433392.1	translocation protein SEC63 homolog (LOC111101095), mRNA
XM_022433394.1	protein PAT1 homolog 1-like (LOC111101096), transcript variant X2, mRNA
XM_022433395.1	CAAX prenyl protease 1 homolog (LOC111101097), mRNA
XM_022433396.1	tripartite motif-containing protein 2-like (LOC111101094), mRNA
XM_022433397.1	uncharacterized LOC111101098 (LOC111101098), mRNA
[truncated: 39,900 more rows]
