# Supplementary material for: Exposure to plastic debris alters expression of biomineralization, immune, and stress-related genes in the eastern oyster (Crassostrea virginica)
Source: PLoS One. 2025 Apr 29;20(4):e0319165. doi: 10.1371/journal.pone.0319165 (PMC12040131; doi:10.1371/journal.pone.0319165)
Supplement: S2 File — For genes with differential expression for a model factor, the log fold change is provided. The sex factor indicates male expression relative to female ( + male/- female). The substrate factor indicates shell expression relative to plastic ( + shell/- plastic). The sex-by-substrate (SExSU) factor indicates male on shell expression relative to all other groups. (XLSX) [file pone.0319165.s002.xlsx]

## Sheet: Model Summary
Accession Number	Description	Sex	Substrate	Sex*Substrate
XM_022452411.1	fucolectin-5-like (LOC111114123), partial mRNA	-3.26042	-4.46122	4.82604
XM_022455267.1	phytochrome-interacting ankyrin-repeat protein 1-like (LOC111116050), transcript variant X4, mRNA	7.5774	8.27025	-8.55086
XM_022485445.1	vesicle-associated membrane protein 3-like (LOC111135408), transcript variant X1, mRNA	8.88582	7.70654	-9.29912
XM_022442828.1	uncharacterized LOC111107567 (LOC111107567), transcript variant X1, mRNA	8.57891	12.2656	-14.2822
XR_002633972.1	uncharacterized LOC111100276 (LOC111100276), ncRNA	8.25095	8.19188	-16.4428
XM_022446094.1	inhibitor of growth protein 3-like (LOC111109845), transcript variant X1, mRNA		-7.90713	10.7129
XM_022432213.1	E3 ubiquitin-protein ligase XIAP-like (LOC111100396), transcript variant X2, mRNA		-6.94082	8.72269
XM_022477709.1	protein pygopus-like (LOC111130559), transcript variant X1, mRNA		-6.97184	8.6675
XM_022479699.1	phosphatidylinositol 3,4,5-trisphosphate 5-phosphatase 2A-like (LOC111132057), transcript variant X4, mRNA		-7.68959	8.07301
XM_022442508.1	G2 and S phase-expressed protein 1-like (LOC111107342), transcript variant X4, mRNA		-6.86824	7.51758
XM_022445765.1	uncharacterized LOC111109585 (LOC111109585), transcript variant X3, mRNA		-6.00188	7.38049
XM_022474492.1	spidroin-1-like (LOC111128708), mRNA		7.3761	-8.76541
XM_022446169.1	uncharacterized LOC111109903 (LOC111109903), transcript variant X1, mRNA	-8.24343		9.93263
XR_002638212.1	uncharacterized LOC111124520 (LOC111124520), ncRNA	-8.80846		9.05994
XR_002635236.1	uncharacterized LOC111106591 (LOC111106591), ncRNA	-10.3485		8.89591
XM_022467830.1	mediator of RNA polymerase II transcription subunit 25-like (LOC111124695), transcript variant X3, mRNA	6.97981		-10.5254
XR_002639827.1	uncharacterized LOC111137073 (LOC111137073), ncRNA	7.9791		-10.6427
XM_022488185.1	mucin-5AC-like (LOC111136981), transcript variant X2, mRNA			9.81405
XR_002636999.1	uncharacterized LOC111116155 (LOC111116155), ncRNA			8.12528
XM_022449961.1	uncharacterized LOC111112448 (LOC111112448), transcript variant X2, mRNA			6.61686
XM_022437610.1	E3 ubiquitin-protein ligase rnf213-alpha-like (LOC111103955), mRNA			5.42809
XM_022436973.1	E3 ubiquitin-protein ligase rnf213-alpha-like (LOC111103595), mRNA			5.41805
XM_022476048.1	putative uncharacterized protein DDB_G0279653 (LOC111129595), mRNA			3.93401
XM_022438641.1	uncharacterized LOC111104616 (LOC111104616), mRNA			-4.28221
XM_022463278.1	eomesodermin-like (LOC111121836), mRNA			-6.45226
XM_022463555.1	cell division cycle protein 20 homolog (LOC111122028), mRNA			-6.49689
XM_022478272.1	uncharacterized LOC111130965 (LOC111130965), transcript variant X1, mRNA			-6.95433
XM_022432850.1	lectin-like (LOC111100754), mRNA			-7.10211
XM_022474416.1	uncharacterized LOC111128661 (LOC111128661), mRNA			-7.21357
XM_022461020.1	vitellogenin-like (LOC111120293), mRNA			-7.23884
XM_022463516.1	serine/threonine-protein kinase mos-like (LOC111121998), mRNA			-7.40982
XR_002633728.1	uncharacterized LOC111099624 (LOC111099624), ncRNA			-7.59032
XM_022465075.1	coiled-coil domain-containing protein 158-like (LOC111122998), transcript variant X7, mRNA			-7.71638
XM_022466512.1	la-related protein 4-like (LOC111123869), transcript variant X4, mRNA			-7.89925
XM_022489306.1	uncharacterized LOC111137705 (LOC111137705), transcript variant X2, mRNA			-8.2759
XM_022442718.1	uncharacterized LOC111107494 (LOC111107494), mRNA			-8.86007
XM_022456447.1	solute carrier organic anion transporter family member 4A1-like (LOC111116607), transcript variant X13, mRNA			-9.12301
XR_002638311.1	uncharacterized LOC111125106 (LOC111125106), ncRNA			-10.4255
XM_022439393.1	uncharacterized LOC111105230 (LOC111105230), transcript variant X1, mRNA			-10.819
XM_022458973.1	ubiquitin domain-containing protein UBFD1-like (LOC111119116), transcript variant X2, mRNA			-10.8345
XM_022483964.1	flotillin-2a-like (LOC111134688), transcript variant X1, mRNA			-12.5897
XM_022474420.1	uncharacterized LOC111128664 (LOC111128664), mRNA	10.4012	10.2407
XR_002639308.1	uncharacterized LOC111133805 (LOC111133805), ncRNA	7.0706	8.77686
XM_022448444.1	uncharacterized LOC111111451 (LOC111111451), transcript variant X1, mRNA	7.17276	8.3005
XR_002639919.1	uncharacterized LOC111137714 (LOC111137714), transcript variant X3, ncRNA	7.01137	7.74348
XR_002633952.1	uncharacterized LOC111100226 (LOC111100226), ncRNA	6.00545	7.63602
XM_022462773.1	uncharacterized LOC111121475 (LOC111121475), transcript variant X1, mRNA	8.10317	7.55104
XM_022432614.1	arf-GAP domain and FG repeat-containing protein 1-like (LOC111100579), transcript variant X3, mRNA	8.46252	7.52275
XM_022431238.1	syntaxin-7-like (LOC111099781), transcript variant X2, mRNA	5.81722	7.33672
XM_022488367.1	lysophosphatidylcholine acyltransferase 2-like (LOC111137103), transcript variant X7, mRNA	7.4289	7.05963
XM_022473226.1	uncharacterized LOC111127909 (LOC111127909), transcript variant X1, mRNA	6.19014	6.09247
XR_002634518.1	uncharacterized LOC111102592 (LOC111102592), ncRNA		9.74416
XR_002637017.1	uncharacterized LOC111116296 (LOC111116296), ncRNA		9.72054
XM_022489166.1	ctenidin-1-like (LOC111137625), mRNA		9.5889
XM_022457747.1	glycine-rich cell wall structural protein 1-like (LOC111118339), mRNA		9.30261
XR_002640014.1	uncharacterized LOC111138310 (LOC111138310), ncRNA		8.99981
XM_022490153.1	glycine-rich protein 23-like (LOC111138278), mRNA		8.98272
XM_022470729.1	neurogenic locus Notch protein-like (LOC111126239), mRNA		8.94383
XR_002639868.1	uncharacterized LOC111137362 (LOC111137362), ncRNA		8.52014
XM_022488355.1	L-rhamnose-binding lectin CSL3-like (LOC111137097), mRNA		8.39645
XM_022457679.1	glycine-rich cell wall structural protein-like (LOC111118295), mRNA		8.12059
XM_022469697.1	upstream stimulatory factor 2-like (LOC111125664), transcript variant X2, mRNA		7.90592
XR_002637177.1	uncharacterized LOC111117057 (LOC111117057), ncRNA		7.80788
XM_022478012.1	glycine-rich cell wall structural protein 1.0-like (LOC111130777), mRNA		7.76391
XM_022477923.1	spidroin-1-like (LOC111130714), transcript variant X1, mRNA		7.73303
XM_022477925.1	spidroin-1-like (LOC111130715), mRNA		7.65246
XM_022476861.1	spidroin-1-like (LOC111130130), mRNA		7.60784
XR_002637279.1	uncharacterized LOC111117578 (LOC111117578), ncRNA		7.51755
XM_022462208.1	glycine-rich cell wall structural protein-like (LOC111121083), mRNA		7.2857
XM_022478014.1	glycine-rich cell wall structural protein 1.0-like (LOC111130779), mRNA		6.73502
XM_022463327.1	WSC domain-containing protein 2-like (LOC111121861), mRNA		6.62226
XM_022478013.1	glycine, alanine and asparagine-rich protein-like (LOC111130778), mRNA		6.26556
XM_022453101.1	caveolin-1-like (LOC111114681), mRNA		4.3396
XM_022488115.1	uncharacterized LOC111136933 (LOC111136933), mRNA		4.19441
XM_022458143.1	2-oxoglutarate dehydrogenase, mitochondrial-like (LOC111118600), transcript variant X1, mRNA		-2.52387
XM_022471877.1	fibrinolytic enzyme, isozyme C-like (LOC111126930), mRNA		-4.37956
XM_022435151.1	CUGBP Elav-like family member 2 (LOC111102426), transcript variant X20, mRNA		-4.54093
XM_022454122.1	uncharacterized LOC111115402 (LOC111115402), transcript variant X1, mRNA		-5.25726
XM_022476717.1	methyltransferase-like protein 25 (LOC111130053), transcript variant X2, mRNA		-5.49086
XM_022473981.1	elastase-1-like (LOC111128393), mRNA		-5.94664
XM_022466083.1	fibrinolytic enzyme, isozyme C-like (LOC111123628), mRNA		-6.06999
XM_022466148.1	fibrinolytic enzyme, isozyme C-like (LOC111123660), mRNA		-6.07
XM_022472607.1	chymotrypsin-like serine proteinase (LOC111127433), mRNA		-6.53186
XM_022470662.1	chymotrypsin-like serine proteinase (LOC111126199), mRNA		-6.53186
XM_022456649.1	uncharacterized LOC111117507 (LOC111117507), transcript variant X1, mRNA		-6.69366
XM_022483153.1	uncharacterized LOC111134262 (LOC111134262), transcript variant X1, mRNA		-6.78475
XM_022485874.1	proteoglycan 4-like (LOC111135634), transcript variant X7, mRNA		-7.09738
XM_022472606.1	chymotrypsin-like serine proteinase (LOC111127432), mRNA		-7.14741
XM_022470590.1	chymotrypsin-like serine proteinase (LOC111126160), mRNA		-7.14741
XM_022489215.1	probable E3 SUMO-protein ligase RNF212 (LOC111137656), transcript variant X2, mRNA		-7.56461
XM_022465831.1	fibrinolytic enzyme, isozyme C-like (LOC111123489), mRNA		-7.59663
XM_022483383.1	uncharacterized LOC111134409 (LOC111134409), transcript variant X3, mRNA		-7.71317
XM_022465579.1	tetraspanin-18-like (LOC111123324), transcript variant X1, mRNA		-7.82279
XM_022472866.1	fibrinolytic enzyme, isozyme C-like (LOC111127609), mRNA		-8.07762
XM_022441304.1	uncharacterized LOC111106578 (LOC111106578), transcript variant X1, mRNA		-8.08945
XM_022484954.1	aldose 1-epimerase-like (LOC111135159), transcript variant X1, mRNA		-8.73619
XM_022440184.1	uncharacterized LOC111105798 (LOC111105798), mRNA		-8.91112
XM_022457216.1	cell wall integrity and stress response component 4-like (LOC111117955), transcript variant X2, mRNA		-9.37224
XM_022458260.1	syntenin-1-like (LOC111118686), transcript variant X1, mRNA		-9.5343
XM_022455433.1	putative ATP-dependent DNA helicase Q1 (LOC111116438), mRNA		-10.772
XM_022475832.1	calmodulin (LOC111129444), transcript variant X1, mRNA	13.5606
XM_022466506.1	uncharacterized protein C11orf42-like (LOC111123865), transcript variant X2, mRNA	12.7038
XR_002638225.1	uncharacterized LOC111124628 (LOC111124628), ncRNA	12.4066
XM_022485435.1	uncharacterized LOC111135404 (LOC111135404), transcript variant X1, mRNA	11.1739
XR_002638817.1	uncharacterized LOC111129171 (LOC111129171), ncRNA	10.978
XM_022471594.1	nucleoprotein TPR-like (LOC111126756), transcript variant X1, mRNA	10.4045
XM_022441890.1	ankyrin repeat domain-containing protein 26-like (LOC111106980), transcript variant X6, mRNA	10.3441
XM_022451893.1	trichohyalin-like (LOC111113600), mRNA	10.0211
XR_002634736.1	uncharacterized LOC111103365 (LOC111103365), ncRNA	9.99637
XM_022459404.1	choline transporter-like protein 1 (LOC111119334), transcript variant X1, mRNA	9.92941
XM_022461058.1	uncharacterized LOC111120336 (LOC111120336), mRNA	9.89279
XR_002639505.1	uncharacterized LOC111134727 (LOC111134727), transcript variant X1, ncRNA	9.79764
XM_022476010.1	uncharacterized LOC111129555 (LOC111129555), mRNA	9.70307
XM_022435575.1	uncharacterized LOC111102718 (LOC111102718), transcript variant X1, mRNA	9.53437
XM_022481048.1	chromatin complexes subunit BAP18-like (LOC111133017), transcript variant X1, mRNA	9.52058
XM_022471987.1	uncharacterized LOC111127010 (LOC111127010), transcript variant X4, mRNA	9.46697
XM_022486266.1	beta-1,4-galactosyltransferase galt-1-like (LOC111135852), transcript variant X1, mRNA	9.38577
XM_022490301.1	uncharacterized LOC111138373 (LOC111138373), transcript variant X1, mRNA	9.36427
XR_002639506.1	uncharacterized LOC111134727 (LOC111134727), transcript variant X2, ncRNA	9.32631
XM_022479384.1	outer dense fiber protein 3-like (LOC111131725), transcript variant X2, mRNA	9.29149
XM_022466627.1	histone-lysine N-methyltransferase EZH2-like (LOC111123912), transcript variant X1, mRNA	9.10323
XM_022488154.1	atrial natriuretic peptide receptor 1-like (LOC111136960), transcript variant X1, mRNA	9.08921
XM_022480285.1	heat stress transcription factor B-2a-like (LOC111132474), mRNA	8.99302
XM_022467194.1	uncharacterized LOC111124344 (LOC111124344), mRNA	8.93464
XM_022468258.1	dynein heavy chain 7, axonemal-like (LOC111124938), transcript variant X7, mRNA	8.89953
XR_002639597.1	uncharacterized LOC111135379 (LOC111135379), ncRNA	8.83286
XM_022457698.1	uncharacterized LOC111118306 (LOC111118306), mRNA	8.79407
XM_022461052.1	uncharacterized LOC111120329 (LOC111120329), mRNA	8.77752
XM_022475768.1	membrane progestin receptor beta-like (LOC111129402), transcript variant X1, mRNA	8.73803
XR_002636946.1	uncharacterized LOC111115951 (LOC111115951), ncRNA	8.61521
XM_022467002.1	uncharacterized LOC111124138 (LOC111124138), mRNA	8.58927
XM_022454659.1	protein singed-like (LOC111115798), mRNA	8.55049
XM_022447380.1	protein singed-like (LOC111110764), mRNA	8.5106
XM_022437203.1	uncharacterized LOC111103746 (LOC111103746), mRNA	8.47577
XM_022488901.1	spore coat protein SP96-like (LOC111137440), transcript variant X2, mRNA	8.44559
XM_022451153.1	platelet endothelial aggregation receptor 1-like (LOC111113145), mRNA	8.38532
XM_022465481.1	heat shock 70 kDa protein 12A-like (LOC111123253), transcript variant X4, mRNA	8.08912
XM_022482971.1	uncharacterized LOC111134142 (LOC111134142), transcript variant X1, mRNA	8.05147
XM_022437301.1	uncharacterized LOC111103809 (LOC111103809), transcript variant X6, mRNA	8.04227
XM_022439926.1	uncharacterized LOC111105571 (LOC111105571), mRNA	8.03409
XM_022458388.1	uncharacterized LOC111118775 (LOC111118775), mRNA	8.0106
XM_022437431.1	FGFR1 oncogene partner-like (LOC111103868), transcript variant X5, mRNA	8.00459
XM_022471055.1	transmembrane protein 79-like (LOC111126419), transcript variant X2, mRNA	7.97618
XM_022471154.1	spindle assembly checkpoint kinase-like (LOC111126472), mRNA	7.92796
XM_022463790.1	uncharacterized LOC111122174 (LOC111122174), mRNA	7.92713
XM_022441929.1	uncharacterized LOC111107005 (LOC111107005), mRNA	7.91267
XM_022439943.1	uncharacterized LOC111105584 (LOC111105584), mRNA	7.90266
XM_022485768.1	uncharacterized LOC111135577 (LOC111135577), transcript variant X2, mRNA	7.8966
XR_002635339.1	uncharacterized LOC111107072 (LOC111107072), ncRNA	7.8957
XM_022435212.1	uncharacterized LOC111102462 (LOC111102462), mRNA	7.8849
XM_022482532.1	glycine-rich cell wall structural protein 1-like (LOC111133838), transcript variant X3, mRNA	7.87783
XM_022445369.1	endo-1,4-beta-xylanase B-like (LOC111109287), mRNA	7.87733
XM_022443506.1	cAMP-dependent protein kinase type II regulatory subunit-like (LOC111108022), transcript variant X3, mRNA	7.87229
XM_022438588.1	uncharacterized LOC111104568 (LOC111104568), transcript variant X1, mRNA	7.85511
XM_022464423.1	protein PFC0760c-like (LOC111122605), mRNA	7.84352
XM_022439877.1	uncharacterized LOC111105530 (LOC111105530), mRNA	7.84277
XM_022480399.1	papilin-like (LOC111132574), mRNA	7.83437
XM_022490435.1	transcription factor RFX4-like (LOC111138459), transcript variant X1, mRNA	7.83083
XM_022458611.1	serine/threonine-protein phosphatase alpha-2 isoform-like (LOC111118906), transcript variant X5, mRNA	7.8126
XM_022486268.1	beta-1,4-galactosyltransferase galt-1-like (LOC111135852), transcript variant X3, mRNA	7.74936
XM_022466860.1	paramyosin-like (LOC111124016), transcript variant X1, mRNA	7.74166
XM_022452047.1	DNA damage-regulated autophagy modulator protein 1-like (LOC111113756), transcript variant X1, mRNA	7.72431
XM_022483304.1	GRIP and coiled-coil domain-containing protein 2-like (LOC111134357), transcript variant X1, mRNA	7.69727
XM_022454762.1	uncharacterized LOC111115876 (LOC111115876), transcript variant X1, mRNA	7.67881
XM_022455149.1	kunitz-type serine protease inhibitor A-like (LOC111116149), mRNA	7.65291
XM_022467750.1	cGMP-dependent 3',5'-cyclic phosphodiesterase-like (LOC111124666), transcript variant X1, mRNA	7.58367
XR_002635041.1	uncharacterized LOC111105477 (LOC111105477), ncRNA	7.56549
XM_022449273.1	cubilin-like (LOC111112006), transcript variant X29, mRNA	7.55398
XM_022456050.1	solute carrier organic anion transporter family member 4A1-like (LOC111116607), transcript variant X7, mRNA	7.50402
XR_002639251.1	uncharacterized LOC111133455 (LOC111133455), ncRNA	7.47958
XM_022443821.1	small conductance calcium-activated potassium channel protein 2-like (LOC111108178), mRNA	7.47543
XM_022458796.1	contactin-associated protein-like 5 (LOC111119015), transcript variant X10, mRNA	7.4749
XM_022480322.1	uncharacterized LOC111132505 (LOC111132505), mRNA	7.44515
XM_022438041.1	sperm-specific H1/protamine-like protein type 1 (LOC111104207), mRNA	7.43885
XM_022469991.1	coiled-coil domain-containing protein 151-like (LOC111125828), mRNA	7.42546
XM_022472504.1	MORN repeat-containing protein 2-like (LOC111127343), transcript variant X4, mRNA	7.41219
XM_022457482.1	uncharacterized LOC111118159 (LOC111118159), mRNA	7.39217
XM_022467145.1	filamin-A-interacting protein 1-like (LOC111124292), mRNA	7.38074
XM_022484906.1	uncharacterized LOC111135135 (LOC111135135), transcript variant X15, mRNA	7.37866
XM_022456743.1	importin-4-like (LOC111117589), transcript variant X1, mRNA	7.37355
XM_022454902.1	uncharacterized LOC111115968 (LOC111115968), mRNA	7.36201
XM_022464112.1	uncharacterized LOC111122356 (LOC111122356), transcript variant X2, mRNA	7.35198
XM_022471593.1	uncharacterized LOC111126754 (LOC111126754), mRNA	7.33662
XM_022476212.1	uncharacterized LOC111129743 (LOC111129743), mRNA	7.33314
XM_022476145.1	uncharacterized LOC111129682 (LOC111129682), mRNA	7.28936
XR_002638079.1	uncharacterized LOC111123626 (LOC111123626), ncRNA	7.28854
XM_022461085.1	testis-specific serine/threonine-protein kinase 3-like (LOC111120365), mRNA	7.28798
XM_022488935.1	coiled-coil domain-containing protein 63-like (LOC111137472), mRNA	7.2711
XM_022457536.1	uncharacterized LOC111118202 (LOC111118202), mRNA	7.26781
XM_022458144.1	2-oxoglutarate dehydrogenase, mitochondrial-like (LOC111118600), transcript variant X2, mRNA	7.26291
XM_022471895.1	uncharacterized LOC111126943 (LOC111126943), mRNA	7.25487
XR_002634668.1	uncharacterized LOC111103183 (LOC111103183), ncRNA	7.16194
XM_022453089.1	uncharacterized LOC111114673 (LOC111114673), transcript variant X3, mRNA	7.15439
XM_022441882.1	E3 ubiquitin-protein ligase TRIM39-like (LOC111106978), mRNA	7.1514
XM_022473574.1	serine/threonine-protein phosphatase 6 regulatory ankyrin repeat subunit A-like (LOC111128117), mRNA	7.1343
XM_022445647.1	serine/threonine-protein kinase ULK3-like (LOC111109500), mRNA	7.12769
XM_022478334.1	kelch-like protein diablo (LOC111131015), mRNA	7.113
XM_022451694.1	multiple epidermal growth factor-like domains protein 10 (LOC111113425), transcript variant X3, mRNA	7.09722
XM_022458700.1	uncharacterized LOC111118967 (LOC111118967), mRNA	7.08211
XM_022489663.1	telomerase protein component 1-like (LOC111137946), transcript variant X1, mRNA	7.07887
XM_022430636.1	uncharacterized LOC111099205 (LOC111099205), mRNA	7.07589
XM_022473681.1	galactoside 2-alpha-L-fucosyltransferase 2-like (LOC111128195), transcript variant X2, mRNA	7.01247
XM_022442859.1	uncharacterized LOC111107590 (LOC111107590), mRNA	6.99805
XM_022467892.1	protein FAM78A-like (LOC111124743), mRNA	6.99738
XM_022447308.1	protein singed-like (LOC111110717), mRNA	6.99475
XM_022461057.1	uncharacterized LOC111120334 (LOC111120334), mRNA	6.97604
XM_022436305.1	rho GTPase-activating protein 20-like (LOC111103223), transcript variant X3, mRNA	6.9754
XM_022466645.1	uncharacterized LOC111123925 (LOC111123925), mRNA	6.94719
XM_022490329.1	potassium voltage-gated channel protein Shaw-like (LOC111138394), mRNA	6.92227
XM_022459768.1	uncharacterized LOC111119534 (LOC111119534), transcript variant X1, mRNA	6.92217
XM_022461712.1	fibrous sheath-interacting protein 2-like (LOC111120760), mRNA	6.91663
XM_022479315.1	outer dense fiber protein 3-like (LOC111131679), transcript variant X1, mRNA	6.91301
XM_022460152.1	testicular haploid expressed gene protein-like (LOC111119573), transcript variant X4, mRNA	6.89807
XM_022450048.1	uncharacterized LOC111112518 (LOC111112518), mRNA	6.89192
XM_022455351.1	uncharacterized LOC111116365 (LOC111116365), mRNA	6.89064
XM_022452696.1	multiple epidermal growth factor-like domains protein 10 (LOC111114402), mRNA	6.88623
XM_022436983.1	uncharacterized LOC111103597 (LOC111103597), mRNA	6.88329
XM_022442889.1	uncharacterized LOC111107614 (LOC111107614), mRNA	6.84914
XM_022475992.1	uncharacterized LOC111129538 (LOC111129538), mRNA	6.82385
XM_022446977.1	E3 ubiquitin-protein ligase MARCH8-like (LOC111110474), mRNA	6.81282
XM_022444948.1	glycogen phosphorylase, muscle form-like (LOC111108864), mRNA	6.80325
XM_022465531.1	uncharacterized protein C11orf42-like (LOC111123288), mRNA	6.79714
XM_022489882.1	F-box only protein 39-like (LOC111138079), mRNA	6.79542
XM_022465645.1	cAMP and cAMP-inhibited cGMP 3',5'-cyclic phosphodiesterase 10A-like (LOC111123360), mRNA	6.78924
XM_022445433.1	uncharacterized LOC111109355 (LOC111109355), mRNA	6.76127
XM_022479633.1	serine/threonine-protein phosphatase 4 regulatory subunit 4-like (LOC111131871), transcript variant X20, mRNA	6.75427
XM_022463932.1	uncharacterized LOC111122280 (LOC111122280), mRNA	6.7233
XM_022482972.1	uncharacterized LOC111134142 (LOC111134142), transcript variant X2, mRNA	6.72071
XM_022476040.1	titin homolog (LOC111129585), mRNA	6.71554
XM_022445910.1	kelch-like protein 2 (LOC111109691), mRNA	6.70801
XM_022447096.1	kelch-like protein 10 (LOC111110547), mRNA	6.70241
XM_022483896.1	cytoplasmic dynein 1 light intermediate chain 2-like (LOC111134651), transcript variant X7, mRNA	6.69839
XM_022444099.1	kelch-like protein 10 (LOC111108308), mRNA	6.66332
XM_022470954.1	zinc finger protein 236-like (LOC111126360), transcript variant X4, mRNA	6.65614
XM_022445359.1	uncharacterized LOC111109276 (LOC111109276), mRNA	6.63548
XM_022437071.1	uncharacterized LOC111103657 (LOC111103657), mRNA	6.62469
XM_022471118.1	calcium/calmodulin-dependent 3',5'-cyclic nucleotide phosphodiesterase 1A-like (LOC111126455), transcript variant X3, mRNA	6.62322
XM_022444943.1	tripartite motif-containing protein 59-like (LOC111108860), mRNA	6.62282
XM_022483164.1	uncharacterized LOC111134267 (LOC111134267), transcript variant X2, mRNA	6.6162
XM_022457180.1	uncharacterized LOC111117940 (LOC111117940), mRNA	6.61431
XM_022480167.1	uncharacterized LOC111132363 (LOC111132363), mRNA	6.61163
XM_022434814.1	putative mediator of RNA polymerase II transcription subunit 26 (LOC111102163), mRNA	6.54839
XM_022473915.1	uncharacterized LOC111128342 (LOC111128342), transcript variant X1, mRNA	6.54795
XM_022440295.1	carbohydrate sulfotransferase 11-like (LOC111105847), transcript variant X4, mRNA	6.5152
XM_022449806.1	cell wall protein DAN4-like (LOC111112355), mRNA	6.49567
XM_022462950.1	putative uncharacterized protein DDB_G0282129 (LOC111121600), mRNA	6.49281
XM_022443450.1	uncharacterized LOC111107988 (LOC111107988), mRNA	6.48258
XM_022482149.1	testis-specific serine/threonine-protein kinase 4-like (LOC111133627), mRNA	6.46865
XM_022472412.1	uncharacterized LOC111127306 (LOC111127306), transcript variant X3, mRNA	6.46027
XM_022474042.1	uncharacterized LOC111128438 (LOC111128438), mRNA	6.45665
XM_022439922.1	glycogen phosphorylase, muscle form-like (LOC111105567), mRNA	6.45222
XM_022439492.1	uncharacterized LOC111105294 (LOC111105294), mRNA	6.44214
XM_022454381.1	protein singed-like (LOC111115593), mRNA	6.38626
XM_022490302.1	uncharacterized LOC111138373 (LOC111138373), transcript variant X2, mRNA	6.3701
XM_022469202.1	uncharacterized LOC111125417 (LOC111125417), mRNA	6.36783
XM_022447833.1	uncharacterized LOC111111071 (LOC111111071), mRNA	6.36135
XM_022463778.1	trichohyalin-like (LOC111122169), mRNA	6.33907
XM_022457372.1	uncharacterized LOC111118077 (LOC111118077), mRNA	6.33302
XM_022478346.1	leucine-rich repeat-containing protein 74A-like (LOC111131025), mRNA	6.3313
XM_022450156.1	leucine-rich repeat-containing protein 71-like (LOC111112588), transcript variant X20, mRNA	6.32956
XM_022439125.1	uncharacterized LOC111104947 (LOC111104947), mRNA	6.31757
XM_022443043.1	uncharacterized LOC111107718 (LOC111107718), mRNA	6.30411
XM_022480047.1	uncharacterized LOC111132255 (LOC111132255), mRNA	6.28694
XM_022463599.1	neuronal acetylcholine receptor subunit alpha-5-like (LOC111122060), transcript variant X4, mRNA	6.28667
XM_022458759.1	uncharacterized LOC111119004 (LOC111119004), mRNA	6.28572
XM_022466881.1	teneurin-m-like (LOC111124026), transcript variant X6, mRNA	6.28224
XM_022480125.1	uncharacterized LOC111132324 (LOC111132324), mRNA	6.27068
XR_002639481.1	uncharacterized LOC111134601 (LOC111134601), ncRNA	6.26818
XM_022471114.1	uncharacterized LOC111126454 (LOC111126454), transcript variant X1, mRNA	6.26628
XM_022490020.1	uncharacterized LOC111138172 (LOC111138172), mRNA	6.25172
XR_002639787.1	uncharacterized LOC111136788 (LOC111136788), ncRNA	6.22789
XM_022465983.1	uncharacterized LOC111123573 (LOC111123573), mRNA	6.21557
XM_022473731.1	WD repeat-containing protein 87-like (LOC111128226), mRNA	6.19328
XM_022462004.1	uncharacterized LOC111120945 (LOC111120945), mRNA	6.15462
XM_022476149.1	uncharacterized LOC111129687 (LOC111129687), mRNA	6.15057
XM_022479522.1	sterile alpha motif domain-containing protein 15-like (LOC111131807), mRNA	6.14342
XM_022452974.1	DC-STAMP domain-containing protein 2-like (LOC111114598), mRNA	6.13276
XM_022490126.1	uncharacterized protein C5orf49-like (LOC111138252), mRNA	6.09349
XM_022488268.1	uncharacterized LOC111137040 (LOC111137040), mRNA	6.08882
XM_022484841.1	golgin subfamily A member 6-like protein 22 (LOC111135101), partial mRNA	6.08707
XR_002635400.1	uncharacterized LOC111107382 (LOC111107382), ncRNA	6.0817
XM_022480376.1	uncharacterized LOC111132553 (LOC111132553), mRNA	6.07989
XM_022476151.1	uncharacterized LOC111129690 (LOC111129690), mRNA	6.01873
XM_022453067.1	uncharacterized LOC111114662 (LOC111114662), mRNA	6.0137
XR_002640021.1	uncharacterized LOC111138374 (LOC111138374), ncRNA	6.00514
XM_022483030.1	uncharacterized LOC111134191 (LOC111134191), transcript variant X1, mRNA	6.00348
XM_022465601.1	uncharacterized LOC111123336 (LOC111123336), mRNA	5.99206
XM_022443224.1	uncharacterized LOC111107836 (LOC111107836), mRNA	5.9848
XM_022464195.1	Ig-like V-type domain-containing protein FAM187A (LOC111122409), mRNA	5.98378
XM_022452505.1	uncharacterized LOC111114221 (LOC111114221), mRNA	5.9793
XM_022448952.1	uncharacterized LOC111111804 (LOC111111804), mRNA	5.96213
XM_022460726.1	testis-specific serine/threonine-protein kinase 1-like (LOC111120069), mRNA	5.95943
XM_022475190.1	sodium/calcium exchanger 2-like (LOC111129088), transcript variant X14, mRNA	5.95937
XM_022484122.1	cGMP-specific 3',5'-cyclic phosphodiesterase-like (LOC111134772), transcript variant X8, mRNA	5.95372
XM_022445277.1	inner centromere protein-like (LOC111109194), mRNA	5.90683
XM_022476111.1	uncharacterized LOC111129651 (LOC111129651), mRNA	5.90447
XM_022450342.1	centrosome and spindle pole-associated protein 1-like (LOC111112620), transcript variant X12, mRNA	5.89538
XR_002638707.1	uncharacterized LOC111128356 (LOC111128356), ncRNA	5.88722
XM_022462825.1	uncharacterized LOC111121520 (LOC111121520), mRNA	5.87166
XM_022481244.1	serine/threonine-protein kinase Nek6-like (LOC111133142), mRNA	5.86158
XM_022437087.1	uncharacterized LOC111103665 (LOC111103665), mRNA	5.8261
XM_022470945.1	protein FAM166B-like (LOC111126374), mRNA	5.82159
XM_022452410.1	uncharacterized LOC111114120 (LOC111114120), transcript variant X1, mRNA	5.79917
XM_022454662.1	uncharacterized LOC111115802 (LOC111115802), mRNA	5.77957
XM_022447984.1	uncharacterized LOC111111166 (LOC111111166), mRNA	5.77696
XM_022463447.1	uncharacterized LOC111121949 (LOC111121949), mRNA	5.73296
XM_022484121.1	cGMP-specific 3',5'-cyclic phosphodiesterase-like (LOC111134772), transcript variant X7, mRNA	5.73088
XM_022486729.1	acetylcholine receptor subunit alpha-1-B-like (LOC111136111), mRNA	5.73081
XM_022457778.1	polypyrimidine tract-binding protein 1-like (LOC111118367), transcript variant X6, mRNA	5.71688
XM_022471580.1	ubiquitin carboxyl-terminal hydrolase 2-like (LOC111126744), transcript variant X2, mRNA	5.71234
XM_022489990.1	uncharacterized LOC111138149 (LOC111138149), transcript variant X2, mRNA	5.71064
XM_022489863.1	sarcoplasmic reticulum histidine-rich calcium-binding protein-like (LOC111138067), mRNA	5.70912
XM_022466929.1	trace amine-associated receptor 1-like (LOC111124068), mRNA	5.69769
XM_022441887.1	ankyrin repeat domain-containing protein 26-like (LOC111106980), transcript variant X3, mRNA	5.68282
XR_002635021.1	uncharacterized LOC111105374 (LOC111105374), ncRNA	5.66219
XM_022461657.1	testis-specific serine/threonine-protein kinase 1-like (LOC111120728), mRNA	5.65277
XM_022489167.1	uncharacterized LOC111137626 (LOC111137626), mRNA	5.63617
XM_022441085.1	prion-like-(Q/N-rich) domain-bearing protein 25 (LOC111106418), transcript variant X3, mRNA	5.62887
XM_022440962.1	prion-like-(Q/N-rich) domain-bearing protein 25 (LOC111106333), transcript variant X2, mRNA	5.6033
XM_022440963.1	prion-like-(Q/N-rich) domain-bearing protein 25 (LOC111106333), transcript variant X3, mRNA	5.60329
XM_022476036.1	uncharacterized LOC111129582 (LOC111129582), mRNA	5.60285
XM_022449579.1	scavenger receptor class F member 1-like (LOC111112184), mRNA	5.58556
XM_022435566.1	sperm-specific protein PHI-2B/PHI-3-like (LOC111102715), mRNA	5.5746
XM_022466949.1	uncharacterized LOC111124087 (LOC111124087), mRNA	5.56045
XM_022442554.1	uncharacterized LOC111107366 (LOC111107366), mRNA	5.5511
XM_022482334.1	F-box only protein 39-like (LOC111133715), mRNA	5.5472
XM_022463945.1	uncharacterized LOC111122290 (LOC111122290), mRNA	5.54271
XM_022476765.1	muscle M-line assembly protein unc-89-like (LOC111130077), mRNA	5.52106
XM_022463801.1	WD repeat-containing protein on Y chromosome-like (LOC111122181), mRNA	5.51332
XM_022460810.1	uncharacterized LOC111120117 (LOC111120117), transcript variant X1, mRNA	5.49088
XM_022489800.1	probable tubulin polyglutamylase TTLL9 (LOC111138031), transcript variant X7, mRNA	5.49079
XM_022480023.1	acetylcholine receptor subunit alpha-L1-like (LOC111132233), mRNA	5.48858
XM_022464575.1	uncharacterized LOC111122702 (LOC111122702), mRNA	5.48497
XM_022475313.1	uncharacterized LOC111129154 (LOC111129154), mRNA	5.47903
XM_022482947.1	uncharacterized LOC111134124 (LOC111134124), mRNA	5.47547
XM_022476030.1	uncharacterized LOC111129575 (LOC111129575), mRNA	5.47047
XR_002636235.1	uncharacterized LOC111112259 (LOC111112259), ncRNA	5.46974
XM_022466505.1	uncharacterized protein C11orf42-like (LOC111123865), transcript variant X1, mRNA	5.44217
XM_022467405.1	uncharacterized LOC111124496 (LOC111124496), mRNA	5.4388
XM_022472120.1	protein FAM166B-like (LOC111127099), mRNA	5.42995
XM_022430350.1	zinc finger protein with KRAB and SCAN domains 1-like (LOC111099037), mRNA	5.42508
XM_022443232.1	uncharacterized LOC111107845 (LOC111107845), transcript variant X2, mRNA	5.41751
XM_022484434.1	coiled-coil domain-containing protein 74A-like (LOC111134898), transcript variant X2, mRNA	5.4166
XM_022473643.1	blastula protease 10-like (LOC111128165), mRNA	5.40876
XR_002638200.1	uncharacterized LOC111124490 (LOC111124490), ncRNA	5.3999
XM_022479383.1	outer dense fiber protein 3-like (LOC111131725), transcript variant X1, mRNA	5.39815
XM_022448959.1	kelch-like protein 10 (LOC111111810), mRNA	5.38248
XM_022483162.1	uncharacterized LOC111134267 (LOC111134267), transcript variant X1, mRNA	5.37786
XM_022464312.1	outer dense fiber protein 3-like (LOC111122525), transcript variant X3, mRNA	5.34394
XM_022458340.1	uncharacterized LOC111118737 (LOC111118737), transcript variant X4, mRNA	5.32274
XM_022458612.1	serine/threonine-protein phosphatase alpha-2 isoform-like (LOC111118906), transcript variant X6, mRNA	5.32257
XM_022434660.1	tripartite motif-containing protein 59-like (LOC111102005), mRNA	5.31208
XM_022438654.1	uncharacterized protein KIAA0895-like (LOC111104625), transcript variant X2, mRNA	5.29704
XM_022439703.1	uncharacterized LOC111105416 (LOC111105416), mRNA	5.28478
XM_022457976.1	elongation of very long chain fatty acids protein 4-like (LOC111118474), mRNA	5.28414
XM_022466407.1	uncharacterized LOC111123807 (LOC111123807), transcript variant X1, mRNA	5.2623
XM_022463582.1	WD repeat-containing protein on Y chromosome-like (LOC111122051), mRNA	5.25123
XM_022454470.1	trichohyalin-like (LOC111115648), mRNA	5.24777
XM_022435026.1	uncharacterized LOC111102352 (LOC111102352), transcript variant X2, mRNA	5.21823
XM_022467111.1	uncharacterized LOC111124256 (LOC111124256), mRNA	5.2026
XM_022465974.1	uncharacterized LOC111123566 (LOC111123566), mRNA	5.20228
XM_022489988.1	uncharacterized LOC111138148 (LOC111138148), mRNA	5.18699
XM_022461190.1	uncharacterized LOC111120440 (LOC111120440), mRNA	5.15323
XM_022463251.1	uncharacterized LOC111121820 (LOC111121820), mRNA	5.15063
XM_022474270.1	tetratricopeptide repeat protein 25-like (LOC111128582), mRNA	5.13402
XM_022446637.1	uncharacterized LOC111110233 (LOC111110233), mRNA	5.1164
XM_022458760.1	cingulin-like protein 1 (LOC111119005), mRNA	5.1096
XR_002638708.1	uncharacterized LOC111128366 (LOC111128366), ncRNA	5.10573
XM_022438950.1	uncharacterized LOC111104809 (LOC111104809), transcript variant X1, mRNA	5.06257
XM_022452407.1	receptor-type tyrosine-protein phosphatase alpha-like (LOC111114118), mRNA	5.03488
XM_022454727.1	kelch-like protein 10 (LOC111115847), mRNA	5.02127
XM_022452589.1	kelch-like protein 10 (LOC111114301), mRNA	5.02035
XM_022455485.1	uncharacterized LOC111116486 (LOC111116486), mRNA	5.01936
XR_002639136.1	uncharacterized LOC111132384 (LOC111132384), ncRNA	5.00181
XM_022440828.1	uncharacterized LOC111106238 (LOC111106238), transcript variant X2, mRNA	4.96768
XM_022466392.1	uncharacterized LOC111123803 (LOC111123803), mRNA	4.9564
XM_022476029.1	uncharacterized LOC111129574 (LOC111129574), mRNA	4.9009
XM_022459260.1	glutamine-rich protein 2-like (LOC111119255), transcript variant X10, mRNA	4.88923
XM_022434169.1	testicular haploid expressed gene protein-like (LOC111101603), transcript variant X4, mRNA	4.88439
XM_022442912.1	uncharacterized LOC111107628 (LOC111107628), mRNA	4.88326
XM_022443305.1	uncharacterized LOC111107898 (LOC111107898), mRNA	4.88068
XM_022488959.1	uncharacterized LOC111137490 (LOC111137490), transcript variant X2, mRNA	4.87082
XM_022460873.1	uncharacterized LOC111120147 (LOC111120147), mRNA	4.86459
XM_022485388.1	myosin-9-like (LOC111135377), transcript variant X1, mRNA	4.86341
XM_022485425.1	sucrose non-fermenting protein kinase 1-like (LOC111135397), transcript variant X2, mRNA	4.85915
XM_022471795.1	uncharacterized LOC111126882 (LOC111126882), transcript variant X1, mRNA	4.85259
XM_022437204.1	uncharacterized LOC111103747 (LOC111103747), mRNA	4.83828
XM_022444651.1	uncharacterized LOC111108643 (LOC111108643), mRNA	4.83018
XM_022446333.1	uncharacterized LOC111110021 (LOC111110021), transcript variant X5, mRNA	4.82055
XM_022459213.1	serine/threonine-protein phosphatase PP1-like (LOC111119233), mRNA	4.80742
XR_002635397.1	uncharacterized LOC111107379 (LOC111107379), ncRNA	4.80519
XM_022466934.1	lysophosphatidic acid receptor 1-like (LOC111124072), mRNA	4.8042
XM_022444279.1	uncharacterized LOC111108411 (LOC111108411), mRNA	4.75885
XM_022468630.1	uncharacterized LOC111125133 (LOC111125133), mRNA	4.75179
XM_022469140.1	putative methyltransferase NSUN7 (LOC111125380), mRNA	4.71937
XR_002639629.1	uncharacterized LOC111135633 (LOC111135633), transcript variant X3, misc_RNA	4.71528
XM_022438957.1	uncharacterized LOC111104809 (LOC111104809), transcript variant X2, mRNA	4.71293
XM_022485735.1	testicular haploid expressed gene protein-like (LOC111135563), transcript variant X10, mRNA	4.71091
XM_022476150.1	uncharacterized LOC111129689 (LOC111129689), mRNA	4.70632
XM_022453376.1	protein odd-skipped-related 1-like (LOC111114851), transcript variant X3, mRNA	4.69389
XM_022436608.1	sperm-associated antigen 17-like (LOC111103375), transcript variant X7, mRNA	4.68137
XM_022441245.1	uncharacterized LOC111106525 (LOC111106525), transcript variant X2, mRNA	4.67633
XM_022434693.1	growth arrest-specific protein 2-like (LOC111102038), mRNA	4.65349
XM_022447351.1	mucin-5AC-like (LOC111110746), mRNA	4.65225
XM_022459405.1	choline transporter-like protein 1 (LOC111119334), transcript variant X2, mRNA	4.62656
XM_022444795.1	meiosis expressed gene 1 protein homolog (LOC111108741), transcript variant X2, mRNA	4.61243
XR_002638831.1	uncharacterized LOC111129302 (LOC111129302), ncRNA	4.61021
XM_022458845.1	actin, cytoplasmic-like (LOC111119036), mRNA	4.59909
XR_002634371.1	uncharacterized LOC111101693 (LOC111101693), ncRNA	4.58405
XM_022466518.1	cyclic nucleotide-gated cation channel alpha-3-like (LOC111123871), mRNA	4.58138
XM_022432773.1	speriolin-like protein (LOC111100688), mRNA	4.57589
XM_022489678.1	sperm flagellar protein 1-like (LOC111137947), transcript variant X13, mRNA	4.55212
XM_022431942.1	uncharacterized LOC111100255 (LOC111100255), mRNA	4.55141
XM_022456742.1	CD151 antigen-like (LOC111117585), mRNA	4.51465
XM_022460355.1	actin, cytoplasmic-like (LOC111119836), mRNA	4.50583
XR_002638694.1	galactoside 2-alpha-L-fucosyltransferase 2-like (LOC111128195), transcript variant X4, misc_RNA	4.49956
XM_022460952.1	uncharacterized LOC111120222 (LOC111120222), mRNA	4.46863
XM_022435503.1	uncharacterized protein C11orf65 homolog (LOC111102669), transcript variant X2, mRNA	4.45502
XM_022458540.1	uncharacterized LOC111118853 (LOC111118853), mRNA	4.43941
XM_022475917.1	myosin-7-like (LOC111129499), transcript variant X6, mRNA	4.43448
XM_022441580.1	kelch-like protein 3 (LOC111106770), transcript variant X1, mRNA	4.43018
XM_022489084.1	BTB/POZ domain-containing protein 16-like (LOC111137576), transcript variant X3, mRNA	4.41691
XM_022479640.1	protein kinase C and casein kinase substrate in neurons protein 2-like (LOC111131872), transcript variant X3, mRNA	4.41422
XM_022482037.1	protein snail-like (LOC111133562), mRNA	4.41035
XR_002639449.1	uncharacterized LOC111134443 (LOC111134443), ncRNA	4.38594
XM_022477783.1	synaptojanin-2-binding protein-like (LOC111130618), transcript variant X1, mRNA	4.38076
XM_022440968.1	prion-like-(Q/N-rich) domain-bearing protein 25 (LOC111106333), transcript variant X7, mRNA	4.37477
XM_022484541.1	transcription factor RFX4-like (LOC111134944), transcript variant X1, mRNA	4.37103
XM_022437413.1	RING finger protein 17-like (LOC111103858), transcript variant X1, mRNA	4.36581
XM_022471762.1	circumsporozoite protein-like (LOC111126854), mRNA	4.36526
XM_022484538.1	uncharacterized LOC111134935 (LOC111134935), transcript variant X2, mRNA	4.3552
XM_022440987.1	uncharacterized LOC111106339 (LOC111106339), transcript variant X8, mRNA	4.33286
XM_022480112.1	golgin subfamily A member 6-like protein 22 (LOC111132314), mRNA	4.3312
XM_022485450.1	vesicle-associated membrane protein 3-like (LOC111135408), transcript variant X6, mRNA	4.27592
XM_022464773.1	uncharacterized LOC111122804 (LOC111122804), transcript variant X3, mRNA	4.27175
XM_022453654.1	kelch-like protein 10 (LOC111115073), mRNA	4.24122
XR_002637472.1	uncharacterized LOC111118623 (LOC111118623), transcript variant X1, misc_RNA	4.22271
XM_022436885.1	short-chain collagen C4-like (LOC111103547), mRNA	4.16749
XR_002639303.1	uncharacterized LOC111133783 (LOC111133783), ncRNA	4.13369
XM_022466981.1	uncharacterized LOC111124117 (LOC111124117), mRNA	4.13125
XM_022480331.1	uncharacterized LOC111132513 (LOC111132513), mRNA	4.12673
XM_022473654.1	DNA ligase 1-like (LOC111128178), mRNA	4.11478
XM_022475915.1	myosin-7-like (LOC111129499), transcript variant X4, mRNA	4.09786
XM_022436995.1	uncharacterized LOC111103606 (LOC111103606), mRNA	4.08834
XM_022476191.1	putative uncharacterized protein DDB_G0284695 (LOC111129722), mRNA	3.96581
XM_022432314.1	uncharacterized LOC111100385 (LOC111100385), transcript variant X2, mRNA	3.96551
XM_022440179.1	uncharacterized LOC111105792 (LOC111105792), mRNA	3.93537
XR_002637426.1	uncharacterized LOC111118322 (LOC111118322), ncRNA	3.92565
XM_022488437.1	serine/arginine repetitive matrix protein 1-like (LOC111137131), mRNA	3.9253
XM_022471778.1	cAMP-dependent protein kinase regulatory subunit-like (LOC111126871), mRNA	3.90425
XM_022467012.1	uncharacterized LOC111124148 (LOC111124148), mRNA	3.8905
XM_022442526.1	uncharacterized LOC111107352 (LOC111107352), mRNA	3.8806
XM_022476039.1	uncharacterized LOC111129584 (LOC111129584), mRNA	3.87382
XM_022475626.1	uncharacterized LOC111129330 (LOC111129330), transcript variant X1, mRNA	3.87185
XM_022462031.1	methyltransferase-like protein 12, mitochondrial (LOC111120964), transcript variant X3, mRNA	3.86078
XM_022488359.1	uncharacterized LOC111137102 (LOC111137102), mRNA	3.84392
XM_022467016.1	neuronal acetylcholine receptor subunit alpha-3-like (LOC111124152), mRNA	3.84068
XM_022461022.1	uncharacterized LOC111120295 (LOC111120295), mRNA	3.78695
XM_022452988.1	testis-expressed protein 45-like (LOC111114607), mRNA	3.75236
XM_022475855.1	uncharacterized protein C2orf73 homolog (LOC111129465), transcript variant X2, mRNA	3.74572
XM_022433687.1	ADP-ribosylation factor 4-like (LOC111101253), mRNA	3.74257
XM_022483371.1	uncharacterized LOC111134402 (LOC111134402), mRNA	3.71459
XM_022484773.1	uncharacterized LOC111135066 (LOC111135066), transcript variant X1, mRNA	3.7059
XM_022471235.1	uncharacterized LOC111126528 (LOC111126528), mRNA	3.7057
XM_022459166.1	dual specificity protein phosphatase CDC14A-like (LOC111119215), transcript variant X3, mRNA	3.70553
XM_022466408.1	cyclic nucleotide-gated cation channel alpha-3-like (LOC111123811), mRNA	3.69952
XM_022488158.1	atrial natriuretic peptide receptor 1-like (LOC111136960), transcript variant X5, mRNA	3.69759
XR_002638716.1	uncharacterized LOC111128391 (LOC111128391), ncRNA	3.6951
XM_022481690.1	coiled-coil domain-containing protein 42 homolog (LOC111133358), transcript variant X1, mRNA	3.69352
XR_002639393.1	uncharacterized LOC111134192 (LOC111134192), transcript variant X1, misc_RNA	3.65896
XM_022483063.1	uncharacterized LOC111134212 (LOC111134212), mRNA	3.63073
XM_022479488.1	uncharacterized LOC111131785 (LOC111131785), transcript variant X3, mRNA	3.61999
XM_022432482.1	catenin alpha-2-like (LOC111100522), transcript variant X5, mRNA	3.61307
XM_022489486.1	uncharacterized LOC111137822 (LOC111137822), transcript variant X1, mRNA	3.60483
XM_022441845.1	centrosomal protein of 41 kDa-like (LOC111106953), transcript variant X1, mRNA	3.60069
XM_022463295.1	uncharacterized LOC111121842 (LOC111121842), transcript variant X2, mRNA	3.59181
XM_022441815.1	sulfotransferase family cytosolic 1B member 1-like (LOC111106902), mRNA	3.59041
XM_022475457.1	uncharacterized LOC111129211 (LOC111129211), mRNA	3.5704
XM_022482996.1	uncharacterized LOC111134160 (LOC111134160), mRNA	3.56966
XM_022480242.1	vicilin-like seed storage protein At2g18540 (LOC111132436), mRNA	3.56705
XM_022461015.1	uncharacterized LOC111120289 (LOC111120289), mRNA	3.56442
XM_022471905.1	uncharacterized LOC111126952 (LOC111126952), mRNA	3.54776
XM_022480108.1	golgin subfamily A member 6-like protein 22 (LOC111132311), partial mRNA	3.53918
XM_022458341.1	uncharacterized LOC111118737 (LOC111118737), transcript variant X5, mRNA	3.53822
XM_022471119.1	calcium/calmodulin-dependent 3',5'-cyclic nucleotide phosphodiesterase 1A-like (LOC111126455), transcript variant X4, mRNA	3.4949
XM_022452401.1	zinc finger protein 626-like (LOC111114113), mRNA	3.48066
XM_022489359.1	uncharacterized LOC111137733 (LOC111137733), mRNA	3.46312
XM_022484154.1	MLX-interacting protein-like (LOC111134789), transcript variant X1, mRNA	3.45687
XM_022475544.1	uncharacterized LOC111129268 (LOC111129268), mRNA	3.45454
XM_022435381.1	uncharacterized LOC111102579 (LOC111102579), mRNA	3.45195
XM_022486826.1	HEAT repeat-containing protein 4-like (LOC111136175), transcript variant X1, mRNA	3.42772
XM_022436610.1	sperm-associated antigen 17-like (LOC111103375), transcript variant X9, mRNA	3.42708
XM_022473380.1	protein SPATA45 homolog (LOC111128014), mRNA	3.40452
XM_022437070.1	uncharacterized LOC111103656 (LOC111103656), mRNA	3.39323
XM_022480019.1	acetylcholine receptor subunit alpha-type unc-63-like (LOC111132231), mRNA	3.38907
XM_022475772.1	membrane progestin receptor beta-like (LOC111129403), mRNA	3.36948
XM_022430814.1	testis-expressed protein 36-like (LOC111099506), transcript variant X1, mRNA	3.34041
XM_022438656.1	uncharacterized protein KIAA0895-like (LOC111104625), transcript variant X4, mRNA	3.31991
XM_022473035.1	CD151 antigen-like (LOC111127787), mRNA	3.31349
XM_022488990.1	testis-expressed protein 49-like (LOC111137512), mRNA	3.29405
XM_022454170.1	uncharacterized LOC111115438 (LOC111115438), mRNA	3.27211
XM_022464625.1	bile salt sulfotransferase-like (LOC111122710), mRNA	3.26911
XM_022438646.1	synaptonemal complex protein 3-like (LOC111104618), mRNA	3.25842
XM_022443605.1	uncharacterized LOC111108083 (LOC111108083), mRNA	3.24347
XM_022446925.1	tctex1 domain-containing protein 1-B-like (LOC111110424), mRNA	3.22914
XM_022470584.1	cilia- and flagella-associated protein 77-like (LOC111126154), mRNA	3.22514
XM_022441609.1	uncharacterized LOC111106789 (LOC111106789), mRNA	3.22454
XM_022485458.1	uncharacterized protein C1orf158 homolog (LOC111135415), mRNA	3.21392
XM_022473264.1	histone H3.3-like (LOC111127934), mRNA	3.19003
XM_022489120.1	uncharacterized LOC111137599 (LOC111137599), transcript variant X2, mRNA	3.18046
XM_022433547.1	uncharacterized LOC111101176 (LOC111101176), mRNA	3.17266
XM_022468722.1	protein SPATA45 homolog (LOC111125184), mRNA	3.16977
XM_022444467.1	insulin-like growth factor-binding protein complex acid labile subunit (LOC111108518), mRNA	3.1688
XM_022489274.1	stress response protein NST1-like (LOC111137689), transcript variant X1, mRNA	3.15073
XM_022459253.1	glutamine-rich protein 2-like (LOC111119255), transcript variant X3, mRNA	3.13742
XM_022476189.1	adenylate cyclase type 10-like (LOC111129720), mRNA	3.12232
XM_022476071.1	myb-like protein X (LOC111129615), mRNA	3.11483
XM_022440675.1	uncharacterized protein C1orf194 homolog (LOC111106130), mRNA	3.10701
XM_022458338.1	uncharacterized LOC111118737 (LOC111118737), transcript variant X2, mRNA	3.1039
XM_022470281.1	uncharacterized LOC111125964 (LOC111125964), mRNA	3.10132
XM_022471750.1	EF-hand domain-containing family member B-like (LOC111126847), mRNA	3.09976
XM_022474898.1	speedy protein 1-B-like (LOC111128931), mRNA	3.07203
XM_022483370.1	meiotic recombination protein SPO11-like (LOC111134399), mRNA	3.07026
XM_022437293.1	uncharacterized LOC111103806 (LOC111103806), mRNA	3.0628
XM_022488467.1	tumor protein p53-inducible nuclear protein 1-like (LOC111137152), mRNA	3.04754
XM_022485604.1	uncharacterized LOC111135488 (LOC111135488), transcript variant X2, mRNA	3.04646
XM_022436820.1	tyrosyl-DNA phosphodiesterase 2-like (LOC111103494), transcript variant X2, mRNA	3.02715
XM_022434179.1	testicular haploid expressed gene protein-like (LOC111101603), transcript variant X5, mRNA	3.01394
XM_022485301.1	uncharacterized LOC111135337 (LOC111135337), mRNA	3.01173
XM_022433945.1	uncharacterized LOC111101454 (LOC111101454), mRNA	2.99502
XM_022469960.1	coiled-coil domain-containing protein 105-like (LOC111125809), transcript variant X2, mRNA	2.97738
XM_022471115.1	uncharacterized LOC111126454 (LOC111126454), transcript variant X2, mRNA	2.97547
XM_022465747.1	dynein heavy chain 8, axonemal-like (LOC111123434), mRNA	2.97071
XM_022437774.1	dnaJ homolog subfamily B member 13-like (LOC111104060), mRNA	2.95895
XM_022469352.1	cilia- and flagella-associated protein 157-like (LOC111125471), mRNA	2.92593
XM_022489027.1	LRP2-binding protein-like (LOC111137543), mRNA	2.92231
XM_022460668.1	nucleoside diphosphate kinase homolog 5-like (LOC111120031), mRNA	2.91854
XM_022457466.1	nucleoside diphosphate kinase homolog 5-like (LOC111118145), mRNA	2.91854
XM_022444574.1	UPF0691 protein C9orf116 homolog (LOC111108589), mRNA	2.90385
XM_022458609.1	serine/threonine-protein phosphatase alpha-2 isoform-like (LOC111118906), transcript variant X3, mRNA	2.89955
XM_022454160.1	sperm-associated antigen 16 protein-like (LOC111115421), transcript variant X2, mRNA	2.89918
XM_022467497.1	jupiter microtubule associated homolog 1-like (LOC111124552), transcript variant X2, mRNA	2.87202
XM_022460765.1	UPF0602 protein C4orf47 homolog (LOC111120093), mRNA	2.86613
XM_022465627.1	uncharacterized LOC111123345 (LOC111123345), mRNA	2.85367
XM_022462732.1	cell division cycle protein 20 homolog (LOC111121443), mRNA	2.84502
XM_022490330.1	coiled-coil domain-containing protein 65-like (LOC111138395), transcript variant X1, mRNA	2.83484
XM_022434914.1	MYCBP-associated protein-like (LOC111102249), mRNA	2.7811
XM_022436481.1	EF-hand calcium-binding domain-containing protein 6-like (LOC111103305), transcript variant X3, mRNA	2.77019
XM_022475646.1	protein Smaug homolog 1-like (LOC111129335), transcript variant X1, mRNA	2.75549
XM_022446307.1	EF-hand calcium-binding domain-containing protein 12-like (LOC111110006), mRNA	2.75371
XM_022468979.1	cilia- and flagella-associated protein 91-like (LOC111125323), transcript variant X2, mRNA	2.75292
XM_022460156.1	uncharacterized LOC111119716 (LOC111119716), mRNA	2.73781
XM_022462899.1	tektin-4-like (LOC111121573), mRNA	2.73747
XM_022432929.1	peptidyl-prolyl cis-trans isomerase cyp5-like (LOC111100813), mRNA	2.73437
XM_022463822.1	lymphocyte expansion molecule-like (LOC111122197), mRNA	2.71171
XM_022475611.1	uncharacterized LOC111129317 (LOC111129317), mRNA	2.70933
XM_022442109.1	dual specificity tyrosine-phosphorylation-regulated kinase 2-like (LOC111107113), mRNA	2.69684
XM_022482294.1	double-strand-break repair protein rad21 homolog (LOC111133682), transcript variant X2, mRNA	2.69656
XM_022436613.1	uncharacterized LOC111103378 (LOC111103378), mRNA	2.69368
XM_022434330.1	uncharacterized LOC111101737 (LOC111101737), mRNA	2.68942
XM_022486221.1	uncharacterized LOC111135829 (LOC111135829), mRNA	2.6874
XM_022467619.1	cilia- and flagella-associated protein 157-like (LOC111124606), mRNA	2.68216
XM_022490381.1	putative uncharacterized protein CXorf58 (LOC111138423), transcript variant X2, mRNA	2.67838
XM_022450699.1	uncharacterized protein C1orf189 homolog (LOC111112848), transcript variant X1, mRNA	2.67125
XM_022475466.1	radial spoke head protein 4 homolog A-like (LOC111129218), mRNA	2.66731
XM_022472432.1	kinesin-like protein KIF9 (LOC111127315), transcript variant X3, mRNA	2.65865
XM_022475853.1	spermatogenesis-associated protein 17-like (LOC111129464), mRNA	2.64787
XM_022440300.1	leucine-rich repeat and guanylate kinase domain-containing protein-like (LOC111105850), mRNA	2.64459
XM_022442509.1	delta-like protein 4 (LOC111107344), mRNA	2.63345
XM_022469370.1	uncharacterized LOC111125482 (LOC111125482), mRNA	2.61419
XM_022486433.1	testis, prostate and placenta-expressed protein-like (LOC111135943), mRNA	2.60437
XM_022482953.1	uncharacterized LOC111134131 (LOC111134131), mRNA	2.58014
XM_022484633.1	protein pitchfork-like (LOC111134989), mRNA	2.57999
XM_022454085.1	uncharacterized LOC111115372 (LOC111115372), mRNA	2.5787
XM_022444142.1	uncharacterized LOC111108336 (LOC111108336), mRNA	2.53232
XM_022488031.1	cytochrome b5 domain-containing protein 1-like (LOC111136881), mRNA	2.52839
XM_022472332.1	leucine-rich repeat-containing protein 51-like (LOC111127239), mRNA	2.52735
XM_022464732.1	protein Flattop homolog (LOC111122798), mRNA	2.52714
XM_022462775.1	UPF0573 protein C2orf70 homolog A-like (LOC111121477), mRNA	2.50271
XM_022438720.1	protein LKAAEAR1-like (LOC111104651), mRNA	2.49521
XM_022475721.1	dynein regulatory complex subunit 7-like (LOC111129371), transcript variant X4, mRNA	2.48676
XM_022437285.1	radial spoke head protein 3 homolog (LOC111103803), transcript variant X1, mRNA	2.48074
XM_022470019.1	abnormal spindle-like microcephaly-associated protein homolog (LOC111125839), transcript variant X8, mRNA	2.48052
XM_022432474.1	taurocyamine kinase-like (LOC111100516), mRNA	2.46918
XM_022468145.1	armadillo repeat-containing protein 4-like (LOC111124887), transcript variant X2, mRNA	2.45321
XM_022449900.1	EF-hand calcium-binding domain-containing protein 1-like (LOC111112418), mRNA	2.45284
XM_022468214.1	cilia- and flagella-associated protein 45-like (LOC111124913), transcript variant X1, mRNA	2.44792
XM_022453413.1	cilia- and flagella-associated protein 69-like (LOC111114885), mRNA	2.43368
XM_022460714.1	sperm-tail PG-rich repeat-containing protein 2-like (LOC111120065), mRNA	2.41739
XM_022462662.1	uncharacterized LOC111121393 (LOC111121393), mRNA	2.38067
XM_022484822.1	tektin-1-like (LOC111135089), mRNA	2.3756
XM_022471770.1	MORN repeat-containing protein 5-like (LOC111126863), mRNA	2.34911
XM_022479510.1	putative malate dehydrogenase 1B (LOC111131799), mRNA	2.3466
XM_022468912.1	carnosine synthase 1-like (LOC111125295), mRNA	2.34556
XM_022430478.1	protein LIAT1-like (LOC111099108), mRNA	2.33758
XM_022430641.1	coiled-coil domain-containing protein 92-like (LOC111099209), mRNA	2.3175
XM_022489849.1	cilia- and flagella-associated protein 20-like (LOC111138059), mRNA	2.31419
XM_022490048.1	translin-associated factor X-interacting protein 1-like (LOC111138192), mRNA	2.31275
XM_022462818.1	RING finger protein 11-like (LOC111121514), mRNA	2.27514
XM_022473894.1	uncharacterized LOC111128322 (LOC111128322), mRNA	2.26491
XM_022485823.1	vacuolar protein sorting-associated protein 4-like (LOC111135601), mRNA	2.22754
XM_022437424.1	protein FAM46C-like (LOC111103865), mRNA	2.19576
XM_022479967.1	uncharacterized protein ZK1073.1-like (LOC111132192), transcript variant X3, mRNA	2.1665
XM_022457519.1	uncharacterized protein C2orf81 homolog (LOC111118185), mRNA	2.13227
XM_022471448.1	7-methylguanosine phosphate-specific 5'-nucleotidase A-like (LOC111126661), transcript variant X1, mRNA	2.1092
XR_002636175.1	uncharacterized LOC111112033 (LOC111112033), ncRNA	2.06409
XM_022453752.1	uncharacterized LOC111115127 (LOC111115127), mRNA	2.05421
XM_022466737.1	solute carrier family 25 member 43-like (LOC111123969), mRNA	2.04322
XM_022474395.1	potassium voltage-gated channel protein Shaw-like (LOC111128649), mRNA	-2.88496
XM_022478977.1	microfibril-associated glycoprotein 4-like (LOC111131440), mRNA	-3.11285
XM_022482005.1	uncharacterized LOC111133536 (LOC111133536), mRNA	-3.12166
XM_022485230.1	uncharacterized LOC111135294 (LOC111135294), mRNA	-3.3259
XM_022489652.1	probable cytochrome P450 49a1 (LOC111137940), mRNA	-3.3469
XM_022484803.1	uncharacterized LOC111135083 (LOC111135083), transcript variant X7, mRNA	-3.37176
XM_022487515.1	uncharacterized LOC111136570 (LOC111136570), mRNA	-3.3863
XR_002635473.1	uncharacterized LOC111107916 (LOC111107916), ncRNA	-3.64983
XM_022481064.1	phosphoethanolamine N-methyltransferase 3-like (LOC111133025), transcript variant X3, mRNA	-3.70427
XM_022461094.1	B1-hordein-like (LOC111120377), mRNA	-3.83632
XM_022479153.1	uncharacterized LOC111131559 (LOC111131559), transcript variant X1, mRNA	-3.90532
XM_022471838.1	leucine-rich repeat transmembrane neuronal protein 3-like (LOC111126905), transcript variant X2, mRNA	-3.9084
XM_022477684.1	rac-like GTP-binding protein ARAC3 (LOC111130536), mRNA	-4.02387
XM_022464571.1	uncharacterized LOC111122698 (LOC111122698), mRNA	-4.24586
XM_022443667.1	ryncolin-1-like (LOC111108097), transcript variant X2, mRNA	-4.35407
XM_022458000.1	uncharacterized LOC111118495 (LOC111118495), mRNA	-4.36199
XM_022449872.1	dynein assembly factor 1, axonemal-like (LOC111112387), transcript variant X3, mRNA	-4.39582
XM_022489335.1	inactive pancreatic lipase-related protein 1-like (LOC111137722), mRNA	-4.46341
XM_022461132.1	cell wall protein DAN4-like (LOC111120418), mRNA	-4.64699
XM_022464847.1	uncharacterized LOC111122837 (LOC111122837), transcript variant X10, mRNA	-4.925
XM_022438096.1	semaphorin-5A-like (LOC111104250), mRNA	-5.04592
XM_022480328.1	uncharacterized LOC111132510 (LOC111132510), mRNA	-5.2334
XM_022440922.1	diamine acetyltransferase 2-like (LOC111106301), transcript variant X1, mRNA	-5.25043
XM_022471530.1	uncharacterized LOC111126707 (LOC111126707), mRNA	-6.21666
XM_022433804.1	fibrinogen- and Ig-binding protein-like (LOC111101349), transcript variant X2, mRNA	-6.40661
XM_022445405.1	multiple epidermal growth factor-like domains protein 10 (LOC111109324), mRNA	-6.44714
XM_022461810.1	internalin-I-like (LOC111120823), transcript variant X4, mRNA	-6.56614
XM_022486797.1	tubulin delta chain-like (LOC111136151), transcript variant X2, mRNA	-6.67849
XM_022440958.1	interferon-induced protein 44-like (LOC111106329), mRNA	-6.69996
XR_002638658.1	uncharacterized LOC111127893 (LOC111127893), ncRNA	-6.74566
XR_002635915.1	uncharacterized LOC111110951 (LOC111110951), ncRNA	-6.74567
XR_002638130.1	uncharacterized LOC111123937 (LOC111123937), ncRNA	-6.74567
XM_022474734.1	tyrosine-protein kinase JAK2-like (LOC111128838), transcript variant X1, mRNA	-6.81245
XM_022473090.1	protein YIF1B-B-like (LOC111127827), transcript variant X1, mRNA	-6.84043
XM_022458233.1	uncharacterized LOC111118638 (LOC111118638), mRNA	-6.99427
XM_022483546.1	uncharacterized LOC111134487 (LOC111134487), transcript variant X1, mRNA	-7.07955
XM_022438813.1	uncharacterized LOC111104719 (LOC111104719), transcript variant X2, mRNA	-7.13634
XM_022441715.1	cell wall integrity and stress response component 4-like (LOC111106861), transcript variant X4, mRNA	-7.42016
XR_002637175.1	protein archease-like (LOC111117041), transcript variant X2, misc_RNA	-7.45838
XM_022477641.1	UTP--glucose-1-phosphate uridylyltransferase-like (LOC111130500), transcript variant X1, mRNA	-7.46174
XM_022436617.1	myb-like protein X (LOC111103381), transcript variant X2, mRNA	-7.65057
XM_022440793.1	uncharacterized LOC111106214 (LOC111106214), transcript variant X5, mRNA	-7.68847
XM_022489305.1	uncharacterized LOC111137705 (LOC111137705), transcript variant X1, mRNA	-7.77135
XM_022432118.1	serine/threonine-protein kinase Nek3-like (LOC111100350), transcript variant X2, mRNA	-7.77521
XM_022441637.1	cartilage intermediate layer protein 1-like (LOC111106814), mRNA	-7.79633
XM_022449559.1	uncharacterized LOC111112173 (LOC111112173), transcript variant X6, mRNA	-7.85583
XM_022485146.1	Na(+)/H(+) exchanger beta-like (LOC111135252), transcript variant X2, mRNA	-7.86538
XM_022469256.1	N-acetyllactosaminide beta-1,6-N-acetylglucosaminyl-transferase-like (LOC111125443), transcript variant X2, mRNA	-7.89433
XR_002635926.1	uncharacterized LOC111110973 (LOC111110973), ncRNA	-7.90346
XM_022455280.1	uncharacterized LOC111116292 (LOC111116292), mRNA	-7.91588
XM_022464522.1	CST complex subunit TEN1-like (LOC111122664), transcript variant X2, mRNA	-7.9676
XM_022488681.1	tektin-3-like (LOC111137279), transcript variant X1, mRNA	-8.05036
XM_022463520.1	probable dolichyl pyrophosphate Glc1Man9GlcNAc2 alpha-1,3-glucosyltransferase (LOC111121994), transcript variant X2, mRNA	-8.13574
XM_022481099.1	tuftelin-interacting protein 11-like (LOC111133046), transcript variant X2, mRNA	-8.15447
XM_022479644.1	serine/threonine-protein kinase 38-like (LOC111131917), transcript variant X1, mRNA	-8.22048
XM_022442559.1	uncharacterized LOC111107370 (LOC111107370), transcript variant X2, mRNA	-8.30089
XM_022446008.1	uncharacterized LOC111109776 (LOC111109776), mRNA	-8.51273
XR_002634876.1	uncharacterized LOC111104373 (LOC111104373), transcript variant X3, ncRNA	-8.53545
XM_022474062.1	dimethylaniline monooxygenase [N-oxide-forming] 2-like (LOC111128450), transcript variant X7, mRNA	-8.7534
XR_002636617.1	uncharacterized LOC111114712 (LOC111114712), ncRNA	-8.79009
XM_022474086.1	uncharacterized LOC111128477 (LOC111128477), transcript variant X2, mRNA	-8.79085
XM_022446523.1	furin-like protease kpc-1 (LOC111110143), transcript variant X1, mRNA	-8.8051
XM_022454827.1	uncharacterized LOC111115912 (LOC111115912), transcript variant X2, mRNA	-8.83094
XM_022485532.1	polyhomeotic-like protein 1 (LOC111135445), transcript variant X3, mRNA	-8.8314
XM_022461735.1	cytosolic Fe-S cluster assembly factor narfl-like (LOC111120774), transcript variant X1, mRNA	-9.13017
XM_022482518.1	glycine-rich cell wall structural protein-like (LOC111133828), transcript variant X2, mRNA	-9.67778
XM_022446763.1	complement C1q-like protein 4 (LOC111110318), transcript variant X1, mRNA	-11.9814
XM_022430339.1	purine nucleoside phosphorylase-like (LOC111138521), transcript variant X3, mRNA
XM_022430344.1	uncharacterized LOC111099034 (LOC111099034), mRNA
XM_022430346.1	dehydrogenase/reductase SDR family member 1-like (LOC111099035), transcript variant X2, mRNA
XM_022430347.1	solute carrier family 23 member 2-like (LOC111099033), mRNA
XM_022430348.1	monocarboxylate transporter 12-like (LOC111099036), transcript variant X1, mRNA
XM_022430349.1	monocarboxylate transporter 12-like (LOC111099036), transcript variant X2, mRNA
XM_022430354.1	lymphocyte cytosolic protein 2-like (LOC111099040), transcript variant X3, mRNA
XM_022430355.1	lymphocyte cytosolic protein 2-like (LOC111099040), transcript variant X4, mRNA
XM_022430357.1	lymphocyte cytosolic protein 2-like (LOC111099040), transcript variant X6, mRNA
XM_022430360.1	proton-coupled folate transporter-like (LOC111099041), transcript variant X1, mRNA
XM_022430361.1	lymphocyte cytosolic protein 2-like (LOC111099040), transcript variant X9, mRNA
XM_022430366.1	lymphocyte cytosolic protein 2-like (LOC111099040), transcript variant X14, mRNA
XM_022430367.1	lymphocyte cytosolic protein 2-like (LOC111099040), transcript variant X15, mRNA
XM_022430369.1	lymphocyte cytosolic protein 2-like (LOC111099040), transcript variant X17, mRNA
XM_022430372.1	lymphocyte cytosolic protein 2-like (LOC111099040), transcript variant X19, mRNA
XM_022430373.1	lymphocyte cytosolic protein 2-like (LOC111099040), transcript variant X20, mRNA
XM_022430376.1	lymphocyte cytosolic protein 2-like (LOC111099040), transcript variant X23, mRNA
XM_022430378.1	lymphocyte cytosolic protein 2-like (LOC111099040), transcript variant X25, mRNA
XM_022430379.1	cyclic nucleotide-gated channel rod photoreceptor subunit alpha-like (LOC111099043), transcript variant X1, mRNA
XM_022430380.1	cyclic nucleotide-gated channel rod photoreceptor subunit alpha-like (LOC111099043), transcript variant X2, mRNA
XM_022430381.1	uncharacterized aarF domain-containing protein kinase 5-like (LOC111099045), transcript variant X1, mRNA
XM_022430382.1	homeobox protein Hox-A9-like (LOC111099044), mRNA
XM_022430383.1	uncharacterized aarF domain-containing protein kinase 5-like (LOC111099045), transcript variant X2, mRNA
XM_022430384.1	b(0,+)-type amino acid transporter 1-like (LOC111099047), transcript variant X1, mRNA
XM_022430385.1	b(0,+)-type amino acid transporter 1-like (LOC111099047), transcript variant X2, mRNA
XM_022430386.1	b(0,+)-type amino acid transporter 1-like (LOC111099047), transcript variant X3, mRNA
XM_022430387.1	b(0,+)-type amino acid transporter 1-like (LOC111099047), transcript variant X4, mRNA
XM_022430391.1	apolipoprotein D-like (LOC111099048), mRNA
XM_022430392.1	amyloid protein-binding protein 2-like (LOC111099050), mRNA
XM_022430393.1	cysteine sulfinic acid decarboxylase-like (LOC111099052), mRNA
XM_022430394.1	eukaryotic translation initiation factor 2 subunit 2-like (LOC111099053), mRNA
XM_022430396.1	uncharacterized LOC111099054 (LOC111099054), mRNA
XM_022430397.1	atrial natriuretic peptide receptor 2-like (LOC111099055), mRNA
XM_022430398.1	tRNA (uracil-5-)-methyltransferase homolog A-like (LOC111099056), transcript variant X1, mRNA
XM_022430402.1	G-protein coupled receptor 157-like (LOC111099058), mRNA
XM_022430403.1	temptin-like (LOC111099049), transcript variant X2, mRNA
XM_022430407.1	uncharacterized LOC111099060 (LOC111099060), transcript variant X1, mRNA
XM_022430408.1	uncharacterized LOC111099060 (LOC111099060), transcript variant X2, mRNA
XM_022430410.1	MAP kinase-activated protein kinase 5-like (LOC111099062), mRNA
XM_022430411.1	peptidyl-prolyl cis-trans isomerase-like 2 (LOC111099063), mRNA
XM_022430412.1	demethylmenaquinone methyltransferase-like (LOC111099066), transcript variant X1, mRNA
XM_022430414.1	poly(U)-specific endoribonuclease-like (LOC111099064), mRNA
XM_022430415.1	pre-rRNA processing protein FTSJ3-like (LOC111099067), mRNA
XM_022430416.1	protein unc-93 homolog A-like (LOC111099068), transcript variant X1, mRNA
XM_022430417.1	protein unc-93 homolog A-like (LOC111099068), transcript variant X2, mRNA
XM_022430418.1	low-density lipoprotein receptor-related protein 2-like (LOC111099069), mRNA
XM_022430419.1	solute carrier family 22 member 4-like (LOC111099070), transcript variant X1, mRNA
XM_022430421.1	solute carrier family 22 member 4-like (LOC111099070), transcript variant X3, mRNA
XM_022430422.1	solute carrier family 22 member 4-like (LOC111099070), transcript variant X4, mRNA
XM_022430423.1	solute carrier family 22 member 4-like (LOC111099070), transcript variant X5, mRNA
XM_022430425.1	solute carrier family 22 member 6-A-like (LOC111099072), mRNA
XM_022430426.1	BRCA1-associated protein-like (LOC111099073), mRNA
XM_022430428.1	kinesin-related protein 12-like (LOC111099071), mRNA
XM_022430435.1	uncharacterized LOC111099078 (LOC111099078), transcript variant X4, mRNA
XM_022430438.1	grpE protein homolog 1, mitochondrial-like (LOC111099081), transcript variant X1, mRNA
XM_022430439.1	grpE protein homolog 1, mitochondrial-like (LOC111099081), transcript variant X2, mRNA
XM_022430440.1	speckle targeted PIP5K1A-regulated poly(A) polymerase-like (LOC111099079), mRNA
XM_022430443.1	uncharacterized LOC111099084 (LOC111099084), transcript variant X1, mRNA
XM_022430444.1	uncharacterized LOC111099084 (LOC111099084), transcript variant X2, mRNA
XM_022430449.1	uncharacterized LOC111099090 (LOC111099090), mRNA
XM_022430450.1	dentin sialophosphoprotein-like (LOC111099088), transcript variant X1, mRNA
XM_022430452.1	G1/S-specific cyclin-E-like (LOC111099092), mRNA
XM_022430453.1	coiled-coil domain-containing protein 113-like (LOC111099093), mRNA
XM_022430454.1	uncharacterized LOC111099095 (LOC111099095), transcript variant X1, mRNA
XM_022430455.1	uncharacterized LOC111099095 (LOC111099095), transcript variant X2, mRNA
XM_022430456.1	cysteine-rich venom protein latisemin-like (LOC111099096), mRNA
XM_022430457.1	tRNA (uracil-5-)-methyltransferase homolog A-like (LOC111099097), transcript variant X1, mRNA
XM_022430458.1	dentin sialophosphoprotein-like (LOC111099088), transcript variant X2, mRNA
XM_022430460.1	tRNA (uracil-5-)-methyltransferase homolog A-like (LOC111099097), transcript variant X3, mRNA
XM_022430461.1	uncharacterized LOC111099098 (LOC111099098), mRNA
XM_022430465.1	serine/threonine-protein kinase unc-51-like (LOC111099101), transcript variant X1, mRNA
XM_022430466.1	serine/threonine-protein kinase unc-51-like (LOC111099101), transcript variant X2, mRNA
XM_022430467.1	serine/threonine-protein kinase unc-51-like (LOC111099101), transcript variant X3, mRNA
XM_022430468.1	sodium- and chloride-dependent glycine transporter 1-like (LOC111099103), transcript variant X1, mRNA
XM_022430469.1	sodium- and chloride-dependent glycine transporter 1-like (LOC111099103), transcript variant X2, mRNA
XM_022430470.1	protein FAM76B-like (LOC111099102), mRNA
XM_022430471.1	A-kinase anchor protein 1, mitochondrial-like (LOC111099104), mRNA
XM_022430472.1	beta-1,3-glucosyltransferase-like (LOC111099105), mRNA
XM_022430475.1	exonuclease V-like (LOC111099106), transcript variant X3, mRNA
XM_022430479.1	dual specificity protein phosphatase 3-like (LOC111099110), mRNA
XM_022430480.1	refilin-B-like (LOC111099111), mRNA
XM_022430481.1	zinc finger and BTB domain-containing protein 41-like (LOC111099112), mRNA
XM_022430482.1	lipopolysaccharide-induced tumor necrosis factor-alpha factor homolog (LOC111099109), mRNA
XM_022430483.1	GPI transamidase component PIG-T-like (LOC111099115), mRNA
XM_022430485.1	uncharacterized LOC111099117 (LOC111099117), mRNA
XM_022430486.1	dehydrogenase/reductase SDR family member 9-like (LOC111099118), mRNA
XM_022430487.1	uncharacterized LOC111099119 (LOC111099119), mRNA
XM_022430488.1	neuroglobin-1-like (LOC111099120), mRNA
XM_022430489.1	derlin-1-like (LOC111099122), transcript variant X1, mRNA
XM_022430490.1	derlin-1-like (LOC111099122), transcript variant X2, mRNA
XM_022430493.1	condensin complex subunit 2-like (LOC111099123), mRNA
XM_022430494.1	uncharacterized LOC111099124 (LOC111099124), mRNA
XM_022430495.1	uncharacterized LOC111099125 (LOC111099125), transcript variant X1, mRNA
XM_022430497.1	uncharacterized LOC111099125 (LOC111099125), transcript variant X3, mRNA
XM_022430498.1	uncharacterized LOC111099125 (LOC111099125), transcript variant X4, mRNA
XM_022430499.1	uncharacterized LOC111099125 (LOC111099125), transcript variant X5, mRNA
XM_022430503.1	protein asteroid homolog 1-like (LOC111099127), transcript variant X1, mRNA
XM_022430516.1	uncharacterized LOC111099135 (LOC111099135), transcript variant X1, mRNA
XM_022430517.1	uncharacterized LOC111099135 (LOC111099135), transcript variant X2, mRNA
XM_022430518.1	uncharacterized LOC111099135 (LOC111099135), transcript variant X3, mRNA
XM_022430519.1	uncharacterized LOC111099135 (LOC111099135), transcript variant X4, mRNA
XM_022430521.1	uncharacterized LOC111099137 (LOC111099137), mRNA
XM_022430522.1	uncharacterized protein C20orf85 homolog (LOC111099138), mRNA
XM_022430523.1	deoxynucleoside triphosphate triphosphohydrolase SAMHD1-like (LOC111099139), transcript variant X1, mRNA
XM_022430524.1	deoxynucleoside triphosphate triphosphohydrolase SAMHD1-like (LOC111099139), transcript variant X2, mRNA
XM_022430525.1	probable ATP-dependent RNA helicase DHX37 (LOC111099140), mRNA
XM_022430527.1	uncharacterized LOC111099145 (LOC111099145), transcript variant X3, mRNA
XM_022430528.1	uncharacterized LOC111099146 (LOC111099146), transcript variant X1, mRNA
XM_022430529.1	glyceraldehyde-3-phosphate dehydrogenase-like (LOC111099143), mRNA
XM_022430530.1	uncharacterized LOC111099146 (LOC111099146), transcript variant X2, mRNA
XM_022430531.1	protein draper-like (LOC111099147), transcript variant X1, mRNA
XM_022430532.1	protein draper-like (LOC111099147), transcript variant X2, mRNA
XM_022430534.1	ras-related protein Rab-24-like (LOC111099150), transcript variant X1, mRNA
XM_022430536.1	ras-related protein Rab-24-like (LOC111099150), transcript variant X3, mRNA
XM_022430537.1	ras-related protein Rab-24-like (LOC111099150), transcript variant X4, mRNA
XM_022430538.1	ras-related protein Rab-24-like (LOC111099150), transcript variant X5, mRNA
XM_022430539.1	NADPH oxidoreductase A-like (LOC111099152), transcript variant X1, mRNA
XM_022430541.1	uncharacterized LOC111099153 (LOC111099153), mRNA
XM_022430542.1	dual 3',5'-cyclic-AMP and -GMP phosphodiesterase 11A-like (LOC111099151), transcript variant X1, mRNA
XM_022430544.1	caspase-6-like (LOC111099155), mRNA
XM_022430545.1	bleomycin hydrolase-like (LOC111099156), mRNA
XM_022430550.1	rap1 GTPase-activating protein 1-like (LOC111099157), transcript variant X5, mRNA
XM_022430551.1	dual 3',5'-cyclic-AMP and -GMP phosphodiesterase 11A-like (LOC111099151), transcript variant X2, mRNA
XM_022430552.1	rap1 GTPase-activating protein 1-like (LOC111099157), transcript variant X6, mRNA
XM_022430553.1	rap1 GTPase-activating protein 1-like (LOC111099157), transcript variant X7, mRNA
XM_022430556.1	rap1 GTPase-activating protein 1-like (LOC111099157), transcript variant X10, mRNA
XM_022430558.1	rap1 GTPase-activating protein 1-like (LOC111099157), transcript variant X12, mRNA
XM_022430562.1	rap1 GTPase-activating protein 1-like (LOC111099157), transcript variant X16, mRNA
XM_022430564.1	rap1 GTPase-activating protein 1-like (LOC111099157), transcript variant X18, mRNA
XM_022430565.1	uncharacterized LOC111099158 (LOC111099158), mRNA
XM_022430568.1	ER membrane protein complex subunit 4-like (LOC111099162), mRNA
XM_022430569.1	uncharacterized LOC111099163 (LOC111099163), mRNA
XM_022430571.1	chloride transport protein 6-like (LOC111099166), mRNA
XM_022430572.1	fatty acid synthase-like (LOC111099168), transcript variant X1, mRNA
XM_022430573.1	myosin-IIIa-like (LOC111099165), mRNA
XM_022430574.1	uncharacterized LOC111099169 (LOC111099169), mRNA
XM_022430576.1	octopamine receptor beta-2R-like (LOC111099171), transcript variant X1, mRNA
XM_022430581.1	octopamine receptor beta-2R-like (LOC111099171), transcript variant X5, mRNA
XM_022430582.1	zinc metalloproteinase nas-13-like (LOC111099172), mRNA
XM_022430584.1	acyl-CoA synthetase family member 3, mitochondrial-like (LOC111099175), mRNA
XM_022430585.1	zwei Ig domain protein zig-4-like (LOC111099176), mRNA
XM_022430586.1	zinc phosphodiesterase ELAC protein 1-like (LOC111099174), transcript variant X1, mRNA
XM_022430587.1	uncharacterized LOC111099178 (LOC111099178), mRNA
XM_022430588.1	macrophage mannose receptor 1-like (LOC111099179), mRNA
XM_022430589.1	cytosol aminopeptidase-like (LOC111099180), mRNA
XM_022430592.1	phosphoenolpyruvate phosphomutase (LOC111099182), mRNA
XM_022430593.1	SPRY domain-containing protein 7-like (LOC111099183), mRNA
XM_022430594.1	zinc phosphodiesterase ELAC protein 1-like (LOC111099174), transcript variant X2, mRNA
XM_022430595.1	transcription factor HES-4-like (LOC111099184), mRNA
XM_022430596.1	A disintegrin and metalloproteinase with thrombospondin motifs 4-like (LOC111099185), mRNA
XM_022430598.1	glycine-rich protein DOT1-like (LOC111099188), mRNA
XM_022430599.1	uncharacterized LOC111099190 (LOC111099190), transcript variant X1, mRNA
XM_022430600.1	uncharacterized LOC111099190 (LOC111099190), transcript variant X2, mRNA
XM_022430601.1	transport and Golgi organization protein 6 homolog (LOC111099192), mRNA
XM_022430602.1	uncharacterized LOC111099193 (LOC111099193), mRNA
XM_022430603.1	uncharacterized LOC111099191 (LOC111099191), mRNA
XM_022430605.1	uncharacterized LOC111099194 (LOC111099194), transcript variant X2, mRNA
XM_022430607.1	uncharacterized LOC111099194 (LOC111099194), transcript variant X4, mRNA
XM_022430608.1	uncharacterized LOC111099194 (LOC111099194), transcript variant X5, mRNA
XM_022430609.1	uncharacterized LOC111099194 (LOC111099194), transcript variant X6, mRNA
XM_022430610.1	uncharacterized LOC111099194 (LOC111099194), transcript variant X7, mRNA
XM_022430611.1	uncharacterized LOC111099194 (LOC111099194), transcript variant X8, mRNA
XM_022430612.1	uncharacterized LOC111099194 (LOC111099194), transcript variant X9, mRNA
XM_022430613.1	uncharacterized LOC111099194 (LOC111099194), transcript variant X10, mRNA
XM_022430614.1	uncharacterized LOC111099194 (LOC111099194), transcript variant X12, mRNA
XM_022430615.1	uncharacterized LOC111099194 (LOC111099194), transcript variant X13, mRNA
XM_022430616.1	uncharacterized LOC111099194 (LOC111099194), transcript variant X14, mRNA
XM_022430617.1	uncharacterized LOC111099194 (LOC111099194), transcript variant X16, mRNA
XM_022430618.1	fibulin-1-like (LOC111099195), mRNA
XM_022430619.1	uncharacterized LOC111099194 (LOC111099194), transcript variant X17, mRNA
XM_022430620.1	uncharacterized LOC111099194 (LOC111099194), transcript variant X18, mRNA
XM_022430621.1	uncharacterized LOC111099194 (LOC111099194), transcript variant X20, mRNA
XM_022430622.1	bicaudal D-related protein homolog (LOC111099196), transcript variant X1, mRNA
XM_022430626.1	bicaudal D-related protein homolog (LOC111099196), transcript variant X5, mRNA
XM_022430627.1	bicaudal D-related protein homolog (LOC111099196), transcript variant X6, mRNA
XM_022430628.1	uncharacterized LOC111099199 (LOC111099199), transcript variant X1, mRNA
XM_022430630.1	CDK5 regulatory subunit-associated protein 3-like (LOC111099197), mRNA
XM_022430631.1	WW domain-containing oxidoreductase-like (LOC111099200), mRNA
XM_022430632.1	ATP-dependent DNA helicase Q-like SIM (LOC111099201), mRNA
XM_022430633.1	uncharacterized LOC111099202 (LOC111099202), mRNA
XM_022430634.1	coiled-coil domain-containing protein 90B, mitochondrial-like (LOC111099203), mRNA
XM_022430637.1	uncharacterized protein C10orf107 homolog (LOC111099206), transcript variant X1, mRNA
XM_022430639.1	uncharacterized protein C10orf107 homolog (LOC111099206), transcript variant X3, mRNA
XM_022430640.1	uncharacterized protein C10orf107 homolog (LOC111099206), transcript variant X4, mRNA
XM_022430642.1	organic cation transporter protein-like (LOC111099207), mRNA
XM_022430643.1	uncharacterized LOC111099210 (LOC111099210), mRNA
XM_022430644.1	probable ATP-dependent RNA helicase DHX37 (LOC111099211), mRNA
XM_022430645.1	mitochondrial intermediate peptidase-like (LOC111099212), mRNA
XM_022430647.1	protein N-terminal glutamine amidohydrolase-like (LOC111099214), mRNA
XM_022430648.1	isochorismatase domain-containing protein 1-like (LOC111099215), mRNA
XM_022430649.1	F-box only protein 42-like (LOC111099216), mRNA
XM_022430650.1	tetratricopeptide repeat protein 28-like (LOC111099218), mRNA
XM_022430651.1	lysophospholipid acyltransferase 5-like (LOC111099219), mRNA
XM_022430653.1	multiple epidermal growth factor-like domains protein 6 (LOC111099217), transcript variant X1, mRNA
XM_022430654.1	syntaxin-18-like (LOC111099220), transcript variant X2, mRNA
XM_022430655.1	fucose mutarotase-like (LOC111099221), mRNA
XM_022430656.1	chitinase domain-containing protein 1-like (LOC111099222), transcript variant X1, mRNA
XM_022430657.1	chitinase domain-containing protein 1-like (LOC111099222), transcript variant X2, mRNA
XM_022430659.1	chitinase domain-containing protein 1-like (LOC111099222), transcript variant X3, mRNA
XM_022430661.1	chitinase domain-containing protein 1-like (LOC111099222), transcript variant X5, mRNA
XM_022430662.1	chitinase domain-containing protein 1-like (LOC111099222), transcript variant X6, mRNA
XM_022430663.1	multiple epidermal growth factor-like domains protein 6 (LOC111099217), transcript variant X2, mRNA
XM_022430665.1	uncharacterized LOC111099225 (LOC111099225), mRNA
XM_022430666.1	4-hydroxybutyrate coenzyme A transferase-like (LOC111099226), mRNA
XM_022430667.1	uncharacterized LOC111099227 (LOC111099227), transcript variant X1, mRNA
XM_022430668.1	uncharacterized LOC111099227 (LOC111099227), transcript variant X2, mRNA
XM_022430669.1	uncharacterized LOC111099227 (LOC111099227), transcript variant X3, mRNA
XM_022430675.1	multiple epidermal growth factor-like domains protein 6 (LOC111099217), transcript variant X4, mRNA
XM_022430676.1	uncharacterized LOC111099246 (LOC111099246), mRNA
XM_022430677.1	multiple epidermal growth factor-like domains protein 10 (LOC111099262), mRNA
XM_022430678.1	translation initiation factor eIF-2B subunit delta-like (LOC111099300), transcript variant X1, mRNA
XM_022430679.1	uncharacterized LOC111099030 (LOC111099030), mRNA
XM_022430680.1	translation initiation factor eIF-2B subunit delta-like (LOC111099300), transcript variant X2, mRNA
XM_022430681.1	adenylate kinase 2, mitochondrial-like (LOC111099327), mRNA
XM_022430682.1	SPRY domain-containing protein 3-like (LOC111099343), mRNA
XM_022430683.1	forkhead box protein M1-like (LOC111099359), mRNA
XM_022430684.1	ankyrin repeat and MYND domain-containing protein 2-like (LOC111099316), mRNA
XM_022430686.1	uncharacterized LOC111099375 (LOC111099375), transcript variant X2, mRNA
XM_022430687.1	uncharacterized LOC111099375 (LOC111099375), transcript variant X3, mRNA
XM_022430688.1	uncharacterized LOC111099409 (LOC111099409), transcript variant X1, mRNA
XM_022430689.1	uncharacterized LOC111099409 (LOC111099409), transcript variant X2, mRNA
XM_022430691.1	signal peptide, CUB and EGF-like domain-containing protein 1 (LOC111099410), mRNA
XM_022430692.1	ficolin-2-like (LOC111099414), mRNA
XM_022430693.1	uncharacterized LOC111099415 (LOC111099415), transcript variant X1, mRNA
XM_022430695.1	uncharacterized LOC111099417 (LOC111099417), mRNA
XM_022430697.1	potassium channel subfamily K member 2-like (LOC111099419), mRNA
XM_022430698.1	uncharacterized LOC111099421 (LOC111099421), mRNA
XM_022430700.1	UPF0676 protein C1494.01-like (LOC111099420), transcript variant X1, mRNA
XM_022430701.1	Golgi-associated PDZ and coiled-coil motif-containing protein-like (LOC111099424), mRNA
XM_022430705.1	AT-rich interactive domain-containing protein 5B-like (LOC111099426), transcript variant X1, mRNA
XM_022430706.1	AT-rich interactive domain-containing protein 5B-like (LOC111099426), transcript variant X2, mRNA
XM_022430707.1	AT-rich interactive domain-containing protein 5B-like (LOC111099426), transcript variant X3, mRNA
XM_022430708.1	ectonucleoside triphosphate diphosphohydrolase 8-like (LOC111099427), transcript variant X1, mRNA
XM_022430709.1	ectonucleoside triphosphate diphosphohydrolase 8-like (LOC111099427), transcript variant X2, mRNA
XM_022430710.1	UPF0676 protein C1494.01-like (LOC111099420), transcript variant X2, mRNA
XM_022430711.1	uncharacterized LOC111099428 (LOC111099428), mRNA
XM_022430716.1	UPF0676 protein C1494.01-like (LOC111099420), transcript variant X3, mRNA
XM_022430717.1	nuclear apoptosis-inducing factor 1-like (LOC111099434), mRNA
XM_022430718.1	uncharacterized LOC111099436 (LOC111099436), mRNA
XM_022430719.1	zinc finger protein 99-like (LOC111099437), mRNA
XM_022430722.1	uncharacterized LOC111099438 (LOC111099438), transcript variant X3, mRNA
XM_022430723.1	EP300-interacting inhibitor of differentiation 3-like (LOC111099442), mRNA
XM_022430724.1	EP300-interacting inhibitor of differentiation 3-like (LOC111099443), transcript variant X1, mRNA
XM_022430725.1	UPF0676 protein C1494.01-like (LOC111099439), mRNA
XM_022430726.1	EP300-interacting inhibitor of differentiation 3-like (LOC111099443), transcript variant X2, mRNA
XM_022430727.1	putative serine protease K12H4.7 (LOC111099446), mRNA
XM_022430734.1	GDP-L-fucose synthase-like (LOC111099454), mRNA
XM_022430736.1	shematrin-like protein 2 (LOC111099455), mRNA
XM_022430737.1	uncharacterized LOC111099456 (LOC111099456), mRNA
XM_022430738.1	serine/arginine repetitive matrix protein 2-like (LOC111099458), transcript variant X1, mRNA
XM_022430739.1	serine/arginine repetitive matrix protein 2-like (LOC111099458), transcript variant X2, mRNA
XM_022430741.1	serine/arginine repetitive matrix protein 2-like (LOC111099458), transcript variant X4, mRNA
XM_022430742.1	cell wall protein RTB1-like (LOC111099460), transcript variant X1, mRNA
XM_022430743.1	protein TSSC4-like (LOC111099459), transcript variant X1, mRNA
XM_022430744.1	cell wall protein RTB1-like (LOC111099460), transcript variant X2, mRNA
XM_022430745.1	major facilitator superfamily domain-containing protein 7-a-like (LOC111099461), mRNA
XM_022430750.1	uncharacterized LOC111099463 (LOC111099463), transcript variant X4, mRNA
XM_022430751.1	serine/threonine-protein kinase MARK1-like (LOC111099464), transcript variant X1, mRNA
XM_022430752.1	protein TSSC4-like (LOC111099459), transcript variant X2, mRNA
XM_022430754.1	uncharacterized LOC111099465 (LOC111099465), transcript variant X2, mRNA
XM_022430756.1	cytochrome P450 2C14-like (LOC111099468), mRNA
XM_022430757.1	low density lipoprotein receptor adapter protein 1-like (LOC111099469), mRNA
XM_022430758.1	zinc finger protein 99-like (LOC111099470), mRNA
XM_022430762.1	UBX domain-containing protein 4-like (LOC111099471), mRNA
XM_022430764.1	uncharacterized LOC111099476 (LOC111099476), transcript variant X1, mRNA
XM_022430766.1	uncharacterized LOC111099477 (LOC111099477), mRNA
XM_022430767.1	ligand-dependent nuclear receptor corepressor-like protein (LOC111099478), mRNA
XM_022430768.1	MORN repeat-containing protein 4-like (LOC111099479), transcript variant X1, mRNA
XM_022430769.1	MORN repeat-containing protein 4-like (LOC111099479), transcript variant X2, mRNA
XM_022430770.1	cystatin-A-like (LOC111099480), mRNA
XM_022430772.1	disks large homolog 1-like (LOC111099483), transcript variant X1, mRNA
XM_022430773.1	disks large homolog 1-like (LOC111099483), transcript variant X2, mRNA
XM_022430774.1	disks large homolog 1-like (LOC111099483), transcript variant X3, mRNA
XM_022430775.1	zinc finger protein Aiolos-like (LOC111099481), transcript variant X1, mRNA
XM_022430776.1	disks large homolog 1-like (LOC111099483), transcript variant X4, mRNA
XM_022430777.1	T-complex protein 1 subunit beta-like (LOC111099484), mRNA
XM_022430787.1	uncharacterized LOC111099489 (LOC111099489), mRNA
XM_022430788.1	5'-nucleotidase-like (LOC111099490), transcript variant X1, mRNA
XM_022430789.1	5'-nucleotidase-like (LOC111099490), transcript variant X2, mRNA
XM_022430793.1	cystatin-A-like (LOC111099493), mRNA
XM_022430794.1	uncharacterized LOC111099494 (LOC111099494), mRNA
XM_022430796.1	probable hydrolase PNKD (LOC111099496), transcript variant X1, mRNA
XM_022430797.1	probable hydrolase PNKD (LOC111099496), transcript variant X2, mRNA
XM_022430798.1	zinc finger protein Aiolos-like (LOC111099481), transcript variant X4, mRNA
XM_022430799.1	uncharacterized LOC111099497 (LOC111099497), mRNA
XM_022430800.1	myeloperoxidase-like (LOC111099498), transcript variant X1, mRNA
XM_022430802.1	uncharacterized LOC111099499 (LOC111099499), mRNA
XM_022430803.1	uncharacterized LOC111099500 (LOC111099500), mRNA
XM_022430808.1	transcription factor Sox-14-like (LOC111099503), mRNA
XM_022430810.1	RNA-binding protein EWS-like (LOC111099504), transcript variant X2, mRNA
XM_022430811.1	bifunctional purine biosynthesis protein PURH-like (LOC111099502), mRNA
XM_022430812.1	RNA-binding protein EWS-like (LOC111099504), transcript variant X3, mRNA
XM_022430813.1	RNA-binding protein EWS-like (LOC111099504), transcript variant X4, mRNA
XM_022430815.1	testis-expressed protein 36-like (LOC111099506), transcript variant X2, mRNA
XM_022430817.1	uncharacterized LOC111099508 (LOC111099508), transcript variant X1, mRNA
XM_022430820.1	transmembrane protein 246-like (LOC111099511), transcript variant X1, mRNA
XM_022430821.1	transmembrane protein 246-like (LOC111099511), transcript variant X2, mRNA
XM_022430822.1	uncharacterized LOC111099509 (LOC111099509), mRNA
XM_022430823.1	uncharacterized LOC111099513 (LOC111099513), mRNA
XM_022430824.1	E3 ubiquitin-protein ligase TRIM33-like (LOC111099514), mRNA
XM_022430829.1	uncharacterized LOC111099517 (LOC111099517), transcript variant X1, mRNA
XM_022430830.1	uncharacterized LOC111099517 (LOC111099517), transcript variant X2, mRNA
XM_022430831.1	vacuolar protein sorting-associated protein 13D-like (LOC111099519), transcript variant X1, mRNA
XM_022430832.1	vacuolar protein sorting-associated protein 13D-like (LOC111099519), transcript variant X2, mRNA
XM_022430833.1	uncharacterized LOC111099521 (LOC111099521), mRNA
XM_022430834.1	EGF-like domain-containing protein 2 (LOC111099518), transcript variant X1, mRNA
XM_022430835.1	uncharacterized LOC111099522 (LOC111099522), mRNA
XM_022430836.1	CD40 ligand-like (LOC111099523), mRNA
XM_022430837.1	nuclear pore complex protein Nup107-like (LOC111099524), mRNA
XM_022430838.1	uncharacterized LOC111099526 (LOC111099526), mRNA
XM_022430842.1	CDK2-associated and cullin domain-containing protein 1-like (LOC111099531), mRNA
XM_022430845.1	probable E3 ubiquitin-protein ligase TRIM8 (LOC111099533), mRNA
XM_022430846.1	extensin-like (LOC111099534), mRNA
XM_022430848.1	EGF-like domain-containing protein 2 (LOC111099518), transcript variant X3, mRNA
XM_022430849.1	uncharacterized LOC111099536 (LOC111099536), mRNA
XM_022430850.1	uncharacterized LOC111099537 (LOC111099537), transcript variant X1, mRNA
XM_022430854.1	EGF-like domain-containing protein 2 (LOC111099518), transcript variant X4, mRNA
XM_022430857.1	N-acetylglucosamine-1-phosphodiester alpha-N-acetylglucosaminidase-like (LOC111099543), mRNA
XM_022430858.1	T-complex protein 1 subunit beta-like (LOC111099544), mRNA
XM_022430859.1	uncharacterized LOC111099545 (LOC111099545), mRNA
XM_022430861.1	uncharacterized LOC111099547 (LOC111099547), mRNA
XM_022430864.1	uncharacterized LOC111099549 (LOC111099549), transcript variant X3, mRNA
XM_022430865.1	kinesin-like protein KIF17 (LOC111099548), mRNA
XM_022430868.1	exodeoxyribonuclease-like (LOC111099552), partial mRNA
XM_022430871.1	uncharacterized LOC111099555 (LOC111099555), mRNA
XM_022430876.1	choline/ethanolamine kinase-like (LOC111099557), transcript variant X1, mRNA
XM_022430883.1	choline/ethanolamine kinase-like (LOC111099557), transcript variant X2, mRNA
XM_022430884.1	uncharacterized LOC111099567 (LOC111099567), transcript variant X1, mRNA
XM_022430886.1	serine protease inhibitor dipetalogastin-like (LOC111099569), transcript variant X1, mRNA
XM_022430887.1	serine protease inhibitor dipetalogastin-like (LOC111099569), transcript variant X2, mRNA
XM_022430888.1	heat shock 70 kDa protein 12A-like (LOC111099570), mRNA
XM_022430889.1	histone RNA hairpin-binding protein-like (LOC111099571), mRNA
XM_022430892.1	uncharacterized LOC111099574 (LOC111099574), mRNA
XM_022430893.1	26S proteasome non-ATPase regulatory subunit 2-like (LOC111099573), mRNA
XM_022430894.1	uncharacterized LOC111099577 (LOC111099577), transcript variant X1, mRNA
XM_022430895.1	uncharacterized LOC111099577 (LOC111099577), transcript variant X2, mRNA
XM_022430896.1	mannan polymerase complex subunit mnn9-like (LOC111099578), mRNA
XM_022430901.1	uncharacterized LOC111099582 (LOC111099582), mRNA
XM_022430902.1	cat eye syndrome critical region protein 2-like (LOC111099580), transcript variant X1, mRNA
XM_022430904.1	uncharacterized LOC111099583 (LOC111099583), transcript variant X2, mRNA
XM_022430906.1	protoporphyrinogen oxidase-like (LOC111099584), mRNA
XM_022430907.1	lys-63-specific deubiquitinase BRCC36-like (LOC111099585), mRNA
XM_022430911.1	cat eye syndrome critical region protein 2-like (LOC111099580), transcript variant X2, mRNA
XM_022430915.1	uncharacterized LOC111099587 (LOC111099587), transcript variant X6, mRNA
XM_022430916.1	speriolin-like protein (LOC111099588), mRNA
XM_022430917.1	uncharacterized LOC111099589 (LOC111099589), mRNA
XM_022430918.1	uncharacterized LOC111099590 (LOC111099590), mRNA
XM_022430919.1	uncharacterized LOC111099591 (LOC111099591), transcript variant X1, mRNA
XM_022430920.1	cat eye syndrome critical region protein 2-like (LOC111099580), transcript variant X3, mRNA
XM_022430922.1	serine-rich adhesin for platelets-like (LOC111099592), transcript variant X1, mRNA
XM_022430925.1	serine-rich adhesin for platelets-like (LOC111099592), transcript variant X4, mRNA
XM_022430926.1	lysine-rich arabinogalactan protein 19-like (LOC111099593), transcript variant X1, mRNA
XM_022430928.1	uncharacterized LOC111099595 (LOC111099595), mRNA
XM_022430931.1	uncharacterized LOC111099596 (LOC111099596), transcript variant X3, mRNA
XM_022430932.1	cat eye syndrome critical region protein 2-like (LOC111099594), transcript variant X1, mRNA
XM_022430934.1	transcription factor IIIB 50 kDa subunit-like (LOC111099597), mRNA
XM_022430935.1	nucleoporin Nup43-like (LOC111099598), mRNA
XM_022430939.1	uncharacterized LOC111099601 (LOC111099601), transcript variant X1, mRNA
XM_022430940.1	cat eye syndrome critical region protein 2-like (LOC111099594), transcript variant X2, mRNA
XM_022430941.1	uncharacterized LOC111099601 (LOC111099601), transcript variant X2, mRNA
XM_022430947.1	vacuolar protein sorting-associated protein 13A-like (LOC111099603), transcript variant X4, mRNA
XM_022430951.1	vacuolar protein sorting-associated protein 13A-like (LOC111099603), transcript variant X8, mRNA
XM_022430955.1	uncharacterized LOC111099604 (LOC111099604), mRNA
XM_022430956.1	vacuolar protein sorting-associated protein 13A-like (LOC111099603), transcript variant X12, mRNA
XM_022430957.1	vacuolar protein sorting-associated protein 13A-like (LOC111099603), transcript variant X13, mRNA
XM_022430958.1	uncharacterized LOC111099606 (LOC111099606), mRNA
XM_022430961.1	transcriptional coactivator YAP1-like (LOC111099610), transcript variant X1, mRNA
XM_022430962.1	transcriptional coactivator YAP1-like (LOC111099610), transcript variant X2, mRNA
XM_022430963.1	transcriptional coactivator YAP1-like (LOC111099610), transcript variant X3, mRNA
XM_022430964.1	transcriptional coactivator YAP1-like (LOC111099610), transcript variant X4, mRNA
XM_022430965.1	transcriptional coactivator YAP1-like (LOC111099610), transcript variant X5, mRNA
XM_022430966.1	transcriptional coactivator YAP1-like (LOC111099610), transcript variant X6, mRNA
XM_022430967.1	uncharacterized LOC111099612 (LOC111099612), transcript variant X1, mRNA
XM_022430968.1	uncharacterized LOC111099612 (LOC111099612), transcript variant X2, mRNA
XM_022430969.1	uncharacterized LOC111099612 (LOC111099612), transcript variant X3, mRNA
XM_022430970.1	sialomucin core protein 24-like (LOC111099613), transcript variant X1, mRNA
XM_022430971.1	sialomucin core protein 24-like (LOC111099613), transcript variant X2, mRNA
XM_022430976.1	translation initiation factor eIF-2B subunit delta-like (LOC111099614), transcript variant X1, mRNA
XM_022430979.1	charged multivesicular body protein 2b-like (LOC111099617), mRNA
XM_022430980.1	uncharacterized LOC111099618 (LOC111099618), mRNA
XM_022430984.1	translation initiation factor eIF-2B subunit delta-like (LOC111099614), transcript variant X2, mRNA
XM_022430985.1	cell wall protein DAN4-like (LOC111099621), mRNA
XM_022430986.1	cytochrome P450 4F22-like (LOC111099622), mRNA
XM_022430987.1	methionine--tRNA ligase, mitochondrial-like (LOC111099623), mRNA
XM_022430988.1	cytoplasmic tRNA 2-thiolation protein 1-like (LOC111099625), mRNA
XM_022430989.1	transmembrane protein 161B-like (LOC111099626), mRNA
XM_022430990.1	uncharacterized LOC111099627 (LOC111099627), mRNA
XM_022430991.1	uncharacterized LOC111099629 (LOC111099629), mRNA
XM_022430993.1	uncharacterized LOC111099631 (LOC111099631), transcript variant X1, mRNA
XM_022430994.1	uncharacterized LOC111099605 (LOC111099605), mRNA
XM_022430995.1	uncharacterized LOC111099628 (LOC111099628), mRNA
XM_022430996.1	uncharacterized LOC111099631 (LOC111099631), transcript variant X2, mRNA
XM_022430997.1	uncharacterized LOC111099632 (LOC111099632), transcript variant X1, mRNA
XM_022430999.1	Golgi-associated PDZ and coiled-coil motif-containing protein-like (LOC111099633), mRNA
XM_022431001.1	dual specificity protein phosphatase 14-like (LOC111099639), transcript variant X1, mRNA
XM_022431002.1	dual specificity protein phosphatase 14-like (LOC111099639), transcript variant X2, mRNA
XM_022431003.1	dual specificity protein phosphatase 14-like (LOC111099639), transcript variant X3, mRNA
XM_022431005.1	uncharacterized LOC111099640 (LOC111099640), transcript variant X1, mRNA
XM_022431006.1	uncharacterized LOC111099641 (LOC111099641), mRNA
XM_022431007.1	uncharacterized LOC111099642 (LOC111099642), transcript variant X1, mRNA
XM_022431008.1	uncharacterized LOC111099642 (LOC111099642), transcript variant X2, mRNA
XM_022431010.1	uncharacterized LOC111099646 (LOC111099646), transcript variant X1, mRNA
XM_022431011.1	sulfotransferase 1C4-like (LOC111099643), mRNA
XM_022431012.1	uncharacterized LOC111099646 (LOC111099646), transcript variant X2, mRNA
XM_022431014.1	probable ubiquitin carboxyl-terminal hydrolase MINDY-4 (LOC111099648), transcript variant X2, mRNA
XM_022431015.1	glycoprotein 3-alpha-L-fucosyltransferase A-like (LOC111099650), transcript variant X1, mRNA
XM_022431017.1	mucin-22-like (LOC111099651), mRNA
XM_022431019.1	uncharacterized LOC111099654 (LOC111099654), mRNA
XM_022431023.1	probable pyruvate dehydrogenase E1 component subunit alpha, mitochondrial (LOC111099655), transcript variant X3, mRNA
XM_022431024.1	uncharacterized LOC111099656 (LOC111099656), mRNA
XM_022431025.1	pyruvate dehydrogenase E1 component subunit alpha, mitochondrial-like (LOC111099657), mRNA
XM_022431026.1	pyruvate dehydrogenase E1 component subunit alpha, mitochondrial-like (LOC111099658), mRNA
XM_022431027.1	cytoplasmic tRNA 2-thiolation protein 1-like (LOC111099660), mRNA
XM_022431028.1	zinc finger protein 177-like (LOC111099659), transcript variant X1, mRNA
XM_022431038.1	uncharacterized LOC111099663 (LOC111099663), transcript variant X10, mRNA
XM_022431039.1	zinc finger protein 177-like (LOC111099659), transcript variant X2, mRNA
XM_022431040.1	nuclear pore complex protein Nup205-like (LOC111099664), mRNA
XM_022431041.1	ankyrin-3-like (LOC111099665), mRNA
XM_022431042.1	ATP-dependent RNA helicase eIF4A-like (LOC111099666), mRNA
XM_022431048.1	zinc finger protein 177-like (LOC111099659), transcript variant X3, mRNA
XM_022431056.1	orexin receptor type 2-like (LOC111099668), transcript variant X2, mRNA
XM_022431057.1	orexin receptor type 2-like (LOC111099669), mRNA
XM_022431059.1	uncharacterized LOC111099673 (LOC111099673), transcript variant X1, mRNA
XM_022431060.1	peroxisomal trans-2-enoyl-CoA reductase-like (LOC111099670), mRNA
XM_022431063.1	uncharacterized LOC111099673 (LOC111099673), transcript variant X4, mRNA
XM_022431064.1	probable E3 ubiquitin-protein ligase MID2 (LOC111099674), transcript variant X1, mRNA
XM_022431067.1	demethylmenaquinone methyltransferase-like (LOC111099676), mRNA
XM_022431068.1	uncharacterized LOC111099679 (LOC111099679), mRNA
XM_022431069.1	uncharacterized LOC111099680 (LOC111099680), mRNA
XM_022431070.1	uncharacterized LOC111099681 (LOC111099681), mRNA
XM_022431072.1	transmembrane protein 35B-like (LOC111099682), mRNA
XM_022431073.1	uncharacterized LOC111099683 (LOC111099683), transcript variant X1, mRNA
XM_022431075.1	5'-nucleotidase-like (LOC111099684), transcript variant X1, mRNA
XM_022431076.1	5'-nucleotidase-like (LOC111099684), transcript variant X2, mRNA
XM_022431077.1	uncharacterized LOC111099685 (LOC111099685), mRNA
XM_022431082.1	cytochrome P450 4F22-like (LOC111099687), mRNA
XM_022431083.1	E3 ubiquitin-protein ligase XIAP-like (LOC111099688), transcript variant X1, mRNA
XM_022431084.1	E3 ubiquitin-protein ligase XIAP-like (LOC111099688), transcript variant X2, mRNA
XM_022431088.1	GDP-L-fucose synthase-like (LOC111099690), mRNA
XM_022431092.1	leucine-rich repeat and calponin homology domain-containing protein 2-like (LOC111099692), transcript variant X2, mRNA
XM_022431094.1	leucine-rich repeat and calponin homology domain-containing protein 2-like (LOC111099692), transcript variant X4, mRNA
XM_022431099.1	leucine-rich repeat and calponin homology domain-containing protein 2-like (LOC111099692), transcript variant X9, mRNA
XM_022431102.1	uncharacterized LOC111099694 (LOC111099694), mRNA
XM_022431103.1	histone-lysine N-methyltransferase 2C-like (LOC111099693), mRNA
XM_022431108.1	peroxisomal leader peptide-processing protease-like (LOC111099700), transcript variant X1, mRNA
XM_022431109.1	peroxisomal leader peptide-processing protease-like (LOC111099700), transcript variant X2, mRNA
XM_022431113.1	probable E3 ubiquitin-protein ligase TRIM8 (LOC111099702), mRNA
XM_022431114.1	solute carrier organic anion transporter family member 4C1-like (LOC111099701), transcript variant X1, mRNA
XM_022431115.1	putative nuclease HARBI1 (LOC111099703), mRNA
XM_022431116.1	uncharacterized LOC111099704 (LOC111099704), mRNA
XM_022431120.1	solute carrier organic anion transporter family member 4C1-like (LOC111099701), transcript variant X2, mRNA
XM_022431124.1	uncharacterized LOC111099711 (LOC111099711), transcript variant X4, mRNA
XM_022431126.1	CAAX prenyl protease 1 homolog (LOC111099713), mRNA
XM_022431128.1	sucrase-isomaltase, intestinal-like (LOC111099715), mRNA
XM_022431130.1	matrix metalloproteinase-24-like (LOC111099717), mRNA
XM_022431138.1	uncharacterized LOC111099721 (LOC111099721), transcript variant X6, mRNA
XM_022431140.1	proteasomal ATPase-associated factor 1-like (LOC111099723), mRNA
XM_022431141.1	tRNA wybutosine-synthesizing protein 4-like (LOC111099724), mRNA
XM_022431142.1	tumor susceptibility gene 101 protein-like (LOC111099725), mRNA
XM_022431143.1	uncharacterized LOC111099726 (LOC111099726), transcript variant X1, mRNA
XM_022431147.1	uncharacterized LOC111099727 (LOC111099727), transcript variant X1, mRNA
XM_022431148.1	uncharacterized LOC111099728 (LOC111099728), mRNA
XM_022431149.1	uncharacterized LOC111099729 (LOC111099729), mRNA
XM_022431153.1	cell division cycle protein 20 homolog (LOC111099731), mRNA
XM_022431156.1	uncharacterized LOC111099732 (LOC111099732), mRNA
XM_022431159.1	protrudin-like (LOC111099735), transcript variant X1, mRNA
XM_022431161.1	casein kinase II subunit alpha-like (LOC111099736), mRNA
XM_022431163.1	peptide methionine sulfoxide reductase MsrB-like (LOC111099737), transcript variant X2, mRNA
XM_022431164.1	peptide methionine sulfoxide reductase MsrB-like (LOC111099737), transcript variant X3, mRNA
XM_022431165.1	peptide methionine sulfoxide reductase MsrB-like (LOC111099737), transcript variant X4, mRNA
XM_022431166.1	peptide methionine sulfoxide reductase MsrB-like (LOC111099737), transcript variant X5, mRNA
XM_022431167.1	peptide methionine sulfoxide reductase MsrB-like (LOC111099737), transcript variant X6, mRNA
XM_022431169.1	beta-1,3-galactosyltransferase 1-like (LOC111099740), mRNA
XM_022431170.1	uncharacterized LOC111099738 (LOC111099738), mRNA
XM_022431171.1	G2/mitotic-specific cyclin-B3-like (LOC111099741), mRNA
XM_022431173.1	D-beta-hydroxybutyrate dehydrogenase-like (LOC111099744), mRNA
XM_022431175.1	multidrug resistance-associated protein 5-like (LOC111099746), transcript variant X2, mRNA
XM_022431178.1	multidrug resistance-associated protein 5-like (LOC111099746), transcript variant X5, mRNA
XM_022431180.1	multidrug resistance-associated protein 5-like (LOC111099748), mRNA
XM_022431182.1	uncharacterized LOC111099749 (LOC111099749), mRNA
XM_022431184.1	uncharacterized LOC111099750 (LOC111099750), transcript variant X2, mRNA
XM_022431186.1	threonine-rich protein-like (LOC111099752), mRNA
XM_022431187.1	uncharacterized LOC111099753 (LOC111099753), mRNA
XM_022431188.1	centromere protein I-like (LOC111099754), transcript variant X1, mRNA
XM_022431191.1	peptidoglycan-recognition protein SC2-like (LOC111099755), mRNA
XM_022431192.1	uncharacterized LOC111099756 (LOC111099756), mRNA
XM_022431195.1	uncharacterized LOC111099764 (LOC111099764), mRNA
XM_022431199.1	uncharacterized LOC111099765 (LOC111099765), transcript variant X4, mRNA
XM_022431200.1	uncharacterized LOC111099766 (LOC111099766), transcript variant X1, mRNA
XM_022431201.1	homeobox protein abdominal-B-like (LOC111099747), transcript variant X4, mRNA
XM_022431211.1	regulating synaptic membrane exocytosis protein 2-like (LOC111099770), transcript variant X3, mRNA
XM_022431214.1	probable 3',5'-cyclic phosphodiesterase pde-5 (LOC111099771), transcript variant X3, mRNA
XM_022431219.1	homeobox protein abdominal-B-like (LOC111099747), transcript variant X6, mRNA
XM_022431222.1	inactive rhomboid protein 1-like (LOC111099772), transcript variant X1, mRNA
XM_022431223.1	inactive rhomboid protein 1-like (LOC111099772), transcript variant X2, mRNA
XM_022431225.1	transcription factor AP-2-epsilon-like (LOC111099773), transcript variant X1, mRNA
XM_022431228.1	transcription factor AP-2-epsilon-like (LOC111099773), transcript variant X4, mRNA
XM_022431229.1	solute carrier family 17 member 9-like (LOC111099774), mRNA
XM_022431230.1	tektin-2-like (LOC111099776), mRNA
XM_022431231.1	gastrula zinc finger protein XlCGF7.1-like (LOC111099777), transcript variant X1, mRNA
XM_022431232.1	gastrula zinc finger protein XlCGF7.1-like (LOC111099777), transcript variant X2, mRNA
XM_022431233.1	peroxidase-like protein (LOC111099775), mRNA
XM_022431235.1	ATP synthase mitochondrial F1 complex assembly factor 1-like (LOC111099779), mRNA
XM_022431236.1	trichohyalin-like (LOC111099780), mRNA
XM_022431237.1	syntaxin-7-like (LOC111099781), transcript variant X1, mRNA
XM_022431239.1	syntaxin-7-like (LOC111099781), transcript variant X3, mRNA
XM_022431242.1	uncharacterized LOC111099783 (LOC111099783), mRNA
XM_022431243.1	uncharacterized LOC111099784 (LOC111099784), mRNA
XM_022431244.1	GTP-binding protein Di-Ras2-like (LOC111099785), mRNA
XM_022431245.1	uncharacterized LOC111099786 (LOC111099786), mRNA
XM_022431246.1	uncharacterized LOC111099787 (LOC111099787), mRNA
XM_022431249.1	uncharacterized LOC111099789 (LOC111099789), transcript variant X2, mRNA
XM_022431250.1	uncharacterized LOC111099789 (LOC111099789), transcript variant X3, mRNA
XM_022431251.1	uncharacterized LOC111099793 (LOC111099793), mRNA
XM_022431255.1	ruvB-like 2 (LOC111099792), mRNA
XM_022431259.1	uncharacterized LOC111099795 (LOC111099795), transcript variant X1, mRNA
XM_022431260.1	uncharacterized LOC111099795 (LOC111099795), transcript variant X2, mRNA
XM_022431261.1	homeobox protein MSH-D-like (LOC111099796), mRNA
XM_022431262.1	myosin-3-like (LOC111099797), mRNA
XM_022431263.1	uncharacterized LOC111099799 (LOC111099799), mRNA
XM_022431264.1	heat shock 70 kDa protein 12A-like (LOC111099801), mRNA
XM_022431268.1	zinc finger protein 239-like (LOC111099803), mRNA
XM_022431273.1	uncharacterized LOC111099810 (LOC111099810), mRNA
XM_022431274.1	heat shock 70 kDa protein 12B-like (LOC111099811), mRNA
XM_022431276.1	bystin-like (LOC111099808), transcript variant X1, mRNA
XM_022431277.1	probable ubiquitin carboxyl-terminal hydrolase MINDY-4 (LOC111099812), transcript variant X3, mRNA
XM_022431279.1	uncharacterized LOC111099814 (LOC111099814), mRNA
XM_022431281.1	uncharacterized LOC111099816 (LOC111099816), mRNA
XM_022431282.1	cholecystokinin receptor type A-like (LOC111099818), mRNA
XM_022431283.1	bystin-like (LOC111099808), transcript variant X2, mRNA
XM_022431285.1	uncharacterized LOC111099821 (LOC111099821), mRNA
XM_022431287.1	coiled-coil domain-containing protein 28B-like (LOC111099822), transcript variant X2, mRNA
XM_022431288.1	uncharacterized LOC111099823 (LOC111099823), mRNA
XM_022431289.1	uncharacterized LOC111099825 (LOC111099825), mRNA
XM_022431291.1	uncharacterized LOC111099828 (LOC111099828), mRNA
XM_022431293.1	estradiol 17-beta-dehydrogenase 11-like (LOC111099826), mRNA
XM_022431294.1	uncharacterized LOC111099830 (LOC111099830), transcript variant X1, mRNA
XM_022431295.1	uncharacterized LOC111099830 (LOC111099830), transcript variant X2, mRNA
XM_022431298.1	uncharacterized LOC111099832 (LOC111099832), mRNA
XM_022431303.1	sodium channel modifier 1-like (LOC111099835), mRNA
XM_022431305.1	serine protease inhibitor dipetalogastin-like (LOC111099841), transcript variant X1, mRNA
XM_022431306.1	serine protease inhibitor dipetalogastin-like (LOC111099841), transcript variant X2, mRNA
XM_022431307.1	uncharacterized LOC111099842 (LOC111099842), mRNA
XM_022431308.1	uncharacterized LOC111099843 (LOC111099843), mRNA
XM_022431309.1	galectin-4-like (LOC111099845), mRNA
XM_022431310.1	E3 ubiquitin-protein ligase DTX3L-like (LOC111099846), transcript variant X1, mRNA
XM_022431311.1	E3 ubiquitin-protein ligase DTX3L-like (LOC111099846), transcript variant X2, mRNA
XM_022431312.1	uncharacterized LOC111099847 (LOC111099847), mRNA
XM_022431321.1	uncharacterized LOC111099850 (LOC111099850), mRNA
XM_022431324.1	uncharacterized LOC111099854 (LOC111099854), transcript variant X1, mRNA
XM_022431327.1	uncharacterized LOC111099855 (LOC111099855), mRNA
XM_022431328.1	uncharacterized LOC111099856 (LOC111099856), mRNA
XM_022431329.1	probable glutamate--tRNA ligase, mitochondrial (LOC111099857), mRNA
XM_022431331.1	uncharacterized LOC111099859 (LOC111099859), mRNA
XM_022431333.1	protein FAM124A-like (LOC111099831), mRNA
XM_022431335.1	protein shisa-4-like (LOC111099863), mRNA
XM_022431339.1	myeloperoxidase-like (LOC111099865), mRNA
XM_022431340.1	uncharacterized LOC111099867 (LOC111099867), mRNA
XM_022431342.1	uncharacterized LOC111099869 (LOC111099869), mRNA
XM_022431351.1	protein phosphatase 1 regulatory subunit 12A-like (LOC111099870), transcript variant X9, mRNA
XM_022431355.1	protein phosphatase 1 regulatory subunit 12A-like (LOC111099870), transcript variant X13, mRNA
XM_022431357.1	28S ribosomal protein S35, mitochondrial-like (LOC111099873), mRNA
XM_022431359.1	transcription initiation factor TFIID subunit 11-like (LOC111099872), mRNA
XM_022431362.1	uncharacterized LOC111099878 (LOC111099878), transcript variant X2, mRNA
XM_022431364.1	uncharacterized LOC111099879 (LOC111099879), transcript variant X2, mRNA
XM_022431365.1	uncharacterized LOC111099880 (LOC111099880), transcript variant X1, mRNA
XM_022431366.1	uncharacterized LOC111099880 (LOC111099880), transcript variant X2, mRNA
XM_022431367.1	uncharacterized LOC111099880 (LOC111099880), transcript variant X3, mRNA
XM_022431368.1	hexokinase-1-like (LOC111099882), mRNA
XM_022431370.1	GSK3-beta interaction protein-like (LOC111099883), mRNA
XM_022431371.1	caldesmon-like (LOC111099884), transcript variant X1, mRNA
XM_022431373.1	arrestin domain-containing protein 17-like (LOC111099886), transcript variant X1, mRNA
XM_022431379.1	uncharacterized LOC111099889 (LOC111099889), mRNA
XM_022431380.1	uncharacterized LOC111099888 (LOC111099888), transcript variant X1, mRNA
XM_022431387.1	heat shock 70 kDa protein 12B-like (LOC111099893), transcript variant X1, mRNA
XM_022431388.1	heat shock 70 kDa protein 12B-like (LOC111099893), transcript variant X2, mRNA
XM_022431389.1	uncharacterized LOC111099894 (LOC111099894), transcript variant X1, mRNA
XM_022431391.1	uncharacterized LOC111099894 (LOC111099894), transcript variant X2, mRNA
XM_022431394.1	uncharacterized LOC111099894 (LOC111099894), transcript variant X5, mRNA
XM_022431395.1	uncharacterized LOC111099894 (LOC111099894), transcript variant X6, mRNA
XM_022431400.1	uncharacterized LOC111099888 (LOC111099888), transcript variant X3, mRNA
XM_022431402.1	chaoptin-like (LOC111099898), mRNA
XM_022431405.1	cell adhesion molecule 2-like (LOC111099899), transcript variant X3, mRNA
XM_022431406.1	cell adhesion molecule 2-like (LOC111099899), transcript variant X4, mRNA
XM_022431407.1	charged multivesicular body protein 2b-like (LOC111099900), mRNA
XM_022431408.1	uncharacterized LOC111099902 (LOC111099902), mRNA
XM_022431416.1	acyl-CoA-binding domain-containing protein 5-like (LOC111099904), mRNA
XM_022431417.1	uncharacterized LOC111099907 (LOC111099907), mRNA
XM_022431418.1	homeobox protein EMX1-like (LOC111099909), mRNA
XM_022431419.1	uncharacterized LOC111099910 (LOC111099910), transcript variant X1, mRNA
XM_022431420.1	uncharacterized LOC111099910 (LOC111099910), transcript variant X2, mRNA
XM_022431426.1	uncharacterized LOC111099916 (LOC111099916), transcript variant X3, mRNA
XM_022431428.1	vacuolar protein sorting-associated protein 13D-like (LOC111099918), mRNA
XM_022431429.1	uncharacterized LOC111099919 (LOC111099919), transcript variant X1, mRNA
XM_022431430.1	uncharacterized LOC111099919 (LOC111099919), transcript variant X2, mRNA
XM_022431436.1	HIV Tat-specific factor 1-like (LOC111099922), mRNA
XM_022431437.1	uncharacterized LOC111099921 (LOC111099921), mRNA
XM_022431438.1	uncharacterized LOC111099923 (LOC111099923), mRNA
XM_022431439.1	uncharacterized LOC111099924 (LOC111099924), mRNA
XM_022431443.1	uncharacterized LOC111099926 (LOC111099926), transcript variant X2, mRNA
XM_022431447.1	uncharacterized LOC111099929 (LOC111099929), transcript variant X4, mRNA
XM_022431449.1	uncharacterized LOC111099928 (LOC111099928), mRNA
XM_022431454.1	uncharacterized LOC111099929 (LOC111099929), transcript variant X10, mRNA
XM_022431455.1	uncharacterized LOC111099906 (LOC111099906), mRNA
XM_022431459.1	uncharacterized LOC111099931 (LOC111099931), mRNA
XM_022431460.1	calcium and integrin-binding protein 1-like (LOC111099933), mRNA
XM_022431461.1	uncharacterized LOC111099934 (LOC111099934), mRNA
XM_022431462.1	uncharacterized LOC111099935 (LOC111099935), mRNA
XM_022431463.1	exostosin-1a-like (LOC111099932), mRNA
XM_022431464.1	myosin-11-like (LOC111099936), mRNA
XM_022431465.1	uncharacterized LOC111099937 (LOC111099937), mRNA
XM_022431466.1	nephrin-like (LOC111099938), mRNA
XM_022431470.1	sialin-like (LOC111099941), mRNA
XM_022431471.1	uncharacterized LOC111099944 (LOC111099944), transcript variant X2, mRNA
XM_022431473.1	citrate lyase subunit beta-like protein, mitochondrial (LOC111099945), transcript variant X1, mRNA
XM_022431474.1	citrate lyase subunit beta-like protein, mitochondrial (LOC111099945), transcript variant X2, mRNA
XM_022431483.1	prominin-1-A-like (LOC111099953), mRNA
XM_022431484.1	multimerin-2-like (LOC111099954), mRNA
XM_022431488.1	transmembrane and TPR repeat-containing protein 3-like (LOC111099956), transcript variant X4, mRNA
XM_022431490.1	ankyrin repeat and protein kinase domain-containing protein 1-like (LOC111099959), transcript variant X1, mRNA
XM_022431492.1	uncharacterized LOC111099960 (LOC111099960), mRNA
XM_022431493.1	centromere protein O-like (LOC111099958), mRNA
XM_022431494.1	multimerin-2-like (LOC111099961), mRNA
XM_022431495.1	platelet endothelial aggregation receptor 1-like (LOC111099962), mRNA
XM_022431498.1	lithostathine-1-like (LOC111099964), mRNA
XM_022431500.1	low-density lipoprotein receptor-related protein 8-like (LOC111099965), transcript variant X2, mRNA
XM_022431501.1	low-density lipoprotein receptor-related protein 8-like (LOC111099965), transcript variant X3, mRNA
XM_022431502.1	low-density lipoprotein receptor-related protein 8-like (LOC111099965), transcript variant X4, mRNA
XM_022431503.1	low-density lipoprotein receptor-related protein 8-like (LOC111099965), transcript variant X5, mRNA
XM_022431505.1	uncharacterized LOC111099966 (LOC111099966), mRNA
XM_022431506.1	deformed epidermal autoregulatory factor 1 homolog (LOC111099968), mRNA
XM_022431507.1	uncharacterized LOC111099969 (LOC111099969), mRNA
XM_022431513.1	pancreatic secretory granule membrane major glycoprotein GP2-like (LOC111099976), mRNA
XM_022431514.1	oncoprotein-induced transcript 3 protein-like (LOC111099977), mRNA
XM_022431517.1	uridine phosphorylase 2-like (LOC111099975), mRNA
XM_022431520.1	protein phosphatase 1 regulatory subunit 12A-like (LOC111099980), transcript variant X2, mRNA
XM_022431536.1	protein phosphatase 1 regulatory subunit 12A-like (LOC111099980), transcript variant X17, mRNA
XM_022431537.1	28S ribosomal protein S35, mitochondrial-like (LOC111099983), mRNA
XM_022431541.1	uncharacterized LOC111099990 (LOC111099990), mRNA
XM_022431543.1	acyl-CoA synthetase family member 2, mitochondrial-like (LOC111099992), mRNA
XM_022431545.1	uncharacterized LOC111099993 (LOC111099993), transcript variant X2, mRNA
XM_022431546.1	uncharacterized LOC111099994 (LOC111099994), mRNA
XM_022431548.1	acetyl-CoA carboxylase-like (LOC111099995), transcript variant X2, mRNA
XM_022431550.1	acetyl-CoA carboxylase-like (LOC111099995), transcript variant X4, mRNA
XM_022431553.1	acetyl-CoA carboxylase-like (LOC111099995), transcript variant X6, mRNA
XM_022431556.1	acetyl-CoA carboxylase-like (LOC111099995), transcript variant X9, mRNA
XM_022431557.1	uncharacterized LOC111099997 (LOC111099997), transcript variant X1, mRNA
XM_022431560.1	potassium voltage-gated channel subfamily KQT member 1-like (LOC111099987), transcript variant X3, mRNA
XM_022431561.1	uncharacterized LOC111099998 (LOC111099998), transcript variant X2, mRNA
XM_022431563.1	uncharacterized LOC111100004 (LOC111100004), mRNA
XM_022431565.1	potassium voltage-gated channel subfamily KQT member 1-like (LOC111099987), transcript variant X4, mRNA
XM_022431567.1	small conductance calcium-activated potassium channel protein-like (LOC111100006), mRNA
XM_022431568.1	S-phase kinase-associated protein 1 (LOC111099982), transcript variant X1, mRNA
XM_022431569.1	uncharacterized LOC111100010 (LOC111100010), transcript variant X1, mRNA
XM_022431572.1	uncharacterized LOC111100010 (LOC111100010), transcript variant X4, mRNA
XM_022431573.1	uncharacterized LOC111100010 (LOC111100010), transcript variant X5, mRNA
XM_022431574.1	tumor susceptibility gene 101 protein-like (LOC111100012), mRNA
XM_022431579.1	uncharacterized LOC111100017 (LOC111100017), mRNA
XM_022431585.1	uncharacterized LOC111100019 (LOC111100019), transcript variant X2, mRNA
XM_022431589.1	uncharacterized LOC111100011 (LOC111100011), transcript variant X3, mRNA
XM_022431593.1	uncharacterized LOC111100024 (LOC111100024), transcript variant X4, mRNA
XM_022431594.1	A disintegrin and metalloproteinase with thrombospondin motifs 18-like (LOC111100025), mRNA
XM_022431604.1	uncharacterized LOC111100027 (LOC111100027), mRNA
XM_022431611.1	uncharacterized LOC111100028 (LOC111100028), transcript variant X1, mRNA
XM_022431612.1	uncharacterized LOC111100028 (LOC111100028), transcript variant X2, mRNA
XM_022431615.1	zinc transporter ZIP14-like (LOC111100029), mRNA
XM_022431617.1	parathyroid hormone/parathyroid hormone-related peptide receptor-like (LOC111100032), transcript variant X1, mRNA
XM_022431618.1	parathyroid hormone/parathyroid hormone-related peptide receptor-like (LOC111100032), transcript variant X2, mRNA
XM_022431623.1	caldesmon-like (LOC111100034), transcript variant X1, mRNA
XM_022431624.1	ribonuclease T2-like (LOC111100037), transcript variant X2, mRNA
XM_022431625.1	uncharacterized LOC111100038 (LOC111100038), mRNA
XM_022431626.1	uncharacterized LOC111100039 (LOC111100039), mRNA
XM_022431627.1	uncharacterized LOC111100040 (LOC111100040), mRNA
XM_022431629.1	elongation factor G, mitochondrial-like (LOC111100042), mRNA
XM_022431630.1	putative ankyrin repeat protein RF_0381 (LOC111100043), mRNA
XM_022431631.1	caldesmon-like (LOC111100034), transcript variant X2, mRNA
XM_022431632.1	putative tRNA (cytidine(32)/guanosine(34)-2'-O)-methyltransferase (LOC111100044), mRNA
XM_022431634.1	carbohydrate sulfotransferase 8-like (LOC111100046), mRNA
XM_022431635.1	uncharacterized LOC111100047 (LOC111100047), mRNA
XM_022431638.1	caldesmon-like (LOC111100034), transcript variant X3, mRNA
XM_022431641.1	uncharacterized LOC111100051 (LOC111100051), mRNA
XM_022431643.1	S-phase kinase-associated protein 1 (LOC111099982), transcript variant X2, mRNA
XM_022431647.1	uncharacterized LOC111100054 (LOC111100054), transcript variant X3, mRNA
XM_022431648.1	caldesmon-like (LOC111100034), transcript variant X4, mRNA
XM_022431652.1	caldesmon-like (LOC111100034), transcript variant X5, mRNA
XM_022431653.1	uncharacterized LOC111100061 (LOC111100061), mRNA
XM_022431654.1	protein DGCR6-like (LOC111100062), mRNA
XM_022431667.1	uncharacterized LOC111100067 (LOC111100067), mRNA
XM_022431668.1	uncharacterized LOC111100068 (LOC111100068), transcript variant X1, mRNA
XM_022431669.1	uncharacterized LOC111100068 (LOC111100068), transcript variant X2, mRNA
XM_022431671.1	uncharacterized protein K02A2.6-like (LOC111100071), mRNA
XM_022431675.1	uncharacterized LOC111100074 (LOC111100074), transcript variant X2, mRNA
XM_022431678.1	uncharacterized LOC111100076 (LOC111100076), mRNA
XM_022431680.1	uncharacterized LOC111100077 (LOC111100077), transcript variant X2, mRNA
XM_022431686.1	pyruvate dehydrogenase (acetyl-transferring) kinase isozyme 2, mitochondrial-like (LOC111100065), transcript variant X4, mRNA
XM_022431688.1	B-cell receptor CD22-like (LOC111100080), transcript variant X3, mRNA
XM_022431689.1	basement membrane-specific heparan sulfate proteoglycan core protein-like (LOC111100081), transcript variant X1, mRNA
XM_022431692.1	uncharacterized LOC111100083 (LOC111100083), mRNA
XM_022431694.1	uncharacterized LOC111100086 (LOC111100086), mRNA
XM_022431695.1	uncharacterized LOC111100087 (LOC111100087), mRNA
XM_022431696.1	cholecystokinin receptor type A-like (LOC111100088), mRNA
XM_022431697.1	nucleosome assembly protein 1-like 1 (LOC111100085), mRNA
XM_022431699.1	uncharacterized LOC111100089 (LOC111100089), transcript variant X2, mRNA
XM_022431700.1	glycerol-3-phosphate acyltransferase 1, mitochondrial-like (LOC111100090), transcript variant X1, mRNA
XM_022431701.1	glycerol-3-phosphate acyltransferase 1, mitochondrial-like (LOC111100090), transcript variant X2, mRNA
XM_022431702.1	glycerol-3-phosphate acyltransferase 1, mitochondrial-like (LOC111100090), transcript variant X3, mRNA
XM_022431703.1	glycerol-3-phosphate acyltransferase 1, mitochondrial-like (LOC111100090), transcript variant X4, mRNA
XM_022431704.1	uncharacterized LOC111100093 (LOC111100093), transcript variant X1, mRNA
XM_022431705.1	uncharacterized LOC111100093 (LOC111100093), transcript variant X2, mRNA
XM_022431706.1	twitchin-like (LOC111100092), mRNA
XM_022431710.1	transcription intermediary factor 1-alpha-like (LOC111100095), mRNA
XM_022431715.1	forkhead box protein O-like (LOC111100101), mRNA
XM_022431718.1	uncharacterized LOC111100103 (LOC111100103), mRNA
XM_022431719.1	periplasmic beta-glucosidase-like (LOC111100104), mRNA
XM_022431721.1	uncharacterized LOC111100109 (LOC111100109), mRNA
XM_022431723.1	uncharacterized LOC111100112 (LOC111100112), mRNA
XM_022431726.1	uncharacterized LOC111100116 (LOC111100116), mRNA
XM_022431749.1	WD repeat-containing protein 37-like (LOC111099887), mRNA
XM_022431757.1	uncharacterized LOC111100132 (LOC111100132), mRNA
XM_022431758.1	proline-rich transmembrane protein 1-like (LOC111100133), transcript variant X1, mRNA
XM_022431759.1	kyphoscoliosis peptidase-like (LOC111100134), mRNA
XM_022431763.1	uncharacterized LOC111100135 (LOC111100135), transcript variant X1, mRNA
XM_022431765.1	uncharacterized LOC111100138 (LOC111100138), transcript variant X2, mRNA
XM_022431766.1	type II inositol 1,4,5-trisphosphate 5-phosphatase-like (LOC111100140), mRNA
XM_022431767.1	zinc metalloproteinase dpy-31-like (LOC111100141), mRNA
XM_022431773.1	protein very KIND-like (LOC111100143), transcript variant X4, mRNA
XM_022431774.1	protein very KIND-like (LOC111100143), transcript variant X5, mRNA
XM_022431776.1	protein very KIND-like (LOC111100143), transcript variant X7, mRNA
XM_022431781.1	uncharacterized LOC111100147 (LOC111100147), transcript variant X2, mRNA
XM_022431789.1	1-phosphatidylinositol 4,5-bisphosphate phosphodiesterase epsilon-1-like (LOC111100148), transcript variant X7, mRNA
XM_022431794.1	clathrin interactor 1-like (LOC111100154), transcript variant X2, mRNA
XM_022431796.1	clathrin interactor 1-like (LOC111100154), transcript variant X4, mRNA
XM_022431800.1	clathrin interactor 1-like (LOC111100154), transcript variant X7, mRNA
XM_022431801.1	clathrin interactor 1-like (LOC111100154), transcript variant X8, mRNA
XM_022431803.1	clathrin interactor 1-like (LOC111100154), transcript variant X10, mRNA
XM_022431804.1	clathrin interactor 1-like (LOC111100154), transcript variant X11, mRNA
XM_022431805.1	clathrin interactor 1-like (LOC111100154), transcript variant X12, mRNA
XM_022431809.1	mediator of RNA polymerase II transcription subunit 12-like protein (LOC111100165), transcript variant X1, mRNA
XM_022431810.1	mediator of RNA polymerase II transcription subunit 12-like protein (LOC111100165), transcript variant X2, mRNA
XM_022431811.1	mediator of RNA polymerase II transcription subunit 12-like protein (LOC111100165), transcript variant X3, mRNA
XM_022431812.1	mediator of RNA polymerase II transcription subunit 12-like protein (LOC111100165), transcript variant X4, mRNA
XM_022431813.1	zinc finger BED domain-containing protein 5-like (LOC111100166), mRNA
XM_022431814.1	uncharacterized LOC111100167 (LOC111100167), mRNA
XM_022431820.1	sorting nexin-10-like (LOC111100168), mRNA
XM_022431821.1	mucin-5AC-like (LOC111100170), mRNA
XM_022431822.1	uncharacterized LOC111100171 (LOC111100171), mRNA
XM_022431824.1	uncharacterized LOC111100176 (LOC111100176), transcript variant X1, mRNA
XM_022431827.1	uncharacterized LOC111100176 (LOC111100176), transcript variant X4, mRNA
XM_022431832.1	vitamin D3 receptor-like (LOC111100179), mRNA
XM_022431833.1	protein Wnt-16-like (LOC111100180), mRNA
XM_022431834.1	uncharacterized LOC111100181 (LOC111100181), mRNA
XM_022431838.1	pseudouridine-5'-phosphatase-like (LOC111100187), mRNA
XM_022431839.1	uncharacterized LOC111100188 (LOC111100188), mRNA
XM_022431840.1	ankyrin repeat domain-containing protein 39-like (LOC111100189), mRNA
XM_022431842.1	protein FORGETTER 1-like (LOC111100190), transcript variant X1, mRNA
XM_022431843.1	protein FORGETTER 1-like (LOC111100190), transcript variant X2, mRNA
XM_022431844.1	acetylcholinesterase-like (LOC111100191), mRNA
XM_022431848.1	anoctamin-4-like (LOC111100192), transcript variant X4, mRNA
XM_022431850.1	uncharacterized LOC111100186 (LOC111100186), transcript variant X2, mRNA
XM_022431852.1	anoctamin-4-like (LOC111100192), transcript variant X7, mRNA
XM_022431854.1	uncharacterized LOC111100193 (LOC111100193), mRNA
XM_022431855.1	P2X purinoceptor 7-like (LOC111100194), mRNA
XM_022431859.1	uncharacterized LOC111100186 (LOC111100186), transcript variant X3, mRNA
XM_022431860.1	uncharacterized LOC111100196 (LOC111100196), transcript variant X3, mRNA
XM_022431866.1	uncharacterized LOC111100200 (LOC111100200), mRNA
XM_022431869.1	ribonuclease-like storage protein (LOC111100203), mRNA
XM_022431877.1	uncharacterized LOC111100208 (LOC111100208), mRNA
XM_022431879.1	proteasomal ATPase-associated factor 1-like (LOC111100220), transcript variant X1, mRNA
XM_022431880.1	proteasomal ATPase-associated factor 1-like (LOC111100220), transcript variant X2, mRNA
XM_022431881.1	cell wall protein SED1-like (LOC111100221), mRNA
XM_022431882.1	uncharacterized LOC111100222 (LOC111100222), mRNA
XM_022431885.1	anoctamin-4-like (LOC111100224), transcript variant X2, mRNA
XM_022431886.1	anoctamin-4-like (LOC111100224), transcript variant X3, mRNA
XM_022431889.1	demethylmenaquinone methyltransferase-like (LOC111100227), transcript variant X1, mRNA
XM_022431891.1	demethylmenaquinone methyltransferase-like (LOC111100227), transcript variant X2, mRNA
XM_022431892.1	demethylmenaquinone methyltransferase-like (LOC111100227), transcript variant X3, mRNA
XM_022431893.1	demethylmenaquinone methyltransferase-like (LOC111100227), transcript variant X4, mRNA
XM_022431894.1	demethylmenaquinone methyltransferase-like (LOC111100227), transcript variant X5, mRNA
XM_022431895.1	demethylmenaquinone methyltransferase-like (LOC111100228), mRNA
XM_022431896.1	homeobox protein Nkx-2.5-like (LOC111100230), mRNA
XM_022431898.1	uncharacterized LOC111100231 (LOC111100231), transcript variant X2, mRNA
XM_022431904.1	organic cation transporter protein-like (LOC111100235), mRNA
XM_022431905.1	uncharacterized LOC111100236 (LOC111100236), transcript variant X1, mRNA
XM_022431906.1	uncharacterized LOC111100236 (LOC111100236), transcript variant X2, mRNA
XM_022431912.1	ATP-dependent RNA helicase HAS1-like (LOC111100238), mRNA
XM_022431918.1	uncharacterized LOC111100239 (LOC111100239), transcript variant X6, mRNA
XM_022431922.1	uncharacterized LOC111100239 (LOC111100239), transcript variant X10, mRNA
XM_022431923.1	uncharacterized LOC111100240 (LOC111100240), transcript variant X1, mRNA
XM_022431928.1	beta-1,4-N-acetylgalactosaminyltransferase bre-4-like (LOC111100244), mRNA
XM_022431930.1	uncharacterized LOC111100245 (LOC111100245), mRNA
XM_022431931.1	uncharacterized LOC111100246 (LOC111100246), transcript variant X1, mRNA
XM_022431936.1	uncharacterized LOC111100240 (LOC111100240), transcript variant X3, mRNA
XM_022431937.1	uncharacterized LOC111100252 (LOC111100252), mRNA
XM_022431938.1	uncharacterized LOC111100253 (LOC111100253), mRNA
XM_022431941.1	uncharacterized LOC111100254 (LOC111100254), transcript variant X3, mRNA
XM_022431943.1	uncharacterized LOC111100256 (LOC111100256), mRNA
XM_022431950.1	serine/arginine repetitive matrix protein 1-like (LOC111100260), mRNA
XM_022431951.1	probable ATP-dependent DNA helicase RecS (LOC111100261), mRNA
XM_022431953.1	V-type proton ATPase subunit E-like (LOC111100263), mRNA
XM_022431955.1	V-type proton ATPase subunit E-like (LOC111100265), mRNA
XM_022431957.1	V-type proton ATPase subunit E-like (LOC111100268), mRNA
XM_022431958.1	uncharacterized LOC111100269 (LOC111100269), mRNA
XM_022431960.1	cleavage stimulation factor subunit 2-like (LOC111100273), mRNA
XM_022431961.1	mitochondrial pyruvate carrier 1-like (LOC111100274), mRNA
XM_022431962.1	AFG1-like ATPase (LOC111100275), mRNA
XM_022431964.1	diacylglycerol kinase delta-like (LOC111100277), transcript variant X2, mRNA
XM_022431967.1	diacylglycerol kinase delta-like (LOC111100277), transcript variant X5, mRNA
XM_022431968.1	diacylglycerol kinase delta-like (LOC111100277), transcript variant X6, mRNA
XM_022431969.1	diacylglycerol kinase delta-like (LOC111100277), transcript variant X7, mRNA
XM_022431970.1	diacylglycerol kinase delta-like (LOC111100277), transcript variant X8, mRNA
XM_022431972.1	histone-lysine N-methyltransferase NSD2-like (LOC111100279), transcript variant X1, mRNA
XM_022431974.1	steroid 17-alpha-hydroxylase/17,20 lyase-like (LOC111100280), mRNA
XM_022431975.1	steroid 17-alpha-hydroxylase/17,20 lyase-like (LOC111100281), mRNA
XM_022431980.1	proline-rich transmembrane protein 1-like (LOC111100284), mRNA
XM_022431984.1	forkhead box protein O-like (LOC111100287), mRNA
XM_022431985.1	unconventional myosin-VI-like (LOC111100288), transcript variant X1, mRNA
XM_022431986.1	unconventional myosin-VI-like (LOC111100288), transcript variant X2, mRNA
XM_022431987.1	unconventional myosin-VI-like (LOC111100288), transcript variant X3, mRNA
XM_022431989.1	unconventional myosin-VI-like (LOC111100288), transcript variant X4, mRNA
XM_022431990.1	unconventional myosin-VI-like (LOC111100288), transcript variant X5, mRNA
XM_022431995.1	uncharacterized LOC111100289 (LOC111100289), transcript variant X5, mRNA
XM_022431996.1	transmembrane GTPase Marf-like (LOC111100290), mRNA
XM_022432001.1	T-lymphoma invasion and metastasis-inducing protein 1-like (LOC111100292), transcript variant X3, mRNA
XM_022432003.1	organic cation transporter protein-like (LOC111100293), transcript variant X2, mRNA
XM_022432016.1	beta-1,3-galactosyltransferase 5-like (LOC111100296), transcript variant X1, mRNA
XM_022432034.1	nuclear pore complex protein Nup205-like (LOC111100305), transcript variant X2, mRNA
XM_022432036.1	uncharacterized LOC111100307 (LOC111100307), transcript variant X1, mRNA
XM_022432040.1	uncharacterized LOC111100308 (LOC111100308), mRNA
XM_022432041.1	poly [ADP-ribose] polymerase 4-like (LOC111100311), transcript variant X1, mRNA
XM_022432042.1	poly [ADP-ribose] polymerase 4-like (LOC111100311), transcript variant X2, mRNA
XM_022432043.1	multiple epidermal growth factor-like domains protein 10 (LOC111100313), mRNA
XM_022432044.1	type I inositol 1,4,5-trisphosphate 5-phosphatase-like (LOC111100314), transcript variant X1, mRNA
XM_022432045.1	type I inositol 1,4,5-trisphosphate 5-phosphatase-like (LOC111100314), transcript variant X2, mRNA
XM_022432048.1	organic cation transporter protein-like (LOC111100316), transcript variant X3, mRNA
XM_022432053.1	uncharacterized LOC111100319 (LOC111100319), transcript variant X1, mRNA
XM_022432054.1	uncharacterized LOC111100319 (LOC111100319), transcript variant X2, mRNA
XM_022432056.1	protein PAT1 homolog 1-like (LOC111100321), transcript variant X1, mRNA
XM_022432057.1	protein PAT1 homolog 1-like (LOC111100321), transcript variant X2, mRNA
XM_022432058.1	uncharacterized LOC111100323 (LOC111100323), mRNA
XM_022432059.1	NFX1-type zinc finger-containing protein 1-like (LOC111100324), transcript variant X1, mRNA
XM_022432062.1	filamin-C-like (LOC111100325), mRNA
XM_022432063.1	D-beta-hydroxybutyrate dehydrogenase-like (LOC111100326), transcript variant X1, mRNA
XM_022432064.1	D-beta-hydroxybutyrate dehydrogenase-like (LOC111100326), transcript variant X2, mRNA
XM_022432065.1	D-beta-hydroxybutyrate dehydrogenase-like (LOC111100326), transcript variant X3, mRNA
XM_022432067.1	SH3 and PX domain-containing protein 2B-like (LOC111100327), transcript variant X2, mRNA
XM_022432068.1	SH3 and PX domain-containing protein 2B-like (LOC111100327), transcript variant X3, mRNA
XM_022432070.1	SH3 and PX domain-containing protein 2B-like (LOC111100327), transcript variant X5, mRNA
XM_022432074.1	uncharacterized LOC111100329 (LOC111100329), transcript variant X2, mRNA
XM_022432076.1	uncharacterized LOC111100329 (LOC111100329), transcript variant X4, mRNA
XM_022432082.1	mucin-5AC-like (LOC111100330), transcript variant X4, mRNA
XM_022432083.1	mucin-5AC-like (LOC111100330), transcript variant X5, mRNA
XM_022432094.1	tubby-related protein 3-like (LOC111100336), transcript variant X4, mRNA
XM_022432095.1	tubby-related protein 3-like (LOC111100336), transcript variant X5, mRNA
XM_022432096.1	tubby-related protein 3-like (LOC111100336), transcript variant X6, mRNA
XM_022432098.1	tubby-related protein 3-like (LOC111100336), transcript variant X7, mRNA
XM_022432100.1	Fanconi anemia group I protein-like (LOC111100339), transcript variant X2, mRNA
XM_022432101.1	Fanconi anemia group I protein-like (LOC111100339), transcript variant X3, mRNA
XM_022432105.1	unconventional myosin-VI-like (LOC111100344), transcript variant X3, mRNA
XM_022432107.1	unconventional myosin-VI-like (LOC111100344), transcript variant X5, mRNA
XM_022432108.1	unconventional myosin-VI-like (LOC111100344), transcript variant X6, mRNA
XM_022432112.1	cytosolic phospholipase A2-like (LOC111100347), transcript variant X2, mRNA
XM_022432113.1	serine protease inhibitor Cvsi-2-like (LOC111100345), mRNA
XM_022432114.1	cytosolic phospholipase A2-like (LOC111100347), transcript variant X3, mRNA
XM_022432115.1	THAP domain-containing protein 4-like (LOC111100348), mRNA
XM_022432116.1	X-ray radiation resistance-associated protein 1-like (LOC111100349), mRNA
XM_022432117.1	serine/threonine-protein kinase Nek3-like (LOC111100350), transcript variant X1, mRNA
XM_022432119.1	probable phosphoglycerate mutase (LOC111100351), mRNA
XM_022432120.1	transmembrane protein 256 homolog (LOC111100352), mRNA
XM_022432122.1	eukaryotic peptide chain release factor subunit 1 (LOC111100355), mRNA
XM_022432123.1	L-seryl-tRNA(Sec) kinase-like (LOC111100356), mRNA
XM_022432124.1	centromere-associated protein E-like (LOC111100353), transcript variant X1, mRNA
XM_022432125.1	endothelin-converting enzyme homolog (LOC111100359), transcript variant X1, mRNA
XM_022432126.1	endothelin-converting enzyme homolog (LOC111100359), transcript variant X2, mRNA
XM_022432127.1	endothelin-converting enzyme homolog (LOC111100359), transcript variant X3, mRNA
XM_022432128.1	endothelin-converting enzyme homolog (LOC111100359), transcript variant X4, mRNA
XM_022432129.1	uncharacterized LOC111100360 (LOC111100360), mRNA
XM_022432131.1	centromere-associated protein E-like (LOC111100353), transcript variant X2, mRNA
XM_022432132.1	uncharacterized LOC111100362 (LOC111100362), transcript variant X2, mRNA
XM_022432133.1	uncharacterized LOC111100362 (LOC111100362), transcript variant X3, mRNA
XM_022432134.1	NFX1-type zinc finger-containing protein 1-like (LOC111100363), mRNA
XM_022432135.1	histone deacetylase complex subunit SAP130-like (LOC111100364), transcript variant X1, mRNA
XM_022432136.1	histone deacetylase complex subunit SAP130-like (LOC111100364), transcript variant X2, mRNA
XM_022432137.1	FAD-linked oxidoreductase easE-like (LOC111100365), mRNA
XM_022432139.1	putative D-cysteine desulfhydrase 1, mitochondrial (LOC111100366), transcript variant X2, mRNA
XM_022432141.1	putative D-cysteine desulfhydrase 1, mitochondrial (LOC111100366), transcript variant X3, mRNA
XM_022432142.1	putative D-cysteine desulfhydrase 1, mitochondrial (LOC111100366), transcript variant X4, mRNA
XM_022432143.1	protein-lysine methyltransferase METTL21D-like (LOC111100367), mRNA
XM_022432145.1	uncharacterized LOC111100369 (LOC111100369), mRNA
XM_022432146.1	phospholipase DDHD2-like (LOC111100371), transcript variant X1, mRNA
XM_022432147.1	phospholipase DDHD2-like (LOC111100371), transcript variant X2, mRNA
XM_022432148.1	transmembrane anterior posterior transformation protein 1 homolog (LOC111100373), mRNA
XM_022432149.1	uncharacterized LOC111100374 (LOC111100374), mRNA
XM_022432152.1	tRNA (guanine(10)-N2)-methyltransferase homolog (LOC111100372), transcript variant X1, mRNA
XM_022432154.1	BTB/POZ domain-containing protein 1-like (LOC111100375), transcript variant X4, mRNA
XM_022432156.1	BTB/POZ domain-containing protein 1-like (LOC111100375), transcript variant X6, mRNA
XM_022432158.1	BTB/POZ domain-containing protein 1-like (LOC111100375), transcript variant X8, mRNA
XM_022432160.1	BTB/POZ domain-containing protein 1-like (LOC111100375), transcript variant X10, mRNA
XM_022432161.1	protein TEX261-like (LOC111100376), mRNA
XM_022432162.1	tRNA (guanine(10)-N2)-methyltransferase homolog (LOC111100372), transcript variant X2, mRNA
XM_022432163.1	cytoplasmic protein NCK2-like (LOC111100378), transcript variant X1, mRNA
XM_022432164.1	cytoplasmic protein NCK2-like (LOC111100378), transcript variant X2, mRNA
XM_022432165.1	protein SSUH2 homolog (LOC111100379), transcript variant X1, mRNA
XM_022432166.1	protein SSUH2 homolog (LOC111100379), transcript variant X2, mRNA
XM_022432170.1	protein timeless-like (LOC111100380), transcript variant X3, mRNA
XM_022432171.1	protein timeless-like (LOC111100380), transcript variant X4, mRNA
XM_022432172.1	protein timeless-like (LOC111100380), transcript variant X5, mRNA
XM_022432173.1	histone demethylase UTY-like (LOC111100382), transcript variant X1, mRNA
XM_022432174.1	histone demethylase UTY-like (LOC111100382), transcript variant X2, mRNA
XM_022432175.1	choline/ethanolaminephosphotransferase 1-like (LOC111100381), mRNA
XM_022432176.1	von Willebrand factor D and EGF domain-containing protein-like (LOC111100383), mRNA
XM_022432177.1	transmembrane protein 164-like (LOC111100384), transcript variant X1, mRNA
XM_022432178.1	transmembrane protein 164-like (LOC111100384), transcript variant X2, mRNA
XM_022432179.1	transmembrane protein 164-like (LOC111100384), transcript variant X3, mRNA
XM_022432180.1	transmembrane protein 164-like (LOC111100384), transcript variant X4, mRNA
XM_022432181.1	transmembrane protein 164-like (LOC111100384), transcript variant X5, mRNA
XM_022432182.1	methylosome subunit pICln-like (LOC111100386), mRNA
XM_022432185.1	uncharacterized LOC111100389 (LOC111100389), transcript variant X2, mRNA
XM_022432186.1	uncharacterized LOC111100389 (LOC111100389), transcript variant X3, mRNA
XM_022432188.1	molybdenum cofactor sulfurase-like (LOC111100388), mRNA
XM_022432194.1	uncharacterized LOC111100390 (LOC111100390), transcript variant X2, mRNA
XM_022432196.1	uncharacterized LOC111100390 (LOC111100390), transcript variant X4, mRNA
XM_022432197.1	uncharacterized LOC111100391 (LOC111100391), transcript variant X1, mRNA
XM_022432200.1	disintegrin and metalloproteinase domain-containing protein 12-like (LOC111100393), transcript variant X2, mRNA
XM_022432201.1	disintegrin and metalloproteinase domain-containing protein 12-like (LOC111100393), transcript variant X3, mRNA
XM_022432203.1	disintegrin and metalloproteinase domain-containing protein 12-like (LOC111100393), transcript variant X4, mRNA
XM_022432210.1	uncharacterized LOC111100395 (LOC111100395), mRNA
XM_022432211.1	E3 ubiquitin-protein ligase XIAP-like (LOC111100396), transcript variant X1, mRNA
XM_022432212.1	poly(rC)-binding protein 3-like (LOC111100392), transcript variant X2, mRNA
XM_022432214.1	glutamate synthase 1 [NADH], chloroplastic-like (LOC111100398), transcript variant X1, mRNA
XM_022432216.1	glutamate synthase 1 [NADH], chloroplastic-like (LOC111100398), transcript variant X3, mRNA
XM_022432219.1	putative glutamate synthase [NADPH] (LOC111100399), transcript variant X3, mRNA
XM_022432221.1	uncharacterized LOC111100400 (LOC111100400), transcript variant X1, mRNA
XM_022432222.1	uncharacterized LOC111100400 (LOC111100400), transcript variant X2, mRNA
XM_022432223.1	inhibitor of Bruton tyrosine kinase-like (LOC111100401), mRNA
XM_022432224.1	uncharacterized LOC111100402 (LOC111100402), transcript variant X1, mRNA
XM_022432225.1	uncharacterized LOC111100385 (LOC111100385), transcript variant X1, mRNA
XM_022432226.1	uncharacterized LOC111100402 (LOC111100402), transcript variant X2, mRNA
XM_022432227.1	uncharacterized LOC111100402 (LOC111100402), transcript variant X3, mRNA
XM_022432228.1	uncharacterized LOC111100403 (LOC111100403), transcript variant X1, mRNA
XM_022432230.1	poly(rC)-binding protein 3-like (LOC111100392), transcript variant X4, mRNA
XM_022432232.1	uncharacterized LOC111100403 (LOC111100403), transcript variant X4, mRNA
XM_022432233.1	uncharacterized LOC111100403 (LOC111100403), transcript variant X5, mRNA
XM_022432253.1	uncharacterized LOC111100406 (LOC111100406), transcript variant X10, mRNA
XM_022432255.1	uncharacterized LOC111100406 (LOC111100406), transcript variant X12, mRNA
XM_022432260.1	poly(rC)-binding protein 3-like (LOC111100392), transcript variant X7, mRNA
XM_022432267.1	uncharacterized LOC111100407 (LOC111100407), transcript variant X10, mRNA
XM_022432268.1	poly(rC)-binding protein 3-like (LOC111100392), transcript variant X8, mRNA
XM_022432269.1	baculoviral IAP repeat-containing protein 2-like (LOC111100408), transcript variant X7, mRNA
XM_022432270.1	uncharacterized LOC111100409 (LOC111100409), transcript variant X1, mRNA
XM_022432274.1	glutamate synthase [NADPH] small chain-like (LOC111100410), mRNA
XM_022432276.1	uncharacterized LOC111100411 (LOC111100411), transcript variant X2, mRNA
XM_022432277.1	poly(rC)-binding protein 3-like (LOC111100392), transcript variant X9, mRNA
XM_022432281.1	uncharacterized LOC111100413 (LOC111100413), mRNA
XM_022432282.1	uncharacterized LOC111100414 (LOC111100414), transcript variant X1, mRNA
XM_022432288.1	baculoviral IAP repeat-containing protein 7-like (LOC111100416), mRNA
XM_022432289.1	baculoviral IAP repeat-containing protein 7-like (LOC111100417), mRNA
XM_022432291.1	uncharacterized LOC111100418 (LOC111100418), transcript variant X2, mRNA
XM_022432292.1	uncharacterized LOC111100418 (LOC111100418), transcript variant X3, mRNA
XM_022432293.1	uncharacterized LOC111100418 (LOC111100418), transcript variant X4, mRNA
XM_022432294.1	uncharacterized LOC111100419 (LOC111100419), transcript variant X1, mRNA
XM_022432295.1	poly(rC)-binding protein 3-like (LOC111100392), transcript variant X11, mRNA
XM_022432297.1	uncharacterized LOC111100419 (LOC111100419), transcript variant X3, mRNA
XM_022432305.1	organic cation transporter protein-like (LOC111100423), mRNA
XM_022432306.1	organic cation transporter protein-like (LOC111100424), transcript variant X1, mRNA
XM_022432307.1	organic cation transporter protein-like (LOC111100424), transcript variant X2, mRNA
XM_022432310.1	poly(rC)-binding protein 3-like (LOC111100392), transcript variant X13, mRNA
XM_022432311.1	far upstream element-binding protein 3-like (LOC111100426), transcript variant X5, mRNA
XM_022432313.1	far upstream element-binding protein 3-like (LOC111100426), transcript variant X7, mRNA
XM_022432319.1	poly(rC)-binding protein 3-like (LOC111100392), transcript variant X14, mRNA
XM_022432320.1	uncharacterized LOC111100429 (LOC111100429), mRNA
XM_022432321.1	tumor susceptibility gene 101 protein-like (LOC111100430), mRNA
XM_022432323.1	baculoviral IAP repeat-containing protein 7-A-like (LOC111100432), transcript variant X1, mRNA
XM_022432324.1	baculoviral IAP repeat-containing protein 7-A-like (LOC111100432), transcript variant X2, mRNA
XM_022432326.1	uncharacterized LOC111100434 (LOC111100434), mRNA
XM_022432327.1	uncharacterized LOC111100436 (LOC111100436), transcript variant X1, mRNA
XM_022432328.1	uncharacterized LOC111100436 (LOC111100436), transcript variant X2, mRNA
XM_022432329.1	uncharacterized LOC111100436 (LOC111100436), transcript variant X3, mRNA
XM_022432330.1	uncharacterized LOC111100436 (LOC111100436), transcript variant X4, mRNA
XM_022432331.1	uncharacterized LOC111100436 (LOC111100436), transcript variant X5, mRNA
XM_022432332.1	uncharacterized LOC111100436 (LOC111100436), transcript variant X6, mRNA
XM_022432333.1	uncharacterized LOC111100437 (LOC111100437), mRNA
XM_022432334.1	uncharacterized LOC111100438 (LOC111100438), mRNA
XM_022432337.1	complement C1q-like protein 2 (LOC111100440), transcript variant X3, mRNA
XM_022432339.1	uncharacterized LOC111100439 (LOC111100439), mRNA
XM_022432341.1	uncharacterized LOC111100441 (LOC111100441), transcript variant X3, mRNA
XM_022432343.1	uncharacterized LOC111100441 (LOC111100441), transcript variant X5, mRNA
XM_022432344.1	uncharacterized LOC111100441 (LOC111100441), transcript variant X6, mRNA
XM_022432347.1	uncharacterized LOC111100442 (LOC111100442), mRNA
XM_022432348.1	baculoviral IAP repeat-containing protein 2-like (LOC111100443), transcript variant X1, mRNA
XM_022432351.1	uncharacterized LOC111100446 (LOC111100446), mRNA
XM_022432352.1	uncharacterized LOC111100447 (LOC111100447), mRNA
XM_022432354.1	uncharacterized LOC111100448 (LOC111100448), mRNA
XM_022432355.1	uncharacterized LOC111100449 (LOC111100449), mRNA
XM_022432357.1	phosducin-like protein 3 (LOC111100451), mRNA
XM_022432358.1	cerebellin-1-like (LOC111100452), mRNA
XM_022432359.1	putative nuclease HARBI1 (LOC111100453), mRNA
XM_022432361.1	uncharacterized LOC111100454 (LOC111100454), mRNA
XM_022432362.1	organic cation transporter protein-like (LOC111100455), mRNA
XM_022432371.1	5-hydroxytryptamine receptor 1A-like (LOC111100465), transcript variant X7, mRNA
XM_022432372.1	5-hydroxytryptamine receptor 1A-like (LOC111100465), transcript variant X8, mRNA
XM_022432381.1	sodium/hydrogen exchanger 9-like (LOC111100466), transcript variant X12, mRNA
XM_022432391.1	nmrA-like family domain-containing protein 1 (LOC111100444), transcript variant X7, mRNA
XM_022432397.1	baculoviral IAP repeat-containing protein 3-like (LOC111100471), transcript variant X6, mRNA
XM_022432399.1	hexokinase-2-like (LOC111100475), transcript variant X1, mRNA
XM_022432400.1	hexokinase-2-like (LOC111100475), transcript variant X2, mRNA
XM_022432401.1	hexokinase-2-like (LOC111100475), transcript variant X3, mRNA
XM_022432402.1	hexokinase-2-like (LOC111100475), transcript variant X4, mRNA
XM_022432403.1	uncharacterized LOC111100476 (LOC111100476), transcript variant X1, mRNA
XM_022432406.1	diacylglycerol kinase theta-like (LOC111100477), transcript variant X1, mRNA
XM_022432409.1	diacylglycerol kinase theta-like (LOC111100477), transcript variant X3, mRNA
XM_022432410.1	E3 ubiquitin-protein ligase RNF103-like (LOC111100478), mRNA
XM_022432411.1	tetraspanin-33-like (LOC111100479), mRNA
XM_022432414.1	tubby-related protein 3-like (LOC111100481), transcript variant X3, mRNA
XM_022432419.1	sn1-specific diacylglycerol lipase alpha-like (LOC111100482), transcript variant X1, mRNA
XM_022432420.1	sn1-specific diacylglycerol lipase alpha-like (LOC111100482), transcript variant X2, mRNA
XM_022432421.1	sn1-specific diacylglycerol lipase alpha-like (LOC111100482), transcript variant X3, mRNA
XM_022432425.1	nmrA-like family domain-containing protein 1 (LOC111100444), transcript variant X11, mRNA
XM_022432428.1	uncharacterized LOC111100485 (LOC111100485), transcript variant X4, mRNA
XM_022432440.1	uncharacterized LOC111100488 (LOC111100488), mRNA
XM_022432442.1	uncharacterized LOC111100492 (LOC111100492), transcript variant X1, mRNA
XM_022432446.1	deoxyribodipyrimidine photo-lyase-like (LOC111100499), mRNA
XM_022432447.1	RCC1 domain-containing protein 1-like (LOC111100500), transcript variant X1, mRNA
XM_022432448.1	RCC1 domain-containing protein 1-like (LOC111100500), transcript variant X2, mRNA
XM_022432449.1	palmitoyltransferase swf1-like (LOC111100498), mRNA
XM_022432450.1	uncharacterized LOC111100501 (LOC111100501), mRNA
XM_022432451.1	myosin-VIIa-like (LOC111100502), mRNA
XM_022432452.1	monocarboxylate transporter 13-like (LOC111100503), mRNA
XM_022432453.1	monocarboxylate transporter 5-like (LOC111100504), mRNA
XM_022432455.1	uncharacterized LOC111100506 (LOC111100506), transcript variant X2, mRNA
XM_022432462.1	uncharacterized LOC111100508 (LOC111100508), transcript variant X5, mRNA
XM_022432463.1	organic cation transporter protein-like (LOC111100509), mRNA
XM_022432464.1	uncharacterized LOC111100510 (LOC111100510), transcript variant X1, mRNA
XM_022432465.1	uncharacterized LOC111100510 (LOC111100510), transcript variant X2, mRNA
XM_022432466.1	uncharacterized LOC111100512 (LOC111100512), mRNA
XM_022432467.1	uncharacterized LOC111100513 (LOC111100513), transcript variant X1, mRNA
XM_022432468.1	uncharacterized LOC111100513 (LOC111100513), transcript variant X2, mRNA
XM_022432470.1	immunoglobulin-binding protein 1-like (LOC111100511), mRNA
XM_022432471.1	uncharacterized LOC111100514 (LOC111100514), transcript variant X1, mRNA
XM_022432472.1	uncharacterized LOC111100514 (LOC111100514), transcript variant X2, mRNA
XM_022432473.1	uncharacterized LOC111100515 (LOC111100515), mRNA
XM_022432478.1	catenin alpha-2-like (LOC111100522), transcript variant X2, mRNA
XM_022432480.1	catenin alpha-2-like (LOC111100522), transcript variant X4, mRNA
XM_022432481.1	uncharacterized LOC111100520 (LOC111100520), mRNA
XM_022432483.1	catenin alpha-2-like (LOC111100522), transcript variant X6, mRNA
XM_022432488.1	acetyl-CoA carboxylase-like (LOC111100523), transcript variant X5, mRNA
XM_022432496.1	acetyl-CoA carboxylase-like (LOC111100523), transcript variant X13, mRNA
XM_022432499.1	uncharacterized LOC111100527 (LOC111100527), mRNA
XM_022432502.1	uncharacterized LOC111100529 (LOC111100529), transcript variant X3, mRNA
XM_022432504.1	uncharacterized LOC111100530 (LOC111100530), mRNA
XM_022432505.1	acetyl-CoA carboxylase-like (LOC111100531), mRNA
XM_022432506.1	uncharacterized LOC111100532 (LOC111100532), mRNA
XM_022432510.1	beta,beta-carotene 15,15'-dioxygenase-like (LOC111100534), mRNA
XM_022432511.1	fibroblast growth factor 18-like (LOC111100539), transcript variant X1, mRNA
XM_022432512.1	fibroblast growth factor 18-like (LOC111100539), transcript variant X2, mRNA
XM_022432514.1	dynein assembly factor with WDR repeat domains 1-like (LOC111100540), transcript variant X2, mRNA
XM_022432515.1	uncharacterized LOC111100541 (LOC111100541), mRNA
XM_022432516.1	tyrosine-protein phosphatase 10D-like (LOC111100542), mRNA
XM_022432522.1	bifunctional purine biosynthesis protein PURH-like (LOC111100544), transcript variant X1, mRNA
XM_022432523.1	X-linked retinitis pigmentosa GTPase regulator-like (LOC111100546), transcript variant X2, mRNA
XM_022432524.1	X-linked retinitis pigmentosa GTPase regulator-like (LOC111100546), transcript variant X3, mRNA
XM_022432525.1	ATP-dependent RNA helicase HAS1-like (LOC111100547), mRNA
XM_022432532.1	bifunctional purine biosynthesis protein PURH-like (LOC111100544), transcript variant X2, mRNA
XM_022432534.1	uncharacterized LOC111100548 (LOC111100548), transcript variant X8, mRNA
XM_022432540.1	far upstream element-binding protein 3-like (LOC111100549), transcript variant X2, mRNA
XM_022432541.1	far upstream element-binding protein 3-like (LOC111100549), transcript variant X3, mRNA
XM_022432542.1	far upstream element-binding protein 3-like (LOC111100549), transcript variant X4, mRNA
XM_022432546.1	protein quiver-like (LOC111100550), mRNA
XM_022432547.1	uncharacterized LOC111100552 (LOC111100552), mRNA
XM_022432548.1	metallo-beta-lactamase domain-containing protein 1-like (LOC111100555), mRNA
XM_022432549.1	metallo-beta-lactamase domain-containing protein 1-like (LOC111100556), mRNA
XM_022432553.1	synaptotagmin-7-like (LOC111100557), transcript variant X4, mRNA
XM_022432555.1	synaptotagmin-7-like (LOC111100557), transcript variant X5, mRNA
XM_022432557.1	arachidonate 5-lipoxygenase-like (LOC111100560), transcript variant X1, mRNA
XM_022432558.1	arachidonate 5-lipoxygenase-like (LOC111100560), transcript variant X2, mRNA
XM_022432559.1	uncharacterized LOC111100559 (LOC111100559), mRNA
XM_022432560.1	probable ubiquitin carboxyl-terminal hydrolase FAF-X (LOC111100561), transcript variant X1, mRNA
XM_022432561.1	probable ubiquitin carboxyl-terminal hydrolase FAF-X (LOC111100561), transcript variant X2, mRNA
XM_022432562.1	propionyl-CoA carboxylase alpha chain, mitochondrial-like (LOC111100562), transcript variant X1, mRNA
XM_022432563.1	propionyl-CoA carboxylase alpha chain, mitochondrial-like (LOC111100562), transcript variant X2, mRNA
XM_022432564.1	microtubule-associated protein 9-like (LOC111100563), mRNA
XM_022432565.1	serine/threonine-protein phosphatase 6 regulatory ankyrin repeat subunit B-like (LOC111100564), transcript variant X1, mRNA
XM_022432569.1	uncharacterized LOC111100567 (LOC111100567), transcript variant X2, mRNA
XM_022432571.1	complexin-like (LOC111100568), transcript variant X2, mRNA
XM_022432576.1	complexin-like (LOC111100568), transcript variant X6, mRNA
XM_022432577.1	complexin-like (LOC111100568), transcript variant X7, mRNA
XM_022432578.1	complexin-like (LOC111100568), transcript variant X8, mRNA
XM_022432579.1	uncharacterized LOC111100569 (LOC111100569), mRNA
XM_022432580.1	protein phosphatase 1 regulatory subunit 3B-like (LOC111100570), transcript variant X1, mRNA
XM_022432581.1	protein phosphatase 1 regulatory subunit 3B-like (LOC111100570), transcript variant X2, mRNA
XM_022432583.1	protein phosphatase 1 regulatory subunit 3B-like (LOC111100570), transcript variant X3, mRNA
XM_022432584.1	protein phosphatase 1 regulatory subunit 3B-like (LOC111100570), transcript variant X4, mRNA
XM_022432585.1	protein phosphatase 1 regulatory subunit 3B-like (LOC111100570), transcript variant X5, mRNA
XM_022432588.1	protein DGCR6-like (LOC111100571), transcript variant X3, mRNA
XM_022432589.1	protein DGCR6-like (LOC111100571), transcript variant X4, mRNA
XM_022432591.1	zinc finger protein 62 homolog (LOC111100572), transcript variant X2, mRNA
XM_022432592.1	acyl-CoA synthetase short-chain family member 3, mitochondrial-like (LOC111100566), transcript variant X3, mRNA
XM_022432594.1	uncharacterized LOC111100574 (LOC111100574), mRNA
XM_022432595.1	mannosyl-oligosaccharide 1,2-alpha-mannosidase IA-like (LOC111100575), mRNA
XM_022432596.1	GSK3-beta interaction protein-like (LOC111100576), mRNA
XM_022432602.1	uncharacterized LOC111100577 (LOC111100577), transcript variant X6, mRNA
XM_022432604.1	uncharacterized LOC111100577 (LOC111100577), transcript variant X8, mRNA
XM_022432605.1	uncharacterized LOC111100578 (LOC111100578), mRNA
XM_022432609.1	uncharacterized LOC111100577 (LOC111100577), transcript variant X12, mRNA
XM_022432610.1	uncharacterized LOC111100577 (LOC111100577), transcript variant X13, mRNA
XM_022432611.1	uncharacterized LOC111100577 (LOC111100577), transcript variant X14, mRNA
XM_022432612.1	arf-GAP domain and FG repeat-containing protein 1-like (LOC111100579), transcript variant X1, mRNA
XM_022432613.1	arf-GAP domain and FG repeat-containing protein 1-like (LOC111100579), transcript variant X2, mRNA
XM_022432615.1	thyroid hormone receptor-associated protein 3-like (LOC111100580), transcript variant X1, mRNA
XM_022432616.1	thyroid hormone receptor-associated protein 3-like (LOC111100580), transcript variant X2, mRNA
XM_022432617.1	thyroid hormone receptor-associated protein 3-like (LOC111100580), transcript variant X3, mRNA
XM_022432620.1	probable splicing factor, arginine/serine-rich 6 (LOC111100581), mRNA
XM_022432621.1	lysine-specific demethylase 3A-like (LOC111100582), transcript variant X3, mRNA
XM_022432623.1	lysine-specific demethylase 3A-like (LOC111100582), transcript variant X5, mRNA
XM_022432624.1	lysine-specific demethylase 3A-like (LOC111100582), transcript variant X6, mRNA
XM_022432625.1	lysine-specific demethylase 3A-like (LOC111100582), transcript variant X7, mRNA
XM_022432626.1	ceruloplasmin-like (LOC111100583), mRNA
XM_022432627.1	uncharacterized LOC111100584 (LOC111100584), transcript variant X1, mRNA
XM_022432628.1	uncharacterized LOC111100584 (LOC111100584), transcript variant X2, mRNA
XM_022432629.1	uncharacterized LOC111100584 (LOC111100584), transcript variant X3, mRNA
XM_022432630.1	uncharacterized LOC111100586 (LOC111100586), transcript variant X1, mRNA
XM_022432632.1	uncharacterized LOC111100586 (LOC111100586), transcript variant X3, mRNA
XM_022432634.1	uncharacterized LOC111100585 (LOC111100585), transcript variant X1, mRNA
XM_022432636.1	uncharacterized LOC111100586 (LOC111100586), transcript variant X6, mRNA
XM_022432639.1	coiled-coil domain-containing protein 186-like (LOC111100587), transcript variant X2, mRNA
XM_022432640.1	coiled-coil domain-containing protein 186-like (LOC111100587), transcript variant X3, mRNA
XM_022432641.1	helicase POLQ-like (LOC111100588), mRNA
XM_022432642.1	cilia- and flagella-associated protein 58-like (LOC111100589), mRNA
XM_022432643.1	uncharacterized LOC111100585 (LOC111100585), transcript variant X2, mRNA
XM_022432644.1	UPF0668 protein C10orf76 homolog (LOC111100590), mRNA
XM_022432645.1	adhesion G-protein coupled receptor D1-like (LOC111100591), mRNA
XM_022432646.1	peroxisome proliferator-activated receptor gamma coactivator 1-alpha-like (LOC111100592), transcript variant X1, mRNA
XM_022432647.1	peroxisome proliferator-activated receptor gamma coactivator 1-alpha-like (LOC111100592), transcript variant X2, mRNA
XM_022432648.1	sodium- and chloride-dependent glycine transporter 1-like (LOC111100594), mRNA
XM_022432649.1	uncharacterized protein C2orf42-like (LOC111100595), transcript variant X1, mRNA
XM_022432650.1	uncharacterized protein C2orf42-like (LOC111100595), transcript variant X2, mRNA
XM_022432651.1	monocarboxylate transporter 12-like (LOC111100596), transcript variant X1, mRNA
XM_022432652.1	T-complex protein 1 subunit eta-like (LOC111100598), mRNA
XM_022432653.1	putative glycerol kinase 5 (LOC111100599), mRNA
XM_022432654.1	protein RFT1 homolog (LOC111100600), transcript variant X1, mRNA
XM_022432655.1	uncharacterized LOC111100597 (LOC111100597), mRNA
XM_022432656.1	protein RFT1 homolog (LOC111100600), transcript variant X2, mRNA
XM_022432657.1	cytochrome P450 26A1-like (LOC111100601), mRNA
XM_022432658.1	WD repeat-containing protein 34-like (LOC111100602), transcript variant X1, mRNA
XM_022432659.1	WD repeat-containing protein 34-like (LOC111100602), transcript variant X2, mRNA
XM_022432660.1	UDP-glucuronic acid decarboxylase 1-like (LOC111100603), mRNA
XM_022432661.1	putative transferase CAF17 homolog, mitochondrial (LOC111100604), mRNA
XM_022432662.1	uncharacterized protein C6orf163 homolog (LOC111100605), mRNA
XM_022432664.1	DDRGK domain-containing protein 1-like (LOC111100608), mRNA
XM_022432665.1	protein FRA10AC1 homolog (LOC111100609), mRNA
XM_022432666.1	uncharacterized LOC111100606 (LOC111100606), mRNA
XM_022432667.1	mediator of RNA polymerase II transcription subunit 4-like (LOC111100610), mRNA
XM_022432668.1	swi5-dependent recombination DNA repair protein 1 homolog (LOC111100611), mRNA
XM_022432669.1	eukaryotic translation initiation factor 4E type 2-like (LOC111100612), transcript variant X1, mRNA
XM_022432670.1	eukaryotic translation initiation factor 4E type 2-like (LOC111100612), transcript variant X2, mRNA
XM_022432671.1	ninjurin-1-like (LOC111100613), transcript variant X1, mRNA
XM_022432672.1	ninjurin-1-like (LOC111100613), transcript variant X2, mRNA
XM_022432673.1	ninjurin-1-like (LOC111100613), transcript variant X3, mRNA
XM_022432674.1	uncharacterized LOC111100614 (LOC111100614), mRNA
XM_022432675.1	exosome complex component CSL4-like (LOC111100616), mRNA
XM_022432677.1	ninjurin-1-like (LOC111100618), mRNA
XM_022432678.1	uncharacterized LOC111100615 (LOC111100615), mRNA
XM_022432681.1	uncharacterized LOC111100620 (LOC111100620), transcript variant X1, mRNA
XM_022432682.1	uncharacterized LOC111100620 (LOC111100620), transcript variant X2, mRNA
XM_022432683.1	uncharacterized LOC111100621 (LOC111100621), transcript variant X1, mRNA
XM_022432684.1	uncharacterized LOC111100621 (LOC111100621), transcript variant X2, mRNA
XM_022432685.1	cation-independent mannose-6-phosphate receptor-like (LOC111100622), mRNA
XM_022432689.1	uncharacterized LOC111100623 (LOC111100623), transcript variant X5, mRNA
XM_022432695.1	uncharacterized LOC111100623 (LOC111100623), transcript variant X11, mRNA
XM_022432697.1	uncharacterized LOC111100623 (LOC111100623), transcript variant X14, mRNA
XM_022432700.1	succinate dehydrogenase [ubiquinone] flavoprotein subunit, mitochondrial-like (LOC111100625), transcript variant X1, mRNA
XM_022432701.1	uncharacterized LOC111100628 (LOC111100628), transcript variant X1, mRNA
XM_022432702.1	uncharacterized LOC111100628 (LOC111100628), transcript variant X2, mRNA
XM_022432703.1	uncharacterized LOC111100628 (LOC111100628), transcript variant X3, mRNA
XM_022432704.1	cation-independent mannose-6-phosphate receptor-like (LOC111100629), mRNA
XM_022432705.1	probable sodium/potassium-transporting ATPase subunit beta-3 (LOC111100630), mRNA
XM_022432706.1	uncharacterized LOC111100631 (LOC111100631), transcript variant X1, mRNA
XM_022432708.1	receptor expression-enhancing protein 1-like (LOC111100632), transcript variant X1, mRNA
XM_022432709.1	receptor expression-enhancing protein 1-like (LOC111100632), transcript variant X2, mRNA
XM_022432710.1	receptor expression-enhancing protein 1-like (LOC111100632), transcript variant X3, mRNA
XM_022432711.1	receptor expression-enhancing protein 1-like (LOC111100632), transcript variant X4, mRNA
XM_022432712.1	baculoviral IAP repeat-containing protein 7-like (LOC111100633), transcript variant X1, mRNA
XM_022432713.1	succinate dehydrogenase [ubiquinone] flavoprotein subunit, mitochondrial-like (LOC111100625), transcript variant X3, mRNA
XM_022432714.1	baculoviral IAP repeat-containing protein 7-like (LOC111100633), transcript variant X2, mRNA
XM_022432718.1	uncharacterized LOC111100634 (LOC111100634), transcript variant X4, mRNA
XM_022432719.1	selenium-binding protein 1-like (LOC111100638), transcript variant X1, mRNA
XM_022432720.1	selenium-binding protein 1-like (LOC111100638), transcript variant X2, mRNA
XM_022432721.1	uncharacterized LOC111100639 (LOC111100639), mRNA
XM_022432723.1	serine/threonine-protein kinase RIO3-like (LOC111100637), transcript variant X1, mRNA
XM_022432724.1	peroxisome biogenesis factor 1-like (LOC111100641), transcript variant X1, mRNA
XM_022432725.1	peroxisome biogenesis factor 1-like (LOC111100641), transcript variant X2, mRNA
XM_022432726.1	uncharacterized LOC111100642 (LOC111100642), transcript variant X1, mRNA
XM_022432727.1	uncharacterized LOC111100642 (LOC111100642), transcript variant X2, mRNA
XM_022432728.1	uncharacterized LOC111100642 (LOC111100642), transcript variant X3, mRNA
XM_022432729.1	uncharacterized LOC111100644 (LOC111100644), transcript variant X1, mRNA
XM_022432731.1	serine/threonine-protein kinase RIO3-like (LOC111100637), transcript variant X2, mRNA
XM_022432732.1	intraflagellar transport protein 81 homolog (LOC111100645), mRNA
XM_022432733.1	tripartite motif-containing protein 45-like (LOC111100646), mRNA
XM_022432735.1	perlucin-like protein (LOC111100648), mRNA
XM_022432737.1	formin-B-like (LOC111100650), mRNA
XM_022432739.1	uncharacterized LOC111100653 (LOC111100653), mRNA
XM_022432741.1	pyruvate dehydrogenase E1 component subunit alpha, somatic form, mitochondrial-like (LOC111100655), mRNA
XM_022432742.1	oxysterol-binding protein-related protein 11-like (LOC111100652), mRNA
XM_022432743.1	uncharacterized LOC111100656 (LOC111100656), mRNA
XM_022432750.1	ATP-dependent helicase SGS1-like (LOC111100664), mRNA
XM_022432751.1	uncharacterized LOC111100665 (LOC111100665), mRNA
XM_022432752.1	uncharacterized LOC111100662 (LOC111100662), partial mRNA
XM_022432755.1	stress-70 protein, mitochondrial-like (LOC111100668), mRNA
XM_022432757.1	uncharacterized LOC111100670 (LOC111100670), mRNA
XM_022432758.1	uncharacterized LOC111100671 (LOC111100671), transcript variant X1, mRNA
XM_022432764.1	V-type proton ATPase subunit E-like (LOC111100677), mRNA
XM_022432765.1	V-type proton ATPase subunit E 1-like (LOC111100678), mRNA
XM_022432766.1	V-type proton ATPase subunit E-like (LOC111100679), mRNA
XM_022432767.1	5-hydroxytryptamine receptor 2B-like (LOC111100682), mRNA
XM_022432768.1	transmembrane 9 superfamily member 2-like (LOC111100683), mRNA
XM_022432772.1	ETS homologous factor-like (LOC111100684), transcript variant X1, mRNA
XM_022432774.1	uncharacterized LOC111100689 (LOC111100689), mRNA
XM_022432776.1	ras-related protein Rap-2c-like (LOC111100691), mRNA
XM_022432777.1	V-type proton ATPase subunit E-like (LOC111100692), mRNA
XM_022432778.1	condensin complex subunit 3-like (LOC111100693), transcript variant X1, mRNA
XM_022432779.1	ETS homologous factor-like (LOC111100684), transcript variant X2, mRNA
XM_022432780.1	uncharacterized LOC111100694 (LOC111100694), mRNA
XM_022432781.1	uncharacterized LOC111100695 (LOC111100695), mRNA
XM_022432782.1	uncharacterized LOC111100697 (LOC111100697), mRNA
XM_022432785.1	methylthioribulose-1-phosphate dehydratase-like (LOC111100699), mRNA
XM_022432790.1	cytochrome P450 2C31-like (LOC111100706), mRNA
XM_022432791.1	ATP-dependent DNA helicase RecQ-like (LOC111100707), mRNA
XM_022432792.1	endoribonuclease LACTB2-like (LOC111100676), mRNA
XM_022432794.1	acetyl-CoA carboxylase 1-like (LOC111100711), partial mRNA
XM_022432795.1	40S ribosomal protein S13-like (LOC111100708), mRNA
XM_022432797.1	E3 ubiquitin-protein ligase RNF13-like (LOC111100714), mRNA
XM_022432799.1	uncharacterized LOC111100716 (LOC111100716), mRNA
XM_022432802.1	mannosyl-oligosaccharide 1,2-alpha-mannosidase IA-like (LOC111100720), mRNA
XM_022432804.1	MAM and LDL-receptor class A domain-containing protein 1-like (LOC111100718), mRNA
XM_022432806.1	BRISC complex subunit Abraxas 2-like (LOC111100723), mRNA
XM_022432807.1	amine oxidase [flavin-containing] B-like (LOC111100724), mRNA
XM_022432811.1	uncharacterized LOC111100728 (LOC111100728), mRNA
XM_022432814.1	uncharacterized LOC111100732 (LOC111100732), mRNA
XM_022432815.1	MAM and LDL-receptor class A domain-containing protein 1-like (LOC111100729), mRNA
XM_022432827.1	spermatogenesis-associated serine-rich protein 1-like (LOC111100734), transcript variant X11, mRNA
XM_022432829.1	uncharacterized LOC111100737 (LOC111100737), mRNA
XM_022432831.1	DNA polymerase theta-like (LOC111100739), mRNA
XM_022432832.1	uncharacterized LOC111100740 (LOC111100740), mRNA
XM_022432834.1	uncharacterized LOC111100742 (LOC111100742), mRNA
XM_022432835.1	myb/SANT-like DNA-binding domain-containing protein 4 (LOC111100743), mRNA
XM_022432841.1	5-hydroxytryptamine receptor 1-like (LOC111100749), mRNA
XM_022432845.1	APOBEC1 complementation factor-like (LOC111100752), transcript variant X3, mRNA
XM_022432846.1	APOBEC1 complementation factor-like (LOC111100752), transcript variant X4, mRNA
XM_022432847.1	putative nuclease HARBI1 (LOC111100753), mRNA
XM_022432848.1	aspartic and glutamic acid-rich protein-like (LOC111100755), mRNA
XM_022432849.1	arginine and glutamate-rich protein 1-like (LOC111100756), mRNA
XM_022432853.1	uncharacterized LOC111100761 (LOC111100761), mRNA
XM_022432856.1	plectin-like (LOC111100765), transcript variant X1, mRNA
XM_022432857.1	plectin-like (LOC111100765), transcript variant X2, mRNA
XM_022432858.1	plectin-like (LOC111100765), transcript variant X3, mRNA
XM_022432859.1	plectin-like (LOC111100765), transcript variant X4, mRNA
XM_022432860.1	plectin-like (LOC111100765), transcript variant X5, mRNA
XM_022432861.1	plectin-like (LOC111100765), transcript variant X6, mRNA
XM_022432862.1	uncharacterized LOC111100766 (LOC111100766), mRNA
XM_022432864.1	zinc transporter ZIP10-like (LOC111100769), mRNA
XM_022432872.1	uncharacterized LOC111100782 (LOC111100782), mRNA
XM_022432873.1	oxidoreductase HTATIP2-like (LOC111100779), mRNA
XM_022432874.1	uncharacterized LOC111100784 (LOC111100784), mRNA
XM_022432875.1	uncharacterized LOC111100785 (LOC111100785), mRNA
XM_022432876.1	AMME syndrome candidate gene 1 protein homolog (LOC111100786), mRNA
XM_022432879.1	protein quaking-B-like (LOC111100788), transcript variant X2, mRNA
XM_022432881.1	protein quaking-B-like (LOC111100788), transcript variant X4, mRNA
XM_022432882.1	protein quaking-B-like (LOC111100788), transcript variant X5, mRNA
XM_022432883.1	protein quaking-B-like (LOC111100788), transcript variant X6, mRNA
XM_022432884.1	protein quaking-B-like (LOC111100788), transcript variant X7, mRNA
XM_022432885.1	uncharacterized LOC111100789 (LOC111100789), mRNA
XM_022432887.1	uncharacterized LOC111100790 (LOC111100790), transcript variant X2, mRNA
XM_022432890.1	uncharacterized LOC111100791 (LOC111100791), transcript variant X2, mRNA
XM_022432891.1	uncharacterized LOC111100791 (LOC111100791), transcript variant X3, mRNA
XM_022432892.1	uncharacterized LOC111100791 (LOC111100791), transcript variant X4, mRNA
XM_022432893.1	peripheral plasma membrane protein CASK-like (LOC111100792), transcript variant X1, mRNA
XM_022432897.1	peripheral plasma membrane protein CASK-like (LOC111100792), transcript variant X5, mRNA
XM_022432899.1	NADH dehydrogenase [ubiquinone] 1 alpha subcomplex subunit 9, mitochondrial-like (LOC111100768), mRNA
XM_022432905.1	peripheral plasma membrane protein CASK-like (LOC111100792), transcript variant X11, mRNA
XM_022432906.1	TBC1 domain family member 12-like (LOC111100794), mRNA
XM_022432907.1	protein PFC0760c-like (LOC111100795), transcript variant X1, mRNA
XM_022432908.1	protein PFC0760c-like (LOC111100795), transcript variant X2, mRNA
XM_022432909.1	hemicentin-1-like (LOC111100796), transcript variant X1, mRNA
XM_022432910.1	hemicentin-1-like (LOC111100796), transcript variant X2, mRNA
XM_022432911.1	suppressor of fused homolog (LOC111100798), transcript variant X1, mRNA
XM_022432912.1	suppressor of fused homolog (LOC111100798), transcript variant X2, mRNA
XM_022432913.1	uncharacterized LOC111100799 (LOC111100799), mRNA
XM_022432914.1	beta-1,3-glucan-binding protein-like (LOC111100797), mRNA
XM_022432915.1	basic proline-rich protein-like (LOC111100800), mRNA
XM_022432918.1	fibronectin type 3 and ankyrin repeat domains 1 protein-like (LOC111100801), transcript variant X3, mRNA
XM_022432919.1	fibronectin type 3 and ankyrin repeat domains 1 protein-like (LOC111100801), transcript variant X4, mRNA
XM_022432920.1	death-associated inhibitor of apoptosis 2-like (LOC111100802), transcript variant X1, mRNA
XM_022432922.1	uncharacterized LOC111100805 (LOC111100805), mRNA
XM_022432924.1	uncharacterized LOC111100807 (LOC111100807), mRNA
XM_022432925.1	beta-1,3-glucan-binding protein-like (LOC111100804), mRNA
XM_022432926.1	ras-related C3 botulinum toxin substrate 2-like (LOC111100808), mRNA
XM_022432927.1	probable calcium-binding protein CML34 (LOC111100809), mRNA
XM_022432928.1	zinc finger protein Gfi-1b-like (LOC111100810), mRNA
XM_022432930.1	cell wall protein SED1-like (LOC111100814), mRNA
XM_022432936.1	location of vulva defective 1-like (LOC111100816), transcript variant X1, mRNA
XM_022432941.1	uncharacterized LOC111100558 (LOC111100558), mRNA
XM_022432943.1	uncharacterized LOC111100819 (LOC111100819), transcript variant X2, mRNA
XM_022432950.1	pre-mRNA-splicing factor SLU7-like (LOC111100835), mRNA
XM_022432951.1	HSPB1-associated protein 1 homolog (LOC111100836), mRNA
XM_022432952.1	uncharacterized LOC111100837 (LOC111100837), mRNA
XM_022432957.1	proline-rich transmembrane protein 1-like (LOC111100846), mRNA
XM_022432959.1	secretin receptor-like (LOC111100848), mRNA
XM_022432960.1	uncharacterized LOC111100845 (LOC111100845), mRNA
XM_022432961.1	secretin receptor-like (LOC111100850), mRNA
XM_022432962.1	centrosomal protein of 290 kDa-like (LOC111100851), mRNA
XM_022432963.1	protein FAM53A-like (LOC111100852), transcript variant X1, mRNA
XM_022432965.1	protein FAM53A-like (LOC111100852), transcript variant X3, mRNA
XM_022432966.1	protein FAM53A-like (LOC111100852), transcript variant X4, mRNA
XM_022432967.1	protein FAM53A-like (LOC111100852), transcript variant X5, mRNA
XM_022432971.1	centrosomal protein of 290 kDa-like (LOC111100857), mRNA
XM_022432972.1	von Willebrand factor A domain-containing protein 7-like (LOC111100854), transcript variant X1, mRNA
XM_022432980.1	E3 ubiquitin-protein ligase TRIM71-like (LOC111100860), transcript variant X1, mRNA
XM_022432981.1	von Willebrand factor A domain-containing protein 7-like (LOC111100854), transcript variant X2, mRNA
XM_022432982.1	E3 ubiquitin-protein ligase TRIM71-like (LOC111100860), transcript variant X2, mRNA
XM_022432983.1	nucleotide exchange factor SIL1-like (LOC111100861), transcript variant X1, mRNA
XM_022432987.1	myophilin-like (LOC111100864), mRNA
XM_022432988.1	myophilin-like (LOC111100865), mRNA
XM_022432989.1	von Willebrand factor A domain-containing protein 7-like (LOC111100854), transcript variant X3, mRNA
XM_022432990.1	tyrosine-protein phosphatase 10D-like (LOC111100866), mRNA
XM_022432993.1	sushi, von Willebrand factor type A, EGF and pentraxin domain-containing protein 1-like (LOC111100867), transcript variant X3, mRNA
[truncated: 33,737 more rows]
