# Supplementary material for: Exposure to plastic debris alters expression of biomineralization, immune, and stress-related genes in the eastern oyster (Crassostrea virginica)
Source: PLoS One. 2025 Apr 29;20(4):e0319165. doi: 10.1371/journal.pone.0319165 (PMC12040131; doi:10.1371/journal.pone.0319165)
Supplement: S3 File — For genes with differential expression for a model factor, the log fold change is provided. The sex factor indicates male expression relative to female ( + male/- female). The substrate factor indicates shell expression relative to plastic ( + shell/- plastic). The sex-by-substrate (SExSU) factor indicates male on shell expression relative to all other groups. (XLSX) [file pone.0319165.s003.xlsx]

## Sheet: Model Summary logFC
Accession Number	Description	Sex	Substrate	Sex*Substrate
XR_002639194.1	uncharacterized LOC111133109 (LOC111133109), transcript variant X2, ncRNA			16.2006
XM_022453094.1	serine-rich adhesin for platelets-like (LOC111114676), transcript variant X2, mRNA			12.9786
XM_022466730.1	mediator of RNA polymerase II transcription subunit 7-like (LOC111123965), transcript variant X1, mRNA	-10.4264		12.4426
XM_022449646.1	uncharacterized LOC111112232 (LOC111112232), transcript variant X3, mRNA	-8.56452		12.2684
XM_022452159.1	protein YIPF3-like (LOC111113833), transcript variant X1, mRNA	-9.83694		12.0553
XR_002634969.1	uncharacterized LOC111104807 (LOC111104807), transcript variant X2, ncRNA			11.5741
XM_022440902.1	uncharacterized LOC111106289 (LOC111106289), mRNA	-6.77946		11.0521
XM_022446094.1	inhibitor of growth protein 3-like (LOC111109845), transcript variant X1, mRNA		-7.93699	10.5785
XR_002636045.1	uncharacterized LOC111111513 (LOC111111513), ncRNA	-11.006		10.5377
XM_022439842.1	runt-related transcription factor 1-like (LOC111105509), transcript variant X2, mRNA	-6.60476		9.3669
XM_022483641.1	uncharacterized LOC111134527 (LOC111134527), transcript variant X2, mRNA	-5.06107		8.26186
XM_022479699.1	phosphatidylinositol 3,4,5-trisphosphate 5-phosphatase 2A-like (LOC111132057), transcript variant X4, mRNA		-7.7215	7.84484
XM_022445765.1	uncharacterized LOC111109585 (LOC111109585), transcript variant X3, mRNA		-6.03835	7.17894
XM_022449961.1	uncharacterized LOC111112448 (LOC111112448), transcript variant X2, mRNA			6.86871
XM_022437610.1	E3 ubiquitin-protein ligase rnf213-alpha-like (LOC111103955), mRNA			5.23396
XM_022438641.1	uncharacterized LOC111104616 (LOC111104616), mRNA	2.31909		-4.43977
XM_022455267.1	phytochrome-interacting ankyrin-repeat protein 1-like (LOC111116050), transcript variant X4, mRNA	6.89091	8.30964	-7.86451
XM_022489306.1	uncharacterized LOC111137705 (LOC111137705), transcript variant X2, mRNA			-8.50671
XM_022485445.1	vesicle-associated membrane protein 3-like (LOC111135408), transcript variant X1, mRNA	9.17093	7.71879	-9.57524
XR_002639827.1	uncharacterized LOC111137073 (LOC111137073), ncRNA	8.27524		-10.9409
XM_022439393.1	uncharacterized LOC111105230 (LOC111105230), transcript variant X1, mRNA			-10.9536
XM_022432886.1	uncharacterized LOC111100790 (LOC111100790), transcript variant X1, mRNA			-11.9385
XM_022483964.1	flotillin-2a-like (LOC111134688), transcript variant X1, mRNA			-12.8685
XM_022469284.1	uncharacterized LOC111125453 (LOC111125453), transcript variant X1, mRNA			-12.8695
XM_022442828.1	uncharacterized LOC111107567 (LOC111107567), transcript variant X1, mRNA	8.87847	12.2974	-14.5759
XR_002633972.1	uncharacterized LOC111100276 (LOC111100276), ncRNA	8.54907	8.21333	-16.7624
XM_022468895.1	uncharacterized LOC111125286 (LOC111125286), transcript variant X1, mRNA	8.83174		-17.1398
XM_022474420.1	uncharacterized LOC111128664 (LOC111128664), mRNA	10.6798	10.2702
XM_022460219.1	neuropeptide-like protein 33 (LOC111119754), mRNA		10.0878
XR_002634518.1	uncharacterized LOC111102592 (LOC111102592), ncRNA		9.74184
XR_002637017.1	uncharacterized LOC111116296 (LOC111116296), ncRNA		9.71629
XM_022489166.1	ctenidin-1-like (LOC111137625), mRNA		9.58592
XM_022457747.1	glycine-rich cell wall structural protein 1-like (LOC111118339), mRNA		9.3018
XR_002640014.1	uncharacterized LOC111138310 (LOC111138310), ncRNA		8.99841
XM_022490153.1	glycine-rich protein 23-like (LOC111138278), mRNA		8.97801
XM_022470729.1	neurogenic locus Notch protein-like (LOC111126239), mRNA		8.94148
XM_022478033.1	ctenidin-3-like (LOC111130793), mRNA		8.57863
XR_002639868.1	uncharacterized LOC111137362 (LOC111137362), ncRNA		8.51619
XM_022488355.1	L-rhamnose-binding lectin CSL3-like (LOC111137097), mRNA		8.39411
XM_022448444.1	uncharacterized LOC111111451 (LOC111111451), transcript variant X1, mRNA	7.01201	8.33835
XM_022479345.1	uncharacterized LOC111131701 (LOC111131701), mRNA		8.28946
XM_022457679.1	glycine-rich cell wall structural protein-like (LOC111118295), mRNA		8.11954
XM_022469697.1	upstream stimulatory factor 2-like (LOC111125664), transcript variant X2, mRNA	5.65988	7.94055
XR_002635339.1	uncharacterized LOC111107072 (LOC111107072), ncRNA	8.1417	7.8753
XR_002637177.1	uncharacterized LOC111117057 (LOC111117057), ncRNA		7.83975
XR_002639919.1	uncharacterized LOC111137714 (LOC111137714), transcript variant X3, ncRNA	7.30081	7.77926
XM_022477941.1	spidroin-1-like (LOC111130731), mRNA		7.75767
XM_022478012.1	glycine-rich cell wall structural protein 1.0-like (LOC111130777), mRNA		7.75451
XM_022477923.1	spidroin-1-like (LOC111130714), transcript variant X1, mRNA		7.72497
XR_002633952.1	uncharacterized LOC111100226 (LOC111100226), ncRNA	6.28949	7.66114
XM_022477925.1	spidroin-1-like (LOC111130715), mRNA		7.64198
XM_022476861.1	spidroin-1-like (LOC111130130), mRNA		7.5983
XM_022462773.1	uncharacterized LOC111121475 (LOC111121475), transcript variant X1, mRNA	8.39837	7.5942
XM_022432614.1	arf-GAP domain and FG repeat-containing protein 1-like (LOC111100579), transcript variant X3, mRNA	8.50651	7.54875
XR_002637279.1	uncharacterized LOC111117578 (LOC111117578), ncRNA		7.50456
XM_022431238.1	syntaxin-7-like (LOC111099781), transcript variant X2, mRNA	6.09176	7.37707
XM_022474492.1	spidroin-1-like (LOC111128708), mRNA		7.36944
XM_022462208.1	glycine-rich cell wall structural protein-like (LOC111121083), mRNA		7.28275
XM_022478305.1	neuropeptide-like protein 29 (LOC111130993), transcript variant X3, mRNA		7.21627
XM_022458170.1	caprin-2-like (LOC111118614), transcript variant X1, mRNA	6.07409	7.12671
XM_022488367.1	lysophosphatidylcholine acyltransferase 2-like (LOC111137103), transcript variant X7, mRNA	7.44888	7.09675
XM_022478014.1	glycine-rich cell wall structural protein 1.0-like (LOC111130779), mRNA		6.72853
XM_022463327.1	WSC domain-containing protein 2-like (LOC111121861), mRNA		6.61776
XM_022478013.1	glycine, alanine and asparagine-rich protein-like (LOC111130778), mRNA		6.25831
XM_022473226.1	uncharacterized LOC111127909 (LOC111127909), transcript variant X1, mRNA	6.44927	6.12201
XM_022459404.1	choline transporter-like protein 1 (LOC111119334), transcript variant X1, mRNA	10.2307	5.87018
XR_002634371.1	uncharacterized LOC111101693 (LOC111101693), ncRNA	4.83302	5.08709
XM_022437413.1	RING finger protein 17-like (LOC111103858), transcript variant X1, mRNA	4.62059	4.61096
XM_022453101.1	caveolin-1-like (LOC111114681), mRNA		4.3358
XM_022488115.1	uncharacterized LOC111136933 (LOC111136933), mRNA		4.19329
XM_022451521.1	extracellular superoxide dismutase [Cu-Zn]-like (LOC111113328), mRNA		3.018
XM_022458143.1	2-oxoglutarate dehydrogenase, mitochondrial-like (LOC111118600), transcript variant X1, mRNA		-2.51858
XM_022459258.1	glutamine-rich protein 2-like (LOC111119255), transcript variant X8, mRNA		-3.08684
XR_002637299.1	uncharacterized LOC111117653 (LOC111117653), transcript variant X2, ncRNA		-4.27732
XM_022471877.1	fibrinolytic enzyme, isozyme C-like (LOC111126930), mRNA		-4.37715
XM_022452411.1	fucolectin-5-like (LOC111114123), partial mRNA	-3.35863	-4.45551
XM_022435151.1	CUGBP Elav-like family member 2 (LOC111102426), transcript variant X20, mRNA		-4.54659
XM_022454122.1	uncharacterized LOC111115402 (LOC111115402), transcript variant X1, mRNA		-5.25262
XM_022476717.1	methyltransferase-like protein 25 (LOC111130053), transcript variant X2, mRNA		-5.49248
XM_022445905.1	uncharacterized LOC111109684 (LOC111109684), mRNA	-5.49072	-5.57623
XM_022473981.1	elastase-1-like (LOC111128393), mRNA		-5.94336
XM_022466083.1	fibrinolytic enzyme, isozyme C-like (LOC111123628), mRNA		-6.06908
XM_022466148.1	fibrinolytic enzyme, isozyme C-like (LOC111123660), mRNA		-6.06908
XM_022470662.1	chymotrypsin-like serine proteinase (LOC111126199), mRNA		-6.52498
XM_022472607.1	chymotrypsin-like serine proteinase (LOC111127433), mRNA		-6.52498
XM_022449182.1	CD209 antigen-like protein A (LOC111111961), mRNA		-6.57632
XM_022483153.1	uncharacterized LOC111134262 (LOC111134262), transcript variant X1, mRNA		-6.79106
XM_022435854.1	heat shock 70 kDa protein 12A-like (LOC111102912), transcript variant X1, mRNA		-6.83155
XM_022442508.1	G2 and S phase-expressed protein 1-like (LOC111107342), transcript variant X4, mRNA		-6.85676
XM_022432213.1	E3 ubiquitin-protein ligase XIAP-like (LOC111100396), transcript variant X2, mRNA		-6.97563
XM_022477709.1	protein pygopus-like (LOC111130559), transcript variant X1, mRNA		-7.01362
XM_022485874.1	proteoglycan 4-like (LOC111135634), transcript variant X7, mRNA		-7.13174
XM_022472606.1	chymotrypsin-like serine proteinase (LOC111127432), mRNA		-7.14595
XM_022470590.1	chymotrypsin-like serine proteinase (LOC111126160), mRNA		-7.14595
XM_022432632.1	uncharacterized LOC111100586 (LOC111100586), transcript variant X3, mRNA		-7.2882
XM_022488185.1	mucin-5AC-like (LOC111136981), transcript variant X2, mRNA		-7.44436
XR_002639398.1	uncharacterized LOC111134228 (LOC111134228), transcript variant X1, ncRNA		-7.57435
XM_022465831.1	fibrinolytic enzyme, isozyme C-like (LOC111123489), mRNA		-7.59606
XM_022489215.1	probable E3 SUMO-protein ligase RNF212 (LOC111137656), transcript variant X2, mRNA		-7.60559
XM_022483383.1	uncharacterized LOC111134409 (LOC111134409), transcript variant X3, mRNA		-7.74975
XM_022465579.1	tetraspanin-18-like (LOC111123324), transcript variant X1, mRNA		-7.85679
XR_002635688.1	uncharacterized LOC111109719 (LOC111109719), ncRNA		-8.02081
XM_022472866.1	fibrinolytic enzyme, isozyme C-like (LOC111127609), mRNA		-8.0738
XM_022441304.1	uncharacterized LOC111106578 (LOC111106578), transcript variant X1, mRNA		-8.12239
XM_022484954.1	aldose 1-epimerase-like (LOC111135159), transcript variant X1, mRNA		-8.75889
XM_022440184.1	uncharacterized LOC111105798 (LOC111105798), mRNA		-8.9461
XM_022457216.1	cell wall integrity and stress response component 4-like (LOC111117955), transcript variant X2, mRNA		-9.39797
XM_022458260.1	syntenin-1-like (LOC111118686), transcript variant X1, mRNA		-9.56741
XM_022455433.1	putative ATP-dependent DNA helicase Q1 (LOC111116438), mRNA		-10.8059
XM_022462113.1	S-adenosylmethionine synthase-like (LOC111121023), transcript variant X2, mRNA		-11.1243
XM_022475832.1	calmodulin (LOC111129444), transcript variant X1, mRNA	13.8627
XM_022466506.1	uncharacterized protein C11orf42-like (LOC111123865), transcript variant X2, mRNA	13.0064
XR_002638225.1	uncharacterized LOC111124628 (LOC111124628), ncRNA	12.645
XM_022485435.1	uncharacterized LOC111135404 (LOC111135404), transcript variant X1, mRNA	11.4273
XR_002638817.1	uncharacterized LOC111129171 (LOC111129171), ncRNA	11.2754
XM_022471594.1	nucleoprotein TPR-like (LOC111126756), transcript variant X1, mRNA	10.7049
XM_022441890.1	ankyrin repeat domain-containing protein 26-like (LOC111106980), transcript variant X6, mRNA	10.6185
XR_002634736.1	uncharacterized LOC111103365 (LOC111103365), ncRNA	10.2986
XM_022451893.1	trichohyalin-like (LOC111113600), mRNA	10.2581
XM_022461058.1	uncharacterized LOC111120336 (LOC111120336), mRNA	10.0993
XR_002639505.1	uncharacterized LOC111134727 (LOC111134727), transcript variant X1, ncRNA	10.0977
XM_022476010.1	uncharacterized LOC111129555 (LOC111129555), mRNA	9.99823
XM_022435575.1	uncharacterized LOC111102718 (LOC111102718), transcript variant X1, mRNA	9.83656
XM_022481048.1	chromatin complexes subunit BAP18-like (LOC111133017), transcript variant X1, mRNA	9.82086
XM_022471987.1	uncharacterized LOC111127010 (LOC111127010), transcript variant X4, mRNA	9.76375
XR_002633776.1	uncharacterized LOC111099760 (LOC111099760), ncRNA	9.70242
XM_022486266.1	beta-1,4-galactosyltransferase galt-1-like (LOC111135852), transcript variant X1, mRNA	9.6863
XR_002639506.1	uncharacterized LOC111134727 (LOC111134727), transcript variant X2, ncRNA	9.62865
XM_022490301.1	uncharacterized LOC111138373 (LOC111138373), transcript variant X1, mRNA	9.58621
XM_022466627.1	histone-lysine N-methyltransferase EZH2-like (LOC111123912), transcript variant X1, mRNA	9.40192
XM_022488154.1	atrial natriuretic peptide receptor 1-like (LOC111136960), transcript variant X1, mRNA	9.38798
XM_022467194.1	uncharacterized LOC111124344 (LOC111124344), mRNA	9.23465
XM_022480285.1	heat stress transcription factor B-2a-like (LOC111132474), mRNA	9.22889
XM_022468258.1	dynein heavy chain 7, axonemal-like (LOC111124938), transcript variant X7, mRNA	9.18246
XR_002639597.1	uncharacterized LOC111135379 (LOC111135379), ncRNA	9.10379
XM_022461052.1	uncharacterized LOC111120329 (LOC111120329), mRNA	9.07621
XM_022475768.1	membrane progestin receptor beta-like (LOC111129402), transcript variant X1, mRNA	9.02985
XM_022457698.1	uncharacterized LOC111118306 (LOC111118306), mRNA	9.01528
XM_022481439.1	phospholipid phosphatase 5-like (LOC111133242), transcript variant X2, mRNA	9.0116
XM_022459406.1	choline transporter-like protein 1 (LOC111119334), transcript variant X3, mRNA	9.00674
XM_022462355.1	peroxisome biogenesis factor 10-like (LOC111121197), transcript variant X2, mRNA	8.88381
XR_002636946.1	uncharacterized LOC111115951 (LOC111115951), ncRNA	8.82921
XM_022447384.1	uncharacterized LOC111110772 (LOC111110772), mRNA	8.78715
XM_022454659.1	protein singed-like (LOC111115798), mRNA	8.78087
XM_022487899.1	sarcoplasmic calcium-binding protein-like (LOC111136791), transcript variant X1, mRNA	8.7701
XM_022447380.1	protein singed-like (LOC111110764), mRNA	8.75756
XM_022437203.1	uncharacterized LOC111103746 (LOC111103746), mRNA	8.73314
XM_022467002.1	uncharacterized LOC111124138 (LOC111124138), mRNA	8.68467
XM_022479384.1	outer dense fiber protein 3-like (LOC111131725), transcript variant X2, mRNA	8.6758
XM_022446336.1	uncharacterized LOC111110024 (LOC111110024), transcript variant X1, mRNA	8.66892
XR_002635201.1	uncharacterized LOC111106369 (LOC111106369), ncRNA	8.66605
XM_022488901.1	spore coat protein SP96-like (LOC111137440), transcript variant X2, mRNA	8.66347
XM_022451153.1	platelet endothelial aggregation receptor 1-like (LOC111113145), mRNA	8.58471
XR_002636791.1	uncharacterized LOC111115304 (LOC111115304), transcript variant X2, ncRNA	8.45636
XM_022465481.1	heat shock 70 kDa protein 12A-like (LOC111123253), transcript variant X4, mRNA	8.39074
XM_022479897.1	uncharacterized LOC111132152 (LOC111132152), transcript variant X4, mRNA	8.32445
XM_022437431.1	FGFR1 oncogene partner-like (LOC111103868), transcript variant X5, mRNA	8.30248
XM_022482971.1	uncharacterized LOC111134142 (LOC111134142), transcript variant X1, mRNA	8.28743
XM_022439926.1	uncharacterized LOC111105571 (LOC111105571), mRNA	8.24851
XM_022458388.1	uncharacterized LOC111118775 (LOC111118775), mRNA	8.24752
XM_022463790.1	uncharacterized LOC111122174 (LOC111122174), mRNA	8.19503
XM_022471154.1	spindle assembly checkpoint kinase-like (LOC111126472), mRNA	8.16131
XM_022439943.1	uncharacterized LOC111105584 (LOC111105584), mRNA	8.15561
XM_022438588.1	uncharacterized LOC111104568 (LOC111104568), transcript variant X1, mRNA	8.15496
XM_022485768.1	uncharacterized LOC111135577 (LOC111135577), transcript variant X2, mRNA	8.14368
XM_022441929.1	uncharacterized LOC111107005 (LOC111107005), mRNA	8.1359
XM_022490435.1	transcription factor RFX4-like (LOC111138459), transcript variant X1, mRNA	8.12758
XM_022443506.1	cAMP-dependent protein kinase type II regulatory subunit-like (LOC111108022), transcript variant X3, mRNA	8.11659
XM_022435212.1	uncharacterized LOC111102462 (LOC111102462), mRNA	8.11001
XM_022458611.1	serine/threonine-protein phosphatase alpha-2 isoform-like (LOC111118906), transcript variant X5, mRNA	8.10959
XM_022464423.1	protein PFC0760c-like (LOC111122605), mRNA	8.09738
XM_022482532.1	glycine-rich cell wall structural protein 1-like (LOC111133838), transcript variant X3, mRNA	8.09403
XM_022445369.1	endo-1,4-beta-xylanase B-like (LOC111109287), mRNA	8.09032
XM_022480399.1	papilin-like (LOC111132574), mRNA	8.07348
XM_022439877.1	uncharacterized LOC111105530 (LOC111105530), mRNA	8.06559
XM_022486268.1	beta-1,4-galactosyltransferase galt-1-like (LOC111135852), transcript variant X3, mRNA	8.04625
XM_022452047.1	DNA damage-regulated autophagy modulator protein 1-like (LOC111113756), transcript variant X1, mRNA	8.02506
XM_022483304.1	GRIP and coiled-coil domain-containing protein 2-like (LOC111134357), transcript variant X1, mRNA	7.99062
XM_022466860.1	paramyosin-like (LOC111124016), transcript variant X1, mRNA	7.98342
XM_022454762.1	uncharacterized LOC111115876 (LOC111115876), transcript variant X1, mRNA	7.92823
XM_022467750.1	cGMP-dependent 3',5'-cyclic phosphodiesterase-like (LOC111124666), transcript variant X1, mRNA	7.87906
XM_022471055.1	transmembrane protein 79-like (LOC111126419), transcript variant X2, mRNA	7.87831
XR_002635041.1	uncharacterized LOC111105477 (LOC111105477), ncRNA	7.80893
XM_022456050.1	solute carrier organic anion transporter family member 4A1-like (LOC111116607), transcript variant X7, mRNA	7.7987
XM_022446726.1	uncharacterized LOC111110296 (LOC111110296), transcript variant X5, mRNA	7.75878
XM_022437301.1	uncharacterized LOC111103809 (LOC111103809), transcript variant X6, mRNA	7.73761
XM_022438041.1	sperm-specific H1/protamine-like protein type 1 (LOC111104207), mRNA	7.73273
XM_022461400.1	SCL-interrupting locus protein-like (LOC111120587), transcript variant X3, mRNA	7.71691
XM_022458796.1	contactin-associated protein-like 5 (LOC111119015), transcript variant X10, mRNA	7.71597
XR_002639251.1	uncharacterized LOC111133455 (LOC111133455), ncRNA	7.6963
XM_022443821.1	small conductance calcium-activated potassium channel protein 2-like (LOC111108178), mRNA	7.67901
XM_022484906.1	uncharacterized LOC111135135 (LOC111135135), transcript variant X15, mRNA	7.6769
XM_022480322.1	uncharacterized LOC111132505 (LOC111132505), mRNA	7.67682
XM_022469991.1	coiled-coil domain-containing protein 151-like (LOC111125828), mRNA	7.67105
XM_022456743.1	importin-4-like (LOC111117589), transcript variant X1, mRNA	7.66328
XM_022464112.1	uncharacterized LOC111122356 (LOC111122356), transcript variant X2, mRNA	7.64578
XM_022457482.1	uncharacterized LOC111118159 (LOC111118159), mRNA	7.63085
XM_022467145.1	filamin-A-interacting protein 1-like (LOC111124292), mRNA	7.62649
XR_002639690.1	uncharacterized LOC111136027 (LOC111136027), ncRNA	7.61535
XM_022454902.1	uncharacterized LOC111115968 (LOC111115968), mRNA	7.60013
XM_022476145.1	uncharacterized LOC111129682 (LOC111129682), mRNA	7.57199
XM_022471593.1	uncharacterized LOC111126754 (LOC111126754), mRNA	7.57096
XM_022476212.1	uncharacterized LOC111129743 (LOC111129743), mRNA	7.5684
XM_022436588.1	prickle-like protein 3 (LOC111103366), transcript variant X6, mRNA	7.55465
XM_022461085.1	testis-specific serine/threonine-protein kinase 3-like (LOC111120365), mRNA	7.54245
XR_002638079.1	uncharacterized LOC111123626 (LOC111123626), ncRNA	7.5238
XM_022488935.1	coiled-coil domain-containing protein 63-like (LOC111137472), mRNA	7.50331
XM_022457536.1	uncharacterized LOC111118202 (LOC111118202), mRNA	7.50141
XM_022471895.1	uncharacterized LOC111126943 (LOC111126943), mRNA	7.47766
XR_002634668.1	uncharacterized LOC111103183 (LOC111103183), ncRNA	7.45968
XM_022458144.1	2-oxoglutarate dehydrogenase, mitochondrial-like (LOC111118600), transcript variant X2, mRNA	7.45021
XM_022453089.1	uncharacterized LOC111114673 (LOC111114673), transcript variant X3, mRNA	7.44856
XM_022445466.1	cytosolic non-specific dipeptidase-like (LOC111109369), transcript variant X3, mRNA	7.44317
XM_022451694.1	multiple epidermal growth factor-like domains protein 10 (LOC111113425), transcript variant X3, mRNA	7.39142
XM_022441882.1	E3 ubiquitin-protein ligase TRIM39-like (LOC111106978), mRNA	7.39117
XM_022478334.1	kelch-like protein diablo (LOC111131015), mRNA	7.35242
XM_022473574.1	serine/threonine-protein phosphatase 6 regulatory ankyrin repeat subunit A-like (LOC111128117), mRNA	7.34796
XM_022458700.1	uncharacterized LOC111118967 (LOC111118967), mRNA	7.33594
XM_022490440.1	thiamin pyrophosphokinase 1-like (LOC111138462), transcript variant X1, mRNA	7.3224
XM_022459508.1	uncharacterized RNA-binding protein C365.04c-like (LOC111119391), transcript variant X1, mRNA	7.30541
XM_022430636.1	uncharacterized LOC111099205 (LOC111099205), mRNA	7.29824
XM_022473681.1	galactoside 2-alpha-L-fucosyltransferase 2-like (LOC111128195), transcript variant X2, mRNA	7.29761
XM_022445647.1	serine/threonine-protein kinase ULK3-like (LOC111109500), mRNA	7.255
XR_002639308.1	uncharacterized LOC111133805 (LOC111133805), ncRNA	7.25229
XM_022467892.1	protein FAM78A-like (LOC111124743), mRNA	7.23407
XM_022461057.1	uncharacterized LOC111120334 (LOC111120334), mRNA	7.23265
XM_022442859.1	uncharacterized LOC111107590 (LOC111107590), mRNA	7.21008
XM_022447308.1	protein singed-like (LOC111110717), mRNA	7.20862
XM_022484283.1	ankycorbin-like (LOC111134839), transcript variant X1, mRNA	7.2044
XM_022450048.1	uncharacterized LOC111112518 (LOC111112518), mRNA	7.18192
XM_022466645.1	uncharacterized LOC111123925 (LOC111123925), mRNA	7.17917
XM_022479315.1	outer dense fiber protein 3-like (LOC111131679), transcript variant X1, mRNA	7.16572
XM_022460152.1	testicular haploid expressed gene protein-like (LOC111119573), transcript variant X4, mRNA	7.16304
XM_022461712.1	fibrous sheath-interacting protein 2-like (LOC111120760), mRNA	7.15602
XM_022459768.1	uncharacterized LOC111119534 (LOC111119534), transcript variant X1, mRNA	7.15043
XM_022490329.1	potassium voltage-gated channel protein Shaw-like (LOC111138394), mRNA	7.1501
XM_022452696.1	multiple epidermal growth factor-like domains protein 10 (LOC111114402), mRNA	7.14546
XM_022454798.1	tolloid-like protein 2 (LOC111115894), transcript variant X3, mRNA	7.13901
XM_022489663.1	telomerase protein component 1-like (LOC111137946), transcript variant X1, mRNA	7.1197
XM_022436983.1	uncharacterized LOC111103597 (LOC111103597), mRNA	7.11411
XM_022475992.1	uncharacterized LOC111129538 (LOC111129538), mRNA	7.08628
XM_022442889.1	uncharacterized LOC111107614 (LOC111107614), mRNA	7.0855
XM_022455149.1	kunitz-type serine protease inhibitor A-like (LOC111116149), mRNA	7.06472
XM_022444948.1	glycogen phosphorylase, muscle form-like (LOC111108864), mRNA	7.05804
XM_022479633.1	serine/threonine-protein phosphatase 4 regulatory subunit 4-like (LOC111131871), transcript variant X20, mRNA	7.05129
XM_022489882.1	F-box only protein 39-like (LOC111138079), mRNA	7.05084
XM_022455351.1	uncharacterized LOC111116365 (LOC111116365), mRNA	7.03833
XM_022446977.1	E3 ubiquitin-protein ligase MARCH8-like (LOC111110474), mRNA	7.02862
XM_022445433.1	uncharacterized LOC111109355 (LOC111109355), mRNA	7.02667
XM_022465645.1	cAMP and cAMP-inhibited cGMP 3',5'-cyclic phosphodiesterase 10A-like (LOC111123360), mRNA	7.02192
XM_022436305.1	rho GTPase-activating protein 20-like (LOC111103223), transcript variant X3, mRNA	7.02049
XM_022468718.1	transmembrane protein 229B-like (LOC111125179), transcript variant X2, mRNA	7.01362
XM_022480671.1	sepiapterin reductase-like (LOC111132821), transcript variant X2, mRNA	7.0111
XM_022465531.1	uncharacterized protein C11orf42-like (LOC111123288), mRNA	7.0096
XM_022433225.1	baculoviral IAP repeat-containing protein 3-like (LOC111101018), transcript variant X1, mRNA	6.9995
XM_022483896.1	cytoplasmic dynein 1 light intermediate chain 2-like (LOC111134651), transcript variant X7, mRNA	6.99006
XM_022482972.1	uncharacterized LOC111134142 (LOC111134142), transcript variant X2, mRNA	6.98989
XM_022442169.1	peregrin-like (LOC111107149), transcript variant X1, mRNA	6.96164
XM_022447020.1	beta-1,3-galactosyltransferase 5-like (LOC111110495), transcript variant X8, mRNA	6.95778
XM_022476040.1	titin homolog (LOC111129585), mRNA	6.95459
XM_022463932.1	uncharacterized LOC111122280 (LOC111122280), mRNA	6.9519
XM_022447096.1	kelch-like protein 10 (LOC111110547), mRNA	6.93814
XM_022445910.1	kelch-like protein 2 (LOC111109691), mRNA	6.93727
XM_022470954.1	zinc finger protein 236-like (LOC111126360), transcript variant X4, mRNA	6.93033
XM_022444099.1	kelch-like protein 10 (LOC111108308), mRNA	6.89975
XM_022445359.1	uncharacterized LOC111109276 (LOC111109276), mRNA	6.87207
XM_022445639.1	uncharacterized LOC111109498 (LOC111109498), transcript variant X1, mRNA	6.86352
XM_022471118.1	calcium/calmodulin-dependent 3',5'-cyclic nucleotide phosphodiesterase 1A-like (LOC111126455), transcript variant X3, mRNA	6.85306
XM_022483164.1	uncharacterized LOC111134267 (LOC111134267), transcript variant X2, mRNA	6.85114
XM_022457180.1	uncharacterized LOC111117940 (LOC111117940), mRNA	6.8422
XM_022480167.1	uncharacterized LOC111132363 (LOC111132363), mRNA	6.84167
XM_022437071.1	uncharacterized LOC111103657 (LOC111103657), mRNA	6.8411
XM_022444943.1	tripartite motif-containing protein 59-like (LOC111108860), mRNA	6.82814
XM_022440295.1	carbohydrate sulfotransferase 11-like (LOC111105847), transcript variant X4, mRNA	6.79439
XM_022488215.1	5-hydroxytryptamine receptor 2C-like (LOC111136999), transcript variant X2, mRNA	6.79147
XM_022434814.1	putative mediator of RNA polymerase II transcription subunit 26 (LOC111102163), mRNA	6.7845
XM_022473915.1	uncharacterized LOC111128342 (LOC111128342), transcript variant X1, mRNA	6.78076
XM_022483894.1	cytoplasmic dynein 1 light intermediate chain 2-like (LOC111134651), transcript variant X5, mRNA	6.77474
XM_022443450.1	uncharacterized LOC111107988 (LOC111107988), mRNA	6.74305
XM_022462950.1	putative uncharacterized protein DDB_G0282129 (LOC111121600), mRNA	6.72829
XM_022449806.1	cell wall protein DAN4-like (LOC111112355), mRNA	6.71906
XM_022482149.1	testis-specific serine/threonine-protein kinase 4-like (LOC111133627), mRNA	6.70383
XM_022439922.1	glycogen phosphorylase, muscle form-like (LOC111105567), mRNA	6.69853
XM_022474042.1	uncharacterized LOC111128438 (LOC111128438), mRNA	6.69512
XM_022472412.1	uncharacterized LOC111127306 (LOC111127306), transcript variant X3, mRNA	6.69141
XM_022439492.1	uncharacterized LOC111105294 (LOC111105294), mRNA	6.66296
XM_022490302.1	uncharacterized LOC111138373 (LOC111138373), transcript variant X2, mRNA	6.62184
XM_022454381.1	protein singed-like (LOC111115593), mRNA	6.61712
XM_022447833.1	uncharacterized LOC111111071 (LOC111111071), mRNA	6.60357
XM_022457372.1	uncharacterized LOC111118077 (LOC111118077), mRNA	6.59799
XM_022463778.1	trichohyalin-like (LOC111122169), mRNA	6.58705
XM_022450156.1	leucine-rich repeat-containing protein 71-like (LOC111112588), transcript variant X20, mRNA	6.57959
XM_022463599.1	neuronal acetylcholine receptor subunit alpha-5-like (LOC111122060), transcript variant X4, mRNA	6.57226
XM_022466881.1	teneurin-m-like (LOC111124026), transcript variant X6, mRNA	6.56636
XM_022478346.1	leucine-rich repeat-containing protein 74A-like (LOC111131025), mRNA	6.55748
XM_022465264.1	rhomboid-related protein 2-like (LOC111123130), transcript variant X3, mRNA	6.55507
XM_022471114.1	uncharacterized LOC111126454 (LOC111126454), transcript variant X1, mRNA	6.55002
XM_022480047.1	uncharacterized LOC111132255 (LOC111132255), mRNA	6.54573
XM_022469202.1	uncharacterized LOC111125417 (LOC111125417), mRNA	6.54514
XM_022443043.1	uncharacterized LOC111107718 (LOC111107718), mRNA	6.54482
XM_022451774.1	uncharacterized LOC111113478 (LOC111113478), mRNA	6.54014
XM_022439125.1	uncharacterized LOC111104947 (LOC111104947), mRNA	6.53973
XM_022458759.1	uncharacterized LOC111119004 (LOC111119004), mRNA	6.53523
XR_002639481.1	uncharacterized LOC111134601 (LOC111134601), ncRNA	6.5109
XM_022486330.1	tRNA-specific adenosine deaminase 2-like (LOC111135888), transcript variant X3, mRNA	6.51062
XM_022480125.1	uncharacterized LOC111132324 (LOC111132324), mRNA	6.50323
XM_022490020.1	uncharacterized LOC111138172 (LOC111138172), mRNA	6.48482
XR_002639787.1	uncharacterized LOC111136788 (LOC111136788), ncRNA	6.4692
XM_022465983.1	uncharacterized LOC111123573 (LOC111123573), mRNA	6.4475
XM_022473731.1	WD repeat-containing protein 87-like (LOC111128226), mRNA	6.42708
XM_022476149.1	uncharacterized LOC111129687 (LOC111129687), mRNA	6.39921
XM_022462004.1	uncharacterized LOC111120945 (LOC111120945), mRNA	6.39357
XM_022479522.1	sterile alpha motif domain-containing protein 15-like (LOC111131807), mRNA	6.37898
XM_022452974.1	DC-STAMP domain-containing protein 2-like (LOC111114598), mRNA	6.37498
XM_022484841.1	golgin subfamily A member 6-like protein 22 (LOC111135101), partial mRNA	6.33641
XM_022480376.1	uncharacterized LOC111132553 (LOC111132553), mRNA	6.32295
XM_022488268.1	uncharacterized LOC111137040 (LOC111137040), mRNA	6.31466
XM_022490126.1	uncharacterized protein C5orf49-like (LOC111138252), mRNA	6.31421
XR_002637173.1	uncharacterized LOC111117045 (LOC111117045), transcript variant X2, ncRNA	6.31217
XR_002635400.1	uncharacterized LOC111107382 (LOC111107382), ncRNA	6.28633
XM_022476151.1	uncharacterized LOC111129690 (LOC111129690), mRNA	6.26904
XM_022483030.1	uncharacterized LOC111134191 (LOC111134191), transcript variant X1, mRNA	6.25824
XM_022448952.1	uncharacterized LOC111111804 (LOC111111804), mRNA	6.25067
XM_022464195.1	Ig-like V-type domain-containing protein FAM187A (LOC111122409), mRNA	6.24301
XR_002640021.1	uncharacterized LOC111138374 (LOC111138374), ncRNA	6.24125
XM_022453067.1	uncharacterized LOC111114662 (LOC111114662), mRNA	6.24092
XM_022475190.1	sodium/calcium exchanger 2-like (LOC111129088), transcript variant X14, mRNA	6.22867
XM_022452505.1	uncharacterized LOC111114221 (LOC111114221), mRNA	6.22559
XM_022443224.1	uncharacterized LOC111107836 (LOC111107836), mRNA	6.22454
XM_022465601.1	uncharacterized LOC111123336 (LOC111123336), mRNA	6.21077
XM_022460726.1	testis-specific serine/threonine-protein kinase 1-like (LOC111120069), mRNA	6.20477
XM_022445277.1	inner centromere protein-like (LOC111109194), mRNA	6.19578
XM_022484122.1	cGMP-specific 3',5'-cyclic phosphodiesterase-like (LOC111134772), transcript variant X8, mRNA	6.1948
XM_022476111.1	uncharacterized LOC111129651 (LOC111129651), mRNA	6.1557
XM_022435436.1	uncharacterized LOC111102617 (LOC111102617), mRNA	6.12861
XR_002638707.1	uncharacterized LOC111128356 (LOC111128356), ncRNA	6.12806
XM_022450342.1	centrosome and spindle pole-associated protein 1-like (LOC111112620), transcript variant X12, mRNA	6.12115
XM_022481244.1	serine/threonine-protein kinase Nek6-like (LOC111133142), mRNA	6.08347
XM_022437087.1	uncharacterized LOC111103665 (LOC111103665), mRNA	6.0755
XM_022462825.1	uncharacterized LOC111121520 (LOC111121520), mRNA	6.05656
XM_022470945.1	protein FAM166B-like (LOC111126374), mRNA	6.04112
XM_022452410.1	uncharacterized LOC111114120 (LOC111114120), transcript variant X1, mRNA	6.03362
XM_022447984.1	uncharacterized LOC111111166 (LOC111111166), mRNA	6.02747
XM_022454662.1	uncharacterized LOC111115802 (LOC111115802), mRNA	6.00523
XM_022466929.1	trace amine-associated receptor 1-like (LOC111124068), mRNA	6.00096
XM_022486729.1	acetylcholine receptor subunit alpha-1-B-like (LOC111136111), mRNA	5.96488
XM_022484121.1	cGMP-specific 3',5'-cyclic phosphodiesterase-like (LOC111134772), transcript variant X7, mRNA	5.9575
XM_022463447.1	uncharacterized LOC111121949 (LOC111121949), mRNA	5.95718
XM_022489863.1	sarcoplasmic reticulum histidine-rich calcium-binding protein-like (LOC111138067), mRNA	5.93904
XM_022489990.1	uncharacterized LOC111138149 (LOC111138149), transcript variant X2, mRNA	5.9301
XM_022471580.1	ubiquitin carboxyl-terminal hydrolase 2-like (LOC111126744), transcript variant X2, mRNA	5.9141
XM_022441887.1	ankyrin repeat domain-containing protein 26-like (LOC111106980), transcript variant X3, mRNA	5.90377
XR_002635021.1	uncharacterized LOC111105374 (LOC111105374), ncRNA	5.89458
XM_022440963.1	prion-like-(Q/N-rich) domain-bearing protein 25 (LOC111106333), transcript variant X3, mRNA	5.88863
XM_022440962.1	prion-like-(Q/N-rich) domain-bearing protein 25 (LOC111106333), transcript variant X2, mRNA	5.88863
XM_022489167.1	uncharacterized LOC111137626 (LOC111137626), mRNA	5.88378
XM_022441085.1	prion-like-(Q/N-rich) domain-bearing protein 25 (LOC111106418), transcript variant X3, mRNA	5.88351
XM_022461657.1	testis-specific serine/threonine-protein kinase 1-like (LOC111120728), mRNA	5.86302
XM_022454157.1	zinc finger protein 845-like (LOC111115426), transcript variant X2, mRNA	5.85336
XM_022476036.1	uncharacterized LOC111129582 (LOC111129582), mRNA	5.826
XM_022463945.1	uncharacterized LOC111122290 (LOC111122290), mRNA	5.81302
XM_022466949.1	uncharacterized LOC111124087 (LOC111124087), mRNA	5.81123
XM_022442554.1	uncharacterized LOC111107366 (LOC111107366), mRNA	5.78729
XM_022482334.1	F-box only protein 39-like (LOC111133715), mRNA	5.78398
XM_022449579.1	scavenger receptor class F member 1-like (LOC111112184), mRNA	5.77171
XM_022489800.1	probable tubulin polyglutamylase TTLL9 (LOC111138031), transcript variant X7, mRNA	5.76284
XM_022476765.1	muscle M-line assembly protein unc-89-like (LOC111130077), mRNA	5.76009
XM_022438372.1	baculoviral IAP repeat-containing protein 3-like (LOC111104430), transcript variant X2, mRNA	5.75923
XM_022452479.1	uncharacterized LOC111114190 (LOC111114190), mRNA	5.74019
XM_022457778.1	polypyrimidine tract-binding protein 1-like (LOC111118367), transcript variant X6, mRNA	5.73648
XM_022463801.1	WD repeat-containing protein on Y chromosome-like (LOC111122181), mRNA	5.73235
XM_022460810.1	uncharacterized LOC111120117 (LOC111120117), transcript variant X1, mRNA	5.72546
XM_022476030.1	uncharacterized LOC111129575 (LOC111129575), mRNA	5.72414
XM_022480023.1	acetylcholine receptor subunit alpha-L1-like (LOC111132233), mRNA	5.72374
XM_022435566.1	sperm-specific protein PHI-2B/PHI-3-like (LOC111102715), mRNA	5.71152
XM_022464575.1	uncharacterized LOC111122702 (LOC111122702), mRNA	5.71041
XM_022475313.1	uncharacterized LOC111129154 (LOC111129154), mRNA	5.70481
XM_022467405.1	uncharacterized LOC111124496 (LOC111124496), mRNA	5.70163
XR_002636235.1	uncharacterized LOC111112259 (LOC111112259), ncRNA	5.70076
XM_022482947.1	uncharacterized LOC111134124 (LOC111134124), mRNA	5.68687
XM_022479383.1	outer dense fiber protein 3-like (LOC111131725), transcript variant X1, mRNA	5.68442
XM_022473643.1	blastula protease 10-like (LOC111128165), mRNA	5.67675
XM_022466505.1	uncharacterized protein C11orf42-like (LOC111123865), transcript variant X1, mRNA	5.67533
XM_022430350.1	zinc finger protein with KRAB and SCAN domains 1-like (LOC111099037), mRNA	5.67444
XM_022472120.1	protein FAM166B-like (LOC111127099), mRNA	5.66667
XM_022448959.1	kelch-like protein 10 (LOC111111810), mRNA	5.63514
XM_022443232.1	uncharacterized LOC111107845 (LOC111107845), transcript variant X2, mRNA	5.63455
XM_022483162.1	uncharacterized LOC111134267 (LOC111134267), transcript variant X1, mRNA	5.59239
XM_022446792.1	uncharacterized LOC111110337 (LOC111110337), transcript variant X2, mRNA	5.58058
XM_022458340.1	uncharacterized LOC111118737 (LOC111118737), transcript variant X4, mRNA	5.57882
XM_022464312.1	outer dense fiber protein 3-like (LOC111122525), transcript variant X3, mRNA	5.56498
XM_022458612.1	serine/threonine-protein phosphatase alpha-2 isoform-like (LOC111118906), transcript variant X6, mRNA	5.55967
XR_002638200.1	uncharacterized LOC111124490 (LOC111124490), ncRNA	5.55557
XM_022438654.1	uncharacterized protein KIAA0895-like (LOC111104625), transcript variant X2, mRNA	5.54229
XM_022434660.1	tripartite motif-containing protein 59-like (LOC111102005), mRNA	5.52278
XM_022457976.1	elongation of very long chain fatty acids protein 4-like (LOC111118474), mRNA	5.51091
XM_022463582.1	WD repeat-containing protein on Y chromosome-like (LOC111122051), mRNA	5.4986
XM_022439703.1	uncharacterized LOC111105416 (LOC111105416), mRNA	5.49631
XM_022435026.1	uncharacterized LOC111102352 (LOC111102352), transcript variant X2, mRNA	5.47725
XM_022488902.1	spore coat protein SP96-like (LOC111137440), transcript variant X3, mRNA	5.45311
XM_022454470.1	trichohyalin-like (LOC111115648), mRNA	5.45224
XM_022467111.1	uncharacterized LOC111124256 (LOC111124256), mRNA	5.43634
XM_022465974.1	uncharacterized LOC111123566 (LOC111123566), mRNA	5.42651
XM_022489988.1	uncharacterized LOC111138148 (LOC111138148), mRNA	5.40451
XM_022466407.1	uncharacterized LOC111123807 (LOC111123807), transcript variant X1, mRNA	5.38951
XM_022477349.1	tubulin polyglutamylase ttll6-like (LOC111130353), transcript variant X23, mRNA	5.3826
XM_022446637.1	uncharacterized LOC111110233 (LOC111110233), mRNA	5.37919
XM_022463251.1	uncharacterized LOC111121820 (LOC111121820), mRNA	5.37438
XR_002638708.1	uncharacterized LOC111128366 (LOC111128366), ncRNA	5.37097
XM_022474270.1	tetratricopeptide repeat protein 25-like (LOC111128582), mRNA	5.36591
XM_022458760.1	cingulin-like protein 1 (LOC111119005), mRNA	5.3352
XM_022438681.1	androglobin-like (LOC111104629), transcript variant X19, mRNA	5.31963
XM_022438950.1	uncharacterized LOC111104809 (LOC111104809), transcript variant X1, mRNA	5.29384
XM_022452589.1	kelch-like protein 10 (LOC111114301), mRNA	5.28199
XM_022440204.1	dynein heavy chain 12, axonemal-like (LOC111105806), transcript variant X5, mRNA	5.28085
XM_022452407.1	receptor-type tyrosine-protein phosphatase alpha-like (LOC111114118), mRNA	5.26817
XM_022465286.1	E3 ubiquitin-protein ligase TRIM71-like (LOC111123141), transcript variant X2, mRNA	5.26168
XM_022455485.1	uncharacterized LOC111116486 (LOC111116486), mRNA	5.25981
XM_022461190.1	uncharacterized LOC111120440 (LOC111120440), mRNA	5.24237
XM_022454727.1	kelch-like protein 10 (LOC111115847), mRNA	5.23918
XR_002639136.1	uncharacterized LOC111132384 (LOC111132384), ncRNA	5.23862
XM_022440828.1	uncharacterized LOC111106238 (LOC111106238), transcript variant X2, mRNA	5.19705
XM_022466392.1	uncharacterized LOC111123803 (LOC111123803), mRNA	5.18141
XM_022476029.1	uncharacterized LOC111129574 (LOC111129574), mRNA	5.16752
XM_022442912.1	uncharacterized LOC111107628 (LOC111107628), mRNA	5.14795
XM_022443305.1	uncharacterized LOC111107898 (LOC111107898), mRNA	5.13436
XM_022459260.1	glutamine-rich protein 2-like (LOC111119255), transcript variant X10, mRNA	5.10695
XM_022460873.1	uncharacterized LOC111120147 (LOC111120147), mRNA	5.09971
XM_022437204.1	uncharacterized LOC111103747 (LOC111103747), mRNA	5.09965
XM_022485425.1	sucrose non-fermenting protein kinase 1-like (LOC111135397), transcript variant X2, mRNA	5.09883
XM_022471795.1	uncharacterized LOC111126882 (LOC111126882), transcript variant X1, mRNA	5.09441
XM_022485388.1	myosin-9-like (LOC111135377), transcript variant X1, mRNA	5.08826
XM_022463443.1	uncharacterized LOC111121943 (LOC111121943), mRNA	5.08485
XM_022444651.1	uncharacterized LOC111108643 (LOC111108643), mRNA	5.07316
XM_022488959.1	uncharacterized LOC111137490 (LOC111137490), transcript variant X2, mRNA	5.06499
XM_022459213.1	serine/threonine-protein phosphatase PP1-like (LOC111119233), mRNA	5.05297
XM_022484434.1	coiled-coil domain-containing protein 74A-like (LOC111134898), transcript variant X2, mRNA	5.04535
XM_022476035.1	uncharacterized LOC111129581 (LOC111129581), mRNA	5.01734
XR_002635397.1	uncharacterized LOC111107379 (LOC111107379), ncRNA	5.00879
XM_022434169.1	testicular haploid expressed gene protein-like (LOC111101603), transcript variant X4, mRNA	5.0063
XM_022468630.1	uncharacterized LOC111125133 (LOC111125133), mRNA	5.00472
XM_022444279.1	uncharacterized LOC111108411 (LOC111108411), mRNA	4.99943
XM_022446333.1	uncharacterized LOC111110021 (LOC111110021), transcript variant X5, mRNA	4.99741
XM_022476150.1	uncharacterized LOC111129689 (LOC111129689), mRNA	4.96813
XM_022453376.1	protein odd-skipped-related 1-like (LOC111114851), transcript variant X3, mRNA	4.95007
XM_022469140.1	putative methyltransferase NSUN7 (LOC111125380), mRNA	4.94724
XM_022438957.1	uncharacterized LOC111104809 (LOC111104809), transcript variant X2, mRNA	4.94397
XM_022485735.1	testicular haploid expressed gene protein-like (LOC111135563), transcript variant X10, mRNA	4.94331
XM_022466934.1	lysophosphatidic acid receptor 1-like (LOC111124072), mRNA	4.93957
XM_022481814.1	uncharacterized LOC111133409 (LOC111133409), transcript variant X1, mRNA	4.89601
XR_002639629.1	uncharacterized LOC111135633 (LOC111135633), transcript variant X3, misc_RNA	4.89514
XM_022459405.1	choline transporter-like protein 1 (LOC111119334), transcript variant X2, mRNA	4.85989
XM_022444795.1	meiosis expressed gene 1 protein homolog (LOC111108741), transcript variant X2, mRNA	4.85675
XM_022436608.1	sperm-associated antigen 17-like (LOC111103375), transcript variant X7, mRNA	4.85533
XM_022447351.1	mucin-5AC-like (LOC111110746), mRNA	4.8502
XM_022432773.1	speriolin-like protein (LOC111100688), mRNA	4.84309
XM_022458845.1	actin, cytoplasmic-like (LOC111119036), mRNA	4.83813
XR_002638831.1	uncharacterized LOC111129302 (LOC111129302), ncRNA	4.81153
XM_022466518.1	cyclic nucleotide-gated cation channel alpha-3-like (LOC111123871), mRNA	4.80479
XM_022434693.1	growth arrest-specific protein 2-like (LOC111102038), mRNA	4.79852
XM_022441245.1	uncharacterized LOC111106525 (LOC111106525), transcript variant X2, mRNA	4.79632
XM_022431942.1	uncharacterized LOC111100255 (LOC111100255), mRNA	4.78471
XR_002638694.1	galactoside 2-alpha-L-fucosyltransferase 2-like (LOC111128195), transcript variant X4, misc_RNA	4.7662
XM_022450947.1	multiple epidermal growth factor-like domains protein 10 (LOC111113020), transcript variant X9, mRNA	4.76254
XM_022460355.1	actin, cytoplasmic-like (LOC111119836), mRNA	4.75254
XM_022456742.1	CD151 antigen-like (LOC111117585), mRNA	4.74911
XM_022489678.1	sperm flagellar protein 1-like (LOC111137947), transcript variant X13, mRNA	4.74708
XM_022460952.1	uncharacterized LOC111120222 (LOC111120222), mRNA	4.71961
XM_022446341.1	fucolectin-like (LOC111110027), mRNA	4.68975
XM_022479640.1	protein kinase C and casein kinase substrate in neurons protein 2-like (LOC111131872), transcript variant X3, mRNA	4.66771
XM_022435503.1	uncharacterized protein C11orf65 homolog (LOC111102669), transcript variant X2, mRNA	4.66668
XM_022482037.1	protein snail-like (LOC111133562), mRNA	4.6656
XM_022475917.1	myosin-7-like (LOC111129499), transcript variant X6, mRNA	4.66322
XM_022489084.1	BTB/POZ domain-containing protein 16-like (LOC111137576), transcript variant X3, mRNA	4.64113
XR_002639449.1	uncharacterized LOC111134443 (LOC111134443), ncRNA	4.63429
XM_022441580.1	kelch-like protein 3 (LOC111106770), transcript variant X1, mRNA	4.63277
XM_022477783.1	synaptojanin-2-binding protein-like (LOC111130618), transcript variant X1, mRNA	4.62059
XM_022484538.1	uncharacterized LOC111134935 (LOC111134935), transcript variant X2, mRNA	4.61798
XM_022458540.1	uncharacterized LOC111118853 (LOC111118853), mRNA	4.61498
XM_022484541.1	transcription factor RFX4-like (LOC111134944), transcript variant X1, mRNA	4.61379
XM_022462141.1	nuclear distribution protein nudE homolog 1-like (LOC111121042), transcript variant X2, mRNA	4.60262
XM_022446144.1	dynein heavy chain 12, axonemal-like (LOC111109885), transcript variant X3, mRNA	4.59749
XM_022440968.1	prion-like-(Q/N-rich) domain-bearing protein 25 (LOC111106333), transcript variant X7, mRNA	4.58492
XM_022480112.1	golgin subfamily A member 6-like protein 22 (LOC111132314), mRNA	4.58291
XM_022440987.1	uncharacterized LOC111106339 (LOC111106339), transcript variant X8, mRNA	4.57477
XM_022471762.1	circumsporozoite protein-like (LOC111126854), mRNA	4.56546
XM_022464773.1	uncharacterized LOC111122804 (LOC111122804), transcript variant X3, mRNA	4.50251
XM_022485450.1	vesicle-associated membrane protein 3-like (LOC111135408), transcript variant X6, mRNA	4.50148
XR_002637472.1	uncharacterized LOC111118623 (LOC111118623), transcript variant X1, misc_RNA	4.46556
XM_022453654.1	kelch-like protein 10 (LOC111115073), mRNA	4.43096
XM_022436885.1	short-chain collagen C4-like (LOC111103547), mRNA	4.42494
XM_022466981.1	uncharacterized LOC111124117 (LOC111124117), mRNA	4.36985
XR_002639303.1	uncharacterized LOC111133783 (LOC111133783), ncRNA	4.35997
XM_022480331.1	uncharacterized LOC111132513 (LOC111132513), mRNA	4.35908
XM_022442372.1	heat shock 70 kDa protein 12B-like (LOC111107261), mRNA	4.3538
XM_022489838.1	sucrose non-fermenting protein kinase 1-like (LOC111138051), mRNA	4.32825
XM_022450418.1	centrosome and spindle pole-associated protein 1-like (LOC111112620), transcript variant X22, mRNA	4.31706
XM_022443974.1	uncharacterized LOC111108228 (LOC111108228), transcript variant X4, mRNA	4.29825
XM_022473654.1	DNA ligase 1-like (LOC111128178), mRNA	4.29813
XM_022475915.1	myosin-7-like (LOC111129499), transcript variant X4, mRNA	4.29655
XM_022436995.1	uncharacterized LOC111103606 (LOC111103606), mRNA	4.26631
XM_022478751.1	uncharacterized LOC111131299 (LOC111131299), mRNA	4.26019
XM_022486675.1	protein let-653-like (LOC111136080), mRNA	4.24383
XM_022467064.1	histone acetyltransferase KAT6A-like (LOC111124205), mRNA	4.24018
XM_022468152.1	caspase-7-like (LOC111124891), transcript variant X2, mRNA	4.2261
XM_022476191.1	putative uncharacterized protein DDB_G0284695 (LOC111129722), mRNA	4.20915
XM_022432314.1	uncharacterized LOC111100385 (LOC111100385), transcript variant X2, mRNA	4.19618
XM_022440179.1	uncharacterized LOC111105792 (LOC111105792), mRNA	4.16915
XM_022475626.1	uncharacterized LOC111129330 (LOC111129330), transcript variant X1, mRNA	4.15352
XR_002638833.1	uncharacterized LOC111129330 (LOC111129330), transcript variant X2, misc_RNA	4.15178
XR_002637426.1	uncharacterized LOC111118322 (LOC111118322), ncRNA	4.1428
XM_022442526.1	uncharacterized LOC111107352 (LOC111107352), mRNA	4.1392
XM_022488437.1	serine/arginine repetitive matrix protein 1-like (LOC111137131), mRNA	4.13499
XM_022471778.1	cAMP-dependent protein kinase regulatory subunit-like (LOC111126871), mRNA	4.11423
XM_022467012.1	uncharacterized LOC111124148 (LOC111124148), mRNA	4.11278
XM_022476039.1	uncharacterized LOC111129584 (LOC111129584), mRNA	4.11048
XM_022488359.1	uncharacterized LOC111137102 (LOC111137102), mRNA	4.05459
XM_022467016.1	neuronal acetylcholine receptor subunit alpha-3-like (LOC111124152), mRNA	4.05274
XM_022462031.1	methyltransferase-like protein 12, mitochondrial (LOC111120964), transcript variant X3, mRNA	3.99133
XM_022461022.1	uncharacterized LOC111120295 (LOC111120295), mRNA	3.98465
XM_022452988.1	testis-expressed protein 45-like (LOC111114607), mRNA	3.98384
XM_022472599.1	intracellular protein transport protein USO1-like (LOC111127427), transcript variant X1, mRNA	3.98248
XM_022475855.1	uncharacterized protein C2orf73 homolog (LOC111129465), transcript variant X2, mRNA	3.97446
XM_022484773.1	uncharacterized LOC111135066 (LOC111135066), transcript variant X1, mRNA	3.96291
XM_022483371.1	uncharacterized LOC111134402 (LOC111134402), mRNA	3.96202
XM_022433687.1	ADP-ribosylation factor 4-like (LOC111101253), mRNA	3.95518
XM_022459166.1	dual specificity protein phosphatase CDC14A-like (LOC111119215), transcript variant X3, mRNA	3.95209
XM_022471235.1	uncharacterized LOC111126528 (LOC111126528), mRNA	3.93501
XM_022466408.1	cyclic nucleotide-gated cation channel alpha-3-like (LOC111123811), mRNA	3.92321
XM_022488158.1	atrial natriuretic peptide receptor 1-like (LOC111136960), transcript variant X5, mRNA	3.9225
XR_002638716.1	uncharacterized LOC111128391 (LOC111128391), ncRNA	3.90583
XM_022481690.1	coiled-coil domain-containing protein 42 homolog (LOC111133358), transcript variant X1, mRNA	3.90029
XR_002639393.1	uncharacterized LOC111134192 (LOC111134192), transcript variant X1, misc_RNA	3.88153
XM_022479488.1	uncharacterized LOC111131785 (LOC111131785), transcript variant X3, mRNA	3.85278
XM_022489486.1	uncharacterized LOC111137822 (LOC111137822), transcript variant X1, mRNA	3.85186
XM_022432482.1	catenin alpha-2-like (LOC111100522), transcript variant X5, mRNA	3.8423
XM_022444919.1	uncharacterized LOC111108833 (LOC111108833), mRNA	3.832
XM_022455003.1	uncharacterized LOC111116034 (LOC111116034), mRNA	3.82337
XM_022475457.1	uncharacterized LOC111129211 (LOC111129211), mRNA	3.81698
XM_022441815.1	sulfotransferase family cytosolic 1B member 1-like (LOC111106902), mRNA	3.80826
XM_022458341.1	uncharacterized LOC111118737 (LOC111118737), transcript variant X5, mRNA	3.78642
XM_022463295.1	uncharacterized LOC111121842 (LOC111121842), transcript variant X2, mRNA	3.77925
XM_022461015.1	uncharacterized LOC111120289 (LOC111120289), mRNA	3.77101
XM_022441845.1	centrosomal protein of 41 kDa-like (LOC111106953), transcript variant X1, mRNA	3.76892
XM_022471905.1	uncharacterized LOC111126952 (LOC111126952), mRNA	3.76838
XM_022482996.1	uncharacterized LOC111134160 (LOC111134160), mRNA	3.75854
XM_022483063.1	uncharacterized LOC111134212 (LOC111134212), mRNA	3.75349
XM_022480108.1	golgin subfamily A member 6-like protein 22 (LOC111132311), partial mRNA	3.74469
XM_022437823.1	glutamate carboxypeptidase 2-like (LOC111104084), transcript variant X3, mRNA	3.71727
XM_022471119.1	calcium/calmodulin-dependent 3',5'-cyclic nucleotide phosphodiesterase 1A-like (LOC111126455), transcript variant X4, mRNA	3.71401
XM_022490276.1	dual specificity tyrosine-phosphorylation-regulated kinase 4-like (LOC111138321), transcript variant X7, mRNA	3.70652
XM_022479244.1	uncharacterized LOC111131629 (LOC111131629), transcript variant X2, mRNA	3.70202
XM_022452401.1	zinc finger protein 626-like (LOC111114113), mRNA	3.70055
XM_022480242.1	vicilin-like seed storage protein At2g18540 (LOC111132436), mRNA	3.69932
XM_022436610.1	sperm-associated antigen 17-like (LOC111103375), transcript variant X9, mRNA	3.69009
XM_022437070.1	uncharacterized LOC111103656 (LOC111103656), mRNA	3.68008
XM_022475544.1	uncharacterized LOC111129268 (LOC111129268), mRNA	3.67678
XM_022435381.1	uncharacterized LOC111102579 (LOC111102579), mRNA	3.66942
XM_022477551.1	RNA-binding protein 4.1-like (LOC111130462), transcript variant X1, mRNA	3.6679
XM_022489359.1	uncharacterized LOC111137733 (LOC111137733), mRNA	3.65919
XM_022486826.1	HEAT repeat-containing protein 4-like (LOC111136175), transcript variant X1, mRNA	3.6532
XM_022473380.1	protein SPATA45 homolog (LOC111128014), mRNA	3.62946
XM_022480019.1	acetylcholine receptor subunit alpha-type unc-63-like (LOC111132231), mRNA	3.62925
XM_022485424.1	NGFI-A-binding protein homolog (LOC111135381), transcript variant X4, mRNA	3.61558
XM_022475772.1	membrane progestin receptor beta-like (LOC111129403), mRNA	3.59681
XM_022442395.1	nucleolar and coiled-body phosphoprotein 1-like (LOC111107275), mRNA	3.57193
XM_022476691.1	uncharacterized LOC111130044 (LOC111130044), mRNA	3.55199
XM_022473035.1	CD151 antigen-like (LOC111127787), mRNA	3.5519
XM_022430814.1	testis-expressed protein 36-like (LOC111099506), transcript variant X1, mRNA	3.54807
XM_022438656.1	uncharacterized protein KIAA0895-like (LOC111104625), transcript variant X4, mRNA	3.53327
XM_022488990.1	testis-expressed protein 49-like (LOC111137512), mRNA	3.51581
XM_022461661.1	tektin-3-like (LOC111120729), transcript variant X3, mRNA	3.5064
XM_022480050.1	uncharacterized LOC111132258 (LOC111132258), mRNA	3.49491
XM_022438646.1	synaptonemal complex protein 3-like (LOC111104618), mRNA	3.49401
XM_022437009.1	protein phosphatase 1 regulatory subunit 32-like (LOC111103618), transcript variant X3, mRNA	3.48393
XM_022464625.1	bile salt sulfotransferase-like (LOC111122710), mRNA	3.47942
XM_022448080.1	uncharacterized LOC111111232 (LOC111111232), mRNA	3.47744
XM_022454170.1	uncharacterized LOC111115438 (LOC111115438), mRNA	3.47017
XM_022446925.1	tctex1 domain-containing protein 1-B-like (LOC111110424), mRNA	3.45897
XM_022443605.1	uncharacterized LOC111108083 (LOC111108083), mRNA	3.45507
XM_022470584.1	cilia- and flagella-associated protein 77-like (LOC111126154), mRNA	3.45067
XM_022441609.1	uncharacterized LOC111106789 (LOC111106789), mRNA	3.42767
XM_022485458.1	uncharacterized protein C1orf158 homolog (LOC111135415), mRNA	3.42569
XM_022473264.1	histone H3.3-like (LOC111127934), mRNA	3.42083
XM_022444467.1	insulin-like growth factor-binding protein complex acid labile subunit (LOC111108518), mRNA	3.40246
XM_022454615.1	tankyrase-1-like (LOC111115775), transcript variant X1, mRNA	3.39511
XM_022433547.1	uncharacterized LOC111101176 (LOC111101176), mRNA	3.39284
XM_022475833.1	calmodulin (LOC111129444), transcript variant X2, mRNA	3.37289
XM_022489274.1	stress response protein NST1-like (LOC111137689), transcript variant X1, mRNA	3.37076
XM_022464453.1	rab GTPase-activating protein 1-like (LOC111122629), transcript variant X3, mRNA	3.36938
XM_022454997.1	perlucin-like protein (LOC111116031), mRNA	3.35727
XM_022476071.1	myb-like protein X (LOC111129615), mRNA	3.35474
XM_022459253.1	glutamine-rich protein 2-like (LOC111119255), transcript variant X3, mRNA	3.35411
XM_022489120.1	uncharacterized LOC111137599 (LOC111137599), transcript variant X2, mRNA	3.35289
XM_022458338.1	uncharacterized LOC111118737 (LOC111118737), transcript variant X2, mRNA	3.33989
XM_022468681.1	glycogen phosphorylase, muscle form-like (LOC111125157), transcript variant X1, mRNA	3.33232
XM_022440675.1	uncharacterized protein C1orf194 homolog (LOC111106130), mRNA	3.33045
XM_022468722.1	protein SPATA45 homolog (LOC111125184), mRNA	3.32835
XM_022470281.1	uncharacterized LOC111125964 (LOC111125964), mRNA	3.32618
XM_022474898.1	speedy protein 1-B-like (LOC111128931), mRNA	3.32193
XM_022471750.1	EF-hand domain-containing family member B-like (LOC111126847), mRNA	3.31737
XM_022476189.1	adenylate cyclase type 10-like (LOC111129720), mRNA	3.31289
XM_022483370.1	meiotic recombination protein SPO11-like (LOC111134399), mRNA	3.30569
XM_022450150.1	leucine-rich repeat-containing protein 71-like (LOC111112588), transcript variant X15, mRNA	3.30168
XM_022437293.1	uncharacterized LOC111103806 (LOC111103806), mRNA	3.27682
XM_022477799.1	uncharacterized LOC111130635 (LOC111130635), transcript variant X1, mRNA	3.2572
XM_022488467.1	tumor protein p53-inducible nuclear protein 1-like (LOC111137152), mRNA	3.25705
XM_022436820.1	tyrosyl-DNA phosphodiesterase 2-like (LOC111103494), transcript variant X2, mRNA	3.2446
XM_022485301.1	uncharacterized LOC111135337 (LOC111135337), mRNA	3.23827
XM_022471115.1	uncharacterized LOC111126454 (LOC111126454), transcript variant X2, mRNA	3.21041
XM_022469960.1	coiled-coil domain-containing protein 105-like (LOC111125809), transcript variant X2, mRNA	3.20098
XM_022433945.1	uncharacterized LOC111101454 (LOC111101454), mRNA	3.19801
XM_022434179.1	testicular haploid expressed gene protein-like (LOC111101603), transcript variant X5, mRNA	3.1913
XM_022437774.1	dnaJ homolog subfamily B member 13-like (LOC111104060), mRNA	3.17592
XM_022438750.1	uncharacterized LOC111104675 (LOC111104675), mRNA	3.17488
XM_022480188.1	vicilin-like seed storage protein At2g18540 (LOC111132387), mRNA	3.17138
XM_022465747.1	dynein heavy chain 8, axonemal-like (LOC111123434), mRNA	3.17136
XM_022469352.1	cilia- and flagella-associated protein 157-like (LOC111125471), mRNA	3.14173
XM_022489027.1	LRP2-binding protein-like (LOC111137543), mRNA	3.13611
XM_022457466.1	nucleoside diphosphate kinase homolog 5-like (LOC111118145), mRNA	3.12898
XM_022460668.1	nucleoside diphosphate kinase homolog 5-like (LOC111120031), mRNA	3.12898
XM_022467497.1	jupiter microtubule associated homolog 1-like (LOC111124552), transcript variant X2, mRNA	3.11664
XM_022440898.1	tryptase-2-like (LOC111106284), mRNA	3.11531
XM_022487394.1	protein phosphatase 1 regulatory subunit 12A-like (LOC111136503), transcript variant X4, mRNA	3.11476
XM_022444574.1	UPF0691 protein C9orf116 homolog (LOC111108589), mRNA	3.11446
XM_022485604.1	uncharacterized LOC111135488 (LOC111135488), transcript variant X2, mRNA	3.09584
XM_022454160.1	sperm-associated antigen 16 protein-like (LOC111115421), transcript variant X2, mRNA	3.09383
XR_002638801.1	uncharacterized LOC111129075 (LOC111129075), ncRNA	3.09344
XM_022465627.1	uncharacterized LOC111123345 (LOC111123345), mRNA	3.07673
XM_022460765.1	UPF0602 protein C4orf47 homolog (LOC111120093), mRNA	3.0759
XM_022490330.1	coiled-coil domain-containing protein 65-like (LOC111138395), transcript variant X1, mRNA	3.07576
XM_022470104.1	axonemal dynein light chain domain-containing protein 1-like (LOC111125885), transcript variant X5, mRNA	3.07507
XM_022462732.1	cell division cycle protein 20 homolog (LOC111121443), mRNA	3.05787
XM_022462858.1	uncharacterized LOC111121540 (LOC111121540), mRNA	3.05688
XM_022439259.1	meiosis 1 arrest protein-like (LOC111105084), mRNA	3.05555
XM_022478485.1	sperm-associated antigen 8-like (LOC111131112), mRNA	3.05229
XM_022458609.1	serine/threonine-protein phosphatase alpha-2 isoform-like (LOC111118906), transcript variant X3, mRNA	3.03091
XM_022483744.1	sodium- and chloride-dependent glycine transporter 1-like (LOC111134587), mRNA	3.02084
XM_022433621.1	uncharacterized LOC111101217 (LOC111101217), mRNA	3.01892
XM_022439619.1	protein FAM228B-like (LOC111105366), transcript variant X13, mRNA	3.00436
XM_022436481.1	EF-hand calcium-binding domain-containing protein 6-like (LOC111103305), transcript variant X3, mRNA	3.00133
XM_022470014.1	abnormal spindle-like microcephaly-associated protein homolog (LOC111125839), transcript variant X3, mRNA	2.9929
XM_022460156.1	uncharacterized LOC111119716 (LOC111119716), mRNA	2.97838
XM_022475646.1	protein Smaug homolog 1-like (LOC111129335), transcript variant X1, mRNA	2.97782
XM_022486906.1	DNA damage-regulated autophagy modulator protein 1-like (LOC111136189), transcript variant X7, mRNA	2.97647
XM_022446307.1	EF-hand calcium-binding domain-containing protein 12-like (LOC111110006), mRNA	2.97323
XM_022488200.1	sodium/hydrogen exchanger 10-like (LOC111136967), mRNA	2.97002
XM_022468979.1	cilia- and flagella-associated protein 91-like (LOC111125323), transcript variant X2, mRNA	2.96074
XM_022434914.1	MYCBP-associated protein-like (LOC111102249), mRNA	2.95348
XM_022462899.1	tektin-4-like (LOC111121573), mRNA	2.95339
XM_022463899.1	O(6)-methylguanine-induced apoptosis 2-like (LOC111122252), mRNA	2.9475
XM_022475611.1	uncharacterized LOC111129317 (LOC111129317), mRNA	2.94671
XM_022432929.1	peptidyl-prolyl cis-trans isomerase cyp5-like (LOC111100813), mRNA	2.94149
XM_022463822.1	lymphocyte expansion molecule-like (LOC111122197), mRNA	2.91505
XM_022436613.1	uncharacterized LOC111103378 (LOC111103378), mRNA	2.90848
XM_022432532.1	bifunctional purine biosynthesis protein PURH-like (LOC111100544), transcript variant X2, mRNA	2.90199
XM_022467619.1	cilia- and flagella-associated protein 157-like (LOC111124606), mRNA	2.90161
XM_022486221.1	uncharacterized LOC111135829 (LOC111135829), mRNA	2.89675
XM_022442109.1	dual specificity tyrosine-phosphorylation-regulated kinase 2-like (LOC111107113), mRNA	2.89033
XM_022434330.1	uncharacterized LOC111101737 (LOC111101737), mRNA	2.88989
XM_022472432.1	kinesin-like protein KIF9 (LOC111127315), transcript variant X3, mRNA	2.87848
XM_022482294.1	double-strand-break repair protein rad21 homolog (LOC111133682), transcript variant X2, mRNA	2.87174
XM_022475466.1	radial spoke head protein 4 homolog A-like (LOC111129218), mRNA	2.86899
XM_022490381.1	putative uncharacterized protein CXorf58 (LOC111138423), transcript variant X2, mRNA	2.86307
XM_022450699.1	uncharacterized protein C1orf189 homolog (LOC111112848), transcript variant X1, mRNA	2.86026
XM_022475853.1	spermatogenesis-associated protein 17-like (LOC111129464), mRNA	2.84883
XM_022440300.1	leucine-rich repeat and guanylate kinase domain-containing protein-like (LOC111105850), mRNA	2.84587
XM_022475527.1	protein-glucosylgalactosylhydroxylysine glucosidase-like (LOC111129258), mRNA	2.83884
XM_022469370.1	uncharacterized LOC111125482 (LOC111125482), mRNA	2.83321
XM_022470556.1	uncharacterized LOC111126138 (LOC111126138), mRNA	2.82601
XM_022442509.1	delta-like protein 4 (LOC111107344), mRNA	2.81808
XM_022461840.1	uncharacterized LOC111120844 (LOC111120844), transcript variant X1, mRNA	2.81721
XM_022484633.1	protein pitchfork-like (LOC111134989), mRNA	2.81437
XM_022454085.1	uncharacterized LOC111115372 (LOC111115372), mRNA	2.79445
XM_022482953.1	uncharacterized LOC111134131 (LOC111134131), mRNA	2.79006
XM_022486433.1	testis, prostate and placenta-expressed protein-like (LOC111135943), mRNA	2.7885
XM_022469812.1	axonemal dynein light chain domain-containing protein 1-like (LOC111125735), transcript variant X5, mRNA	2.76347
XM_022453882.1	uncharacterized LOC111115222 (LOC111115222), mRNA	2.76102
XM_022464732.1	protein Flattop homolog (LOC111122798), mRNA	2.75857
XM_022462791.1	uncharacterized protein C4orf45 homolog (LOC111121487), mRNA	2.73768
XM_022444142.1	uncharacterized LOC111108336 (LOC111108336), mRNA	2.73765
XM_022458336.1	opine dehydrogenase-like (LOC111118735), mRNA	2.73065
XM_022488031.1	cytochrome b5 domain-containing protein 1-like (LOC111136881), mRNA	2.71465
XM_022462775.1	UPF0573 protein C2orf70 homolog A-like (LOC111121477), mRNA	2.71453
XM_022470019.1	abnormal spindle-like microcephaly-associated protein homolog (LOC111125839), transcript variant X8, mRNA	2.71292
XM_022472332.1	leucine-rich repeat-containing protein 51-like (LOC111127239), mRNA	2.70404
XM_022438720.1	protein LKAAEAR1-like (LOC111104651), mRNA	2.68273
XM_022442510.1	delta-like protein 4 (LOC111107345), mRNA	2.67615
XM_022464983.1	Golgi-associated plant pathogenesis-related protein 1-like (LOC111122946), mRNA	2.6737
XM_022432474.1	taurocyamine kinase-like (LOC111100516), mRNA	2.65839
XM_022468214.1	cilia- and flagella-associated protein 45-like (LOC111124913), transcript variant X1, mRNA	2.65617
XM_022475721.1	dynein regulatory complex subunit 7-like (LOC111129371), transcript variant X4, mRNA	2.65237
XM_022437285.1	radial spoke head protein 3 homolog (LOC111103803), transcript variant X1, mRNA	2.65072
XM_022449900.1	EF-hand calcium-binding domain-containing protein 1-like (LOC111112418), mRNA	2.64245
XM_022468145.1	armadillo repeat-containing protein 4-like (LOC111124887), transcript variant X2, mRNA	2.64102
XM_022436636.1	mitochondrial folate transporter/carrier-like (LOC111103390), transcript variant X1, mRNA	2.63931
XM_022477140.1	cilia- and flagella-associated protein 161-like (LOC111130289), mRNA	2.63543
XM_022460714.1	sperm-tail PG-rich repeat-containing protein 2-like (LOC111120065), mRNA	2.62771
XM_022453413.1	cilia- and flagella-associated protein 69-like (LOC111114885), mRNA	2.62024
XM_022447586.1	enkurin-like (LOC111110920), mRNA	2.61676
XM_022485528.1	leucine-rich repeat-containing protein 43-like (LOC111135443), transcript variant X7, mRNA	2.61674
XM_022476488.1	radial spoke head protein 9 homolog (LOC111129936), transcript variant X2, mRNA	2.60817
XM_022462662.1	uncharacterized LOC111121393 (LOC111121393), mRNA	2.60188
XM_022484822.1	tektin-1-like (LOC111135089), mRNA	2.58852
XM_022490292.1	secretory immunoglobulin A-binding protein EsiB-like (LOC111138364), mRNA	2.56645
XM_022459906.1	NACHT and WD repeat domain-containing protein 2-like (LOC111119593), mRNA	2.56298
XM_022475604.1	ropporin-1-like protein (LOC111129311), mRNA	2.55892
XM_022479510.1	putative malate dehydrogenase 1B (LOC111131799), mRNA	2.53657
XM_022476694.1	cilia- and flagella-associated protein 53-like (LOC111130047), mRNA	2.53539
XM_022473646.1	uncharacterized LOC111128170 (LOC111128170), mRNA	2.53296
XM_022468912.1	carnosine synthase 1-like (LOC111125295), mRNA	2.52864
XM_022490048.1	translin-associated factor X-interacting protein 1-like (LOC111138192), mRNA	2.52655
XM_022490151.1	zinc finger MYND domain-containing protein 12-like (LOC111138274), mRNA	2.52401
XM_022430641.1	coiled-coil domain-containing protein 92-like (LOC111099209), mRNA	2.52079
XM_022461444.1	cilia- and flagella-associated protein 57-like (LOC111120600), mRNA	2.51412
XM_022449439.1	sperm-associated antigen 6 (LOC111112113), mRNA	2.51381
XM_022475312.1	sperm-associated antigen 8-like (LOC111129153), mRNA	2.51108
XM_022471770.1	MORN repeat-containing protein 5-like (LOC111126863), mRNA	2.50813
XM_022489849.1	cilia- and flagella-associated protein 20-like (LOC111138059), mRNA	2.50724
XM_022430478.1	protein LIAT1-like (LOC111099108), mRNA	2.50614
XM_022474524.1	uncharacterized LOC111128723 (LOC111128723), mRNA	2.5046
XM_022460751.1	protein FAM183B-like (LOC111120088), mRNA	2.49129
XM_022439737.1	uncharacterized protein C6orf118-like (LOC111105437), mRNA	2.46254
XM_022479376.1	proto-oncogene c-Fos-like (LOC111131718), transcript variant X4, mRNA	2.46073
XM_022473894.1	uncharacterized LOC111128322 (LOC111128322), mRNA	2.45517
XM_022462818.1	RING finger protein 11-like (LOC111121514), mRNA	2.44923
XM_022488490.1	cilia- and flagella-associated protein 251-like (LOC111137169), mRNA	2.44612
XM_022485823.1	vacuolar protein sorting-associated protein 4-like (LOC111135601), mRNA	2.4244
XM_022476606.1	cilia- and flagella-associated protein 53-like (LOC111130011), mRNA	2.41967
XM_022443561.1	RIB43A-like with coiled-coils protein 2 (LOC111108058), mRNA	2.41723
XM_022442789.1	RIB43A-like with coiled-coils protein 2 (LOC111107543), mRNA	2.41421
XM_022479181.1	T-complex-associated testis-expressed protein 1-like (LOC111131580), mRNA	2.40858
XM_022437424.1	protein FAM46C-like (LOC111103865), mRNA	2.40572
XM_022489584.1	WD repeat-containing protein 97-like (LOC111137888), mRNA	2.38794
XM_022479967.1	uncharacterized protein ZK1073.1-like (LOC111132192), transcript variant X3, mRNA	2.37144
XM_022458427.1	tektin-2-like (LOC111118797), mRNA	2.36333
XM_022473792.1	BLOC-1-related complex subunit 8-like (LOC111128258), transcript variant X1, mRNA	2.359
XM_022462595.1	uncharacterized LOC111121356 (LOC111121356), transcript variant X2, mRNA	2.34944
XM_022484771.1	EF-hand domain-containing family member C2-like (LOC111135064), mRNA	2.34925
XM_022484602.1	cilia- and flagella-associated protein 43-like (LOC111134972), transcript variant X4, mRNA	2.34567
XM_022453357.1	uncharacterized LOC111114852 (LOC111114852), mRNA	2.31921
XM_022483915.1	MORN repeat-containing protein 3-like (LOC111134664), mRNA	2.31763
XM_022457519.1	uncharacterized protein C2orf81 homolog (LOC111118185), mRNA	2.3165
XM_022477192.1	adenylate kinase 7-like (LOC111130301), mRNA	2.31108
XM_022432662.1	uncharacterized protein C6orf163 homolog (LOC111100605), mRNA	2.29056
XM_022471448.1	7-methylguanosine phosphate-specific 5'-nucleotidase A-like (LOC111126661), transcript variant X1, mRNA	2.28911
XM_022450116.1	coiled-coil domain-containing protein 173-like (LOC111112580), mRNA	2.27518
XM_022437441.1	coiled-coil domain-containing protein 81-like (LOC111103873), mRNA	2.25254
XM_022466737.1	solute carrier family 25 member 43-like (LOC111123969), mRNA	2.23608
XM_022430742.1	cell wall protein RTB1-like (LOC111099460), transcript variant X1, mRNA	2.231
XM_022484060.1	cohesin subunit SA-1-like (LOC111134735), transcript variant X2, mRNA	2.22829
XR_002636175.1	uncharacterized LOC111112033 (LOC111112033), ncRNA	2.21838
XM_022470336.1	mitochondrial import inner membrane translocase subunit Tim16-like (LOC111125996), mRNA	2.21801
XM_022435565.1	peptidase M20 domain-containing protein 2-like (LOC111102713), mRNA	2.20784
XM_022483252.1	beta-1,3-galactosyltransferase brn-like (LOC111134324), transcript variant X6, mRNA	2.19985
XM_022433529.1	coiled-coil domain-containing protein 39-like (LOC111101168), transcript variant X2, mRNA	2.18733
XM_022453752.1	uncharacterized LOC111115127 (LOC111115127), mRNA	2.18236
XM_022432642.1	cilia- and flagella-associated protein 58-like (LOC111100589), mRNA	2.14961
XM_022454237.1	ras-related protein Rab-31-like (LOC111115479), mRNA	2.13604
XM_022442112.1	uncharacterized LOC111107117 (LOC111107117), mRNA	2.13594
XM_022468532.1	adenylate kinase 8-like (LOC111125074), transcript variant X2, mRNA	2.11978
XM_022441907.1	alpha-crystallin A chain-like (LOC111106983), mRNA	2.10731
XM_022487879.1	uncharacterized LOC111136777 (LOC111136777), mRNA	2.07358
XM_022481018.1	repressor of RNA polymerase III transcription MAF1 homolog (LOC111132998), transcript variant X1, mRNA	2.02845
XM_022461887.1	serine/threonine-protein phosphatase 2B catalytic subunit alpha isoform-like (LOC111120874), transcript variant X4, mRNA	2.00739
XM_022469655.1	NEDD8-conjugating enzyme ubc12-like (LOC111125648), mRNA	1.95463
XM_022461006.1	uncharacterized LOC111120281 (LOC111120281), mRNA	1.88568
XM_022430453.1	coiled-coil domain-containing protein 113-like (LOC111099093), mRNA	1.88328
XM_022457248.1	ELAV-like protein 1 (LOC111117989), mRNA	1.76441
XM_022459048.1	AN1-type zinc finger protein 4-like (LOC111119170), mRNA	1.70104
XM_022478297.1	probable RNA-binding protein EIF1AD (LOC111130987), transcript variant X1, mRNA	1.64795
XM_022489936.1	uncharacterized LOC111138117 (LOC111138117), transcript variant X3, mRNA	-1.85814
XM_022468903.1	uncharacterized LOC111125290 (LOC111125290), transcript variant X2, mRNA	-1.87697
XM_022470541.1	A-kinase anchor protein 17A-like (LOC111126129), transcript variant X2, mRNA	-1.88865
XM_022452182.1	neo-calmodulin-like (LOC111113887), transcript variant X1, mRNA	-1.89166
XM_022478228.1	bromodomain adjacent to zinc finger domain protein 2B-like (LOC111130935), mRNA	-1.91495
XM_022477702.1	coiled-coil domain-containing protein 112-like (LOC111130553), mRNA	-1.91611
XM_022486904.1	ataxin-2-like protein (LOC111136215), transcript variant X3, mRNA	-1.94713
XM_022482414.1	mediator of RNA polymerase II transcription subunit 19-like (LOC111133772), mRNA	-1.99421
XM_022444462.1	protein SPT2 homolog (LOC111108512), mRNA	-2.04609
XM_022480166.1	serine/arginine repetitive matrix protein 2-like (LOC111132362), mRNA	-2.06044
XM_022469990.1	zinc finger protein 62 homolog (LOC111125827), mRNA	-2.1151
XM_022469325.1	homeobox protein Dlx6a-like (LOC111125464), transcript variant X2, mRNA	-2.15072
XM_022486031.1	DNA topoisomerase I, mitochondrial-like (LOC111135726), mRNA	-2.15558
XM_022444763.1	universal stress protein Sll1388-like (LOC111108723), mRNA	-2.19241
XM_022461017.1	uncharacterized protein C7orf50 homolog (LOC111120291), partial mRNA	-2.20415
XM_022466430.1	protein argonaute-2-like (LOC111123818), mRNA	-2.21083
XM_022486683.1	chromodomain-helicase-DNA-binding protein Mi-2 homolog (LOC111136084), transcript variant X3, mRNA	-2.21713
XM_022477788.1	structural maintenance of chromosomes protein 5-like (LOC111130622), mRNA	-2.2202
XM_022488702.1	chromodomain-helicase-DNA-binding protein 8-like (LOC111137295), mRNA	-2.22268
XM_022489830.1	remodeling and spacing factor 1-like (LOC111138046), transcript variant X2, mRNA	-2.22463
XM_022467267.1	uncharacterized LOC111124415 (LOC111124415), mRNA	-2.26317
XM_022460656.1	mediator of DNA damage checkpoint protein 1-like (LOC111120025), transcript variant X1, mRNA	-2.26422
XM_022445395.1	uncharacterized LOC111109311 (LOC111109311), mRNA	-2.27293
XM_022467535.1	ubinuclein-1-like (LOC111124573), mRNA	-2.27589
XM_022470561.1	uncharacterized LOC111126143 (LOC111126143), mRNA	-2.27633
XM_022432449.1	palmitoyltransferase swf1-like (LOC111100498), mRNA	-2.28341
XM_022457632.1	chromosome transmission fidelity protein 18 homolog (LOC111118262), mRNA	-2.28493
XM_022462570.1	geminin-like (LOC111121338), mRNA	-2.28884
XM_022432564.1	microtubule-associated protein 9-like (LOC111100563), mRNA	-2.32184
XM_022470523.1	sodium- and chloride-dependent glycine transporter 1-like (LOC111126113), mRNA	-2.32558
XM_022463493.1	regulator of chromosome condensation-like (LOC111121984), transcript variant X4, mRNA	-2.32848
XM_022488101.1	chromodomain-helicase-DNA-binding protein 8-like (LOC111136924), transcript variant X4, mRNA	-2.3311
XM_022446371.1	nitric oxide synthase-interacting protein-like (LOC111110039), mRNA	-2.33785
XM_022469681.1	DNA repair protein SWI5 homolog (LOC111125660), mRNA	-2.36209
XM_022463863.1	uncharacterized LOC111122223 (LOC111122223), mRNA	-2.40272
XM_022489707.1	nucleolin-like (LOC111137972), transcript variant X2, mRNA	-2.46197
XM_022481267.1	E3 ubiquitin-protein ligase TRAIP-like (LOC111133150), mRNA	-2.46541
XM_022438706.1	protein downstream neighbor of son homolog (LOC111104642), mRNA	-2.46612
XM_022472966.1	cactin-like (LOC111127735), mRNA	-2.47825
XM_022454744.1	uncharacterized LOC111115857 (LOC111115857), transcript variant X1, mRNA	-2.49138
XM_022465219.1	cell division control protein 6 homolog (LOC111123110), mRNA	-2.49251
XM_022453073.1	uncharacterized LOC111114657 (LOC111114657), transcript variant X2, mRNA	-2.49389
XM_022477782.1	protein SDE2 homolog (LOC111130617), mRNA	-2.53994
XM_022476882.1	sodium-dependent proline transporter-like (LOC111130147), transcript variant X2, mRNA	-2.54996
XM_022462163.1	uncharacterized LOC111121058 (LOC111121058), mRNA	-2.58098
XM_022469766.1	protein split ends-like (LOC111125710), transcript variant X2, mRNA	-2.619
XM_022460844.1	GRB2-associated and regulator of MAPK protein-like (LOC111120131), mRNA	-2.6216
XM_022472894.1	pre-mRNA-splicing factor CWC25 homolog (LOC111127635), mRNA	-2.63022
XM_022470313.1	AN1-type zinc finger protein 2A-like (LOC111125987), transcript variant X1, mRNA	-2.63285
XM_022466489.1	DNA (cytosine-5)-methyltransferase 1-like (LOC111123852), mRNA	-2.64705
XM_022471953.1	cytoskeleton-associated protein 2-like (LOC111126987), mRNA	-2.66065
XM_022468567.1	uncharacterized LOC111125095 (LOC111125095), mRNA	-2.66693
XM_022433459.1	uncharacterized LOC111101134 (LOC111101134), transcript variant X5, mRNA	-2.67277
XM_022430846.1	extensin-like (LOC111099534), mRNA	-2.6786
XM_022487495.1	nucleoporin NUP53-like (LOC111136554), mRNA	-2.68011
XM_022461068.1	centromere protein C-like (LOC111120345), mRNA	-2.69464
XM_022486967.1	alkyl/aryl-sulfatase BDS1-like (LOC111136256), transcript variant X2, mRNA	-2.70886
XM_022442316.1	fibropellin-1-like (LOC111107226), mRNA	-2.72985
XM_022476963.1	protein transport protein Sec23A-like (LOC111130192), transcript variant X3, mRNA	-2.75748
XM_022462032.1	methyltransferase-like protein 12, mitochondrial (LOC111120964), transcript variant X4, mRNA	-2.78281
XM_022430932.1	cat eye syndrome critical region protein 2-like (LOC111099594), transcript variant X1, mRNA	-2.84571
XM_022468953.1	tyrosine-protein kinase BAZ1B-like (LOC111125315), mRNA	-2.88065
XM_022431102.1	uncharacterized LOC111099694 (LOC111099694), mRNA	-2.9021
XM_022476120.1	protocadherin Fat 4-like (LOC111129659), mRNA	-2.90319
XM_022484866.1	serine/arginine repetitive matrix protein 2-like (LOC111135117), transcript variant X5, mRNA	-2.90925
XR_002634940.1	uncharacterized LOC111104679 (LOC111104679), ncRNA	-2.91069
XM_022490175.1	cytidine deaminase-like (LOC111138297), mRNA	-2.91222
XR_002639705.1	uncharacterized LOC111136137 (LOC111136137), ncRNA	-2.91827
XM_022476881.1	sodium-dependent proline transporter-like (LOC111130147), transcript variant X1, mRNA	-2.932
XM_022458284.1	ERI1 exoribonuclease 2-like (LOC111118703), mRNA	-2.93964
XM_022470513.1	WW domain-binding protein 4-like (LOC111126107), mRNA	-2.96441
XM_022481084.1	carbonic anhydrase-related protein-like (LOC111133036), transcript variant X4, mRNA	-2.96527
XM_022467266.1	rootletin-like (LOC111124414), mRNA	-2.97173
XM_022476144.1	epididymal secretory protein E1-like (LOC111129681), mRNA	-2.97695
XM_022430572.1	fatty acid synthase-like (LOC111099168), transcript variant X1, mRNA	-2.98008
XM_022457014.1	degenerin mec-10-like (LOC111117766), mRNA	-2.98532
XR_002639806.1	uncharacterized LOC111136969 (LOC111136969), ncRNA	-2.99239
XM_022457278.1	E3 ubiquitin-protein ligase RBBP6-like (LOC111118011), mRNA	-2.99599
XM_022460047.1	PCNA-interacting partner-like (LOC111119646), mRNA	-3.00462
XM_022454386.1	altered inheritance of mitochondria protein 21-like (LOC111115597), mRNA	-3.03491
XM_022472652.1	A disintegrin and metalloproteinase with thrombospondin motifs 10-like (LOC111127466), mRNA	-3.08575
XM_022460310.1	ATP-dependent Clp protease proteolytic subunit-like (LOC111119810), mRNA	-3.09014
XM_022480248.1	junctional adhesion molecule C-like (LOC111132441), mRNA	-3.09949
XM_022446971.1	lipoma HMGIC fusion partner-like 3 protein (LOC111110467), mRNA	-3.10279
XR_002639367.1	uncharacterized LOC111134096 (LOC111134096), ncRNA	-3.1296
XM_022463896.1	protein DEK-like (LOC111122250), mRNA	-3.13708
XM_022476832.1	jouberin-like (LOC111130114), transcript variant X3, mRNA	-3.17001
XM_022472925.1	thymosin beta-like (LOC111127650), transcript variant X7, mRNA	-3.17376
XM_022471418.1	low-density lipoprotein receptor-related protein 2-like (LOC111126641), transcript variant X1, mRNA	-3.19914
XM_022448333.1	aladin-like (LOC111111378), transcript variant X4, mRNA	-3.21297
XM_022459155.1	uncharacterized LOC111119209 (LOC111119209), transcript variant X10, mRNA	-3.2135
XM_022489652.1	probable cytochrome P450 49a1 (LOC111137940), mRNA	-3.25329
XM_022465010.1	uncharacterized LOC111122963 (LOC111122963), mRNA	-3.25915
XM_022430940.1	cat eye syndrome critical region protein 2-like (LOC111099594), transcript variant X2, mRNA	-3.27257
XM_022478277.1	arginase, hepatic-like (LOC111130969), mRNA	-3.27439
XM_022449308.1	putative defense protein (LOC111112023), mRNA	-3.28299
XM_022433221.1	uncharacterized LOC111101012 (LOC111101012), mRNA	-3.28345
XM_022487447.1	WD repeat-containing protein 60-like (LOC111136516), transcript variant X4, mRNA	-3.31804
XM_022453679.1	peroxisomal acyl-coenzyme A oxidase 1-like (LOC111115085), transcript variant X2, mRNA	-3.32299
XM_022453618.1	kinesin-like protein KIF23 (LOC111115046), transcript variant X2, mRNA	-3.3235
XM_022461895.1	histone-binding protein N1/N2-like (LOC111120878), transcript variant X2, mRNA	-3.34039
XM_022482005.1	uncharacterized LOC111133536 (LOC111133536), mRNA	-3.34861
XM_022480179.1	uncharacterized LOC111132376 (LOC111132376), mRNA	-3.3509
XM_022479227.1	cyclin-O-like (LOC111131615), mRNA	-3.35381
XM_022442653.1	sarcolemmal membrane-associated protein-like (LOC111107443), transcript variant X11, mRNA	-3.37341
XM_022457568.1	uncharacterized LOC111118226 (LOC111118226), mRNA	-3.38301
XM_022488619.1	uncharacterized LOC111137240 (LOC111137240), mRNA	-3.39439
XM_022479031.1	zinc finger protein Xfin-like (LOC111131483), mRNA	-3.39785
XR_002638751.1	uncharacterized LOC111128767 (LOC111128767), transcript variant X1, ncRNA	-3.40264
XM_022474992.1	poly(A) polymerase type 3-like (LOC111128988), transcript variant X1, mRNA	-3.416
XR_002634955.1	uncharacterized LOC111104734 (LOC111104734), transcript variant X3, ncRNA	-3.41917
XR_002636813.1	uncharacterized LOC111115376 (LOC111115376), transcript variant X2, ncRNA	-3.42724
XM_022446499.1	hepatic leukemia factor-like (LOC111110128), mRNA	-3.42959
XM_022431153.1	cell division cycle protein 20 homolog (LOC111099731), mRNA	-3.42966
XM_022489706.1	nucleolin-like (LOC111137972), transcript variant X1, mRNA	-3.43378
XM_022473256.1	beclin 1-associated autophagy-related key regulator-like (LOC111127926), mRNA	-3.45229
XM_022484803.1	uncharacterized LOC111135083 (LOC111135083), transcript variant X7, mRNA	-3.45585
XM_022438206.1	uncharacterized LOC111104323 (LOC111104323), mRNA	-3.47598
XM_022459670.1	potassium voltage-gated channel protein Shaw-like (LOC111119471), mRNA	-3.47865
XM_022449482.1	mucin-2-like (LOC111112130), transcript variant X5, mRNA	-3.51967
XM_022488100.1	chromodomain-helicase-DNA-binding protein 8-like (LOC111136924), transcript variant X3, mRNA	-3.54602
XM_022485264.1	chromodomain Y-like protein (LOC111135315), mRNA	-3.54832
XM_022467467.1	C2H2 finger domain transcription factor crzA-like (LOC111124530), transcript variant X2, mRNA	-3.54884
XM_022435708.1	uncharacterized LOC111102820 (LOC111102820), transcript variant X3, mRNA	-3.55657
XR_002639949.1	uncharacterized LOC111137909 (LOC111137909), ncRNA	-3.56241
XR_002635009.1	uncharacterized LOC111105300 (LOC111105300), ncRNA	-3.59372
XM_022481355.1	trichohyalin-like (LOC111133205), transcript variant X13, mRNA	-3.61205
XM_022489465.1	forkhead box protein L2-like (LOC111137810), mRNA	-3.61927
XM_022488408.1	uncharacterized LOC111137115 (LOC111137115), transcript variant X1, mRNA	-3.62746
XM_022463898.1	ribonucleoside-diphosphate reductase small chain-like (LOC111122251), mRNA	-3.62795
XM_022472621.1	FK506-binding protein 2-like (LOC111127443), mRNA	-3.65536
XR_002635473.1	uncharacterized LOC111107916 (LOC111107916), ncRNA	-3.68259
XM_022461234.1	hillarin-like (LOC111120494), mRNA	-3.71436
XM_022457718.1	F-BAR domain only protein 2-like (LOC111118315), transcript variant X6, mRNA	-3.71761
XM_022488084.1	cell division cycle-associated protein 7-like (LOC111136914), transcript variant X3, mRNA	-3.72061
XM_022471838.1	leucine-rich repeat transmembrane neuronal protein 3-like (LOC111126905), transcript variant X2, mRNA	-3.72786
XR_002635903.1	uncharacterized LOC111110911 (LOC111110911), ncRNA	-3.79785
XM_022459643.1	hillarin-like (LOC111119454), mRNA	-3.8348
XM_022451196.1	fibropellin-1-like (LOC111113165), mRNA	-3.83726
XR_002639994.1	uncharacterized LOC111138179 (LOC111138179), transcript variant X1, ncRNA	-3.84373
XM_022462882.1	uncharacterized LOC111121557 (LOC111121557), mRNA	-3.87551
XM_022431617.1	parathyroid hormone/parathyroid hormone-related peptide receptor-like (LOC111100032), transcript variant X1, mRNA	-3.90992
XM_022474395.1	potassium voltage-gated channel protein Shaw-like (LOC111128649), mRNA	-3.91364
XM_022477684.1	rac-like GTP-binding protein ARAC3 (LOC111130536), mRNA	-3.92757
XM_022463395.1	protein DEK-like (LOC111121908), mRNA	-3.92916
XR_002639991.1	uncharacterized LOC111138183 (LOC111138183), transcript variant X2, ncRNA	-3.94248
XM_022487439.1	WD repeat-containing protein 60-like (LOC111136516), transcript variant X3, mRNA	-3.95922
XM_022457852.1	uncharacterized LOC111118402 (LOC111118402), mRNA	-3.96915
XM_022489940.1	homeobox protein vent1-like (LOC111138119), mRNA	-3.97575
XM_022455418.1	zinc finger CCCH domain-containing protein 11A-like (LOC111116352), transcript variant X12, mRNA	-3.9778
XR_002635796.1	uncharacterized LOC111110296 (LOC111110296), transcript variant X6, misc_RNA	-3.98753
XM_022466644.1	uncharacterized LOC111123924 (LOC111123924), mRNA	-3.98837
XM_022468835.1	lymphocyte-specific helicase-like (LOC111125248), mRNA	-4.02159
XM_022457763.1	ribonucleoside-diphosphate reductase small chain-like (LOC111118358), mRNA	-4.02948
XM_022465361.1	dopamine D2-like receptor (LOC111123192), mRNA	-4.03438
XM_022460479.1	acetylcholine receptor subunit alpha-like (LOC111119904), mRNA	-4.03736
XM_022435227.1	sulfotransferase family cytosolic 1B member 1-like (LOC111102465), transcript variant X2, mRNA	-4.03951
XM_022478609.1	uncharacterized LOC111131192 (LOC111131192), mRNA	-4.07233
XM_022486741.1	protein LSM14 homolog B-B-like (LOC111136118), transcript variant X3, mRNA	-4.08517
XR_002639379.1	uncharacterized LOC111134134 (LOC111134134), transcript variant X1, ncRNA	-4.09234
XM_022458395.1	mediator of DNA damage checkpoint protein 1-like (LOC111118780), transcript variant X3, mRNA	-4.10226
XM_022449796.1	uncharacterized LOC111112349 (LOC111112349), mRNA	-4.10959
XM_022462953.1	SMC5-SMC6 complex localization factor protein 1-like (LOC111121603), transcript variant X2, mRNA	-4.11123
XM_022488147.1	zinc finger protein 616-like (LOC111136948), transcript variant X2, mRNA	-4.1346
XM_022458501.1	trichohyalin-like (LOC111118843), transcript variant X8, mRNA	-4.17582
XM_022476740.1	limbic system-associated membrane protein-like (LOC111130062), mRNA	-4.19569
XM_022449872.1	dynein assembly factor 1, axonemal-like (LOC111112387), transcript variant X3, mRNA	-4.196
XM_022484937.1	transient receptor potential cation channel trpm-like (LOC111135152), transcript variant X5, mRNA	-4.20744
XM_022474872.1	band 4.1-like protein 3 (LOC111128913), transcript variant X5, mRNA	-4.20868
XM_022462446.1	eukaryotic translation initiation factor 4E-like (LOC111121263), transcript variant X1, mRNA	-4.22252
XM_022479441.1	uncharacterized LOC111131762 (LOC111131762), mRNA	-4.22882
XR_002635770.1	uncharacterized LOC111110145 (LOC111110145), transcript variant X2, ncRNA	-4.23806
XM_022474364.1	cyclin-O-like (LOC111128626), mRNA	-4.25173
XR_002635807.1	uncharacterized LOC111110427 (LOC111110427), ncRNA	-4.29515
XM_022483692.1	msx2-interacting protein-like (LOC111134561), transcript variant X3, mRNA	-4.30065
XM_022481064.1	phosphoethanolamine N-methyltransferase 3-like (LOC111133025), transcript variant X3, mRNA	-4.31269
XM_022461894.1	histone-binding protein N1/N2-like (LOC111120878), transcript variant X1, mRNA	-4.31924
XM_022460211.1	fibrillin-2-like (LOC111119752), transcript variant X2, mRNA	-4.32509
XM_022484767.1	hsp70-Hsp90 organizing protein 1-like (LOC111135061), transcript variant X2, mRNA	-4.35076
XR_002635085.1	uncharacterized LOC111105713 (LOC111105713), transcript variant X4, ncRNA	-4.35657
XM_022444428.1	adagio-like protein 3 (LOC111108493), mRNA	-4.37915
XM_022458000.1	uncharacterized LOC111118495 (LOC111118495), mRNA	-4.40666
XM_022431968.1	diacylglycerol kinase delta-like (LOC111100277), transcript variant X6, mRNA	-4.41338
XM_022445580.1	uncharacterized LOC111109459 (LOC111109459), mRNA	-4.41984
XM_022466899.1	uncharacterized LOC111124037 (LOC111124037), mRNA	-4.43543
XM_022461945.1	histone-binding protein N1/N2-like (LOC111120910), transcript variant X1, mRNA	-4.4449
XM_022466539.1	sex peptide receptor-like (LOC111123889), mRNA	-4.44706
XM_022460453.1	uncharacterized LOC111119885 (LOC111119885), mRNA	-4.45192
XM_022451524.1	trichohyalin-like (LOC111113331), mRNA	-4.4552
XM_022468730.1	piggyBac transposable element-derived protein 4-like (LOC111125193), mRNA	-4.49389
XM_022443667.1	ryncolin-1-like (LOC111108097), transcript variant X2, mRNA	-4.51943
XM_022488074.1	protein FAM69C-like (LOC111136906), mRNA	-4.52783
XM_022463589.1	leucine-rich repeat-containing protein 42-like (LOC111122054), transcript variant X2, mRNA	-4.53027
XM_022460958.1	uncharacterized LOC111120231 (LOC111120231), mRNA	-4.55234
XM_022481760.1	uncharacterized LOC111133397 (LOC111133397), transcript variant X2, mRNA	-4.58233
XM_022472235.1	uncharacterized LOC111127169 (LOC111127169), transcript variant X2, mRNA	-4.59281
XM_022458589.1	uncharacterized LOC111118896 (LOC111118896), mRNA	-4.59608
XM_022471834.1	macrophage mannose receptor 1-like (LOC111126903), transcript variant X3, mRNA	-4.59989
XM_022463858.1	calmodulin-A-like (LOC111122218), transcript variant X1, mRNA	-4.61334
XM_022453732.1	blastula protease 10-like (LOC111115121), mRNA	-4.62392
XM_022455699.1	solute carrier organic anion transporter family member 4A1-like (LOC111116607), transcript variant X2, mRNA	-4.64229
XM_022433786.1	rho GTPase-activating protein 18-like (LOC111101313), transcript variant X4, mRNA	-4.64352
XM_022477704.1	uncharacterized LOC111130555 (LOC111130555), transcript variant X1, mRNA	-4.68167
XM_022459843.1	fatty acid synthase-like (LOC111119570), mRNA	-4.69257
XM_022474250.1	chromatin assembly factor 1 subunit A-like (LOC111128572), mRNA	-4.73613
XM_022438884.1	uncharacterized LOC111104769 (LOC111104769), transcript variant X1, mRNA	-4.74862
XM_022452892.1	tripartite motif-containing protein 59-like (LOC111114545), mRNA	-4.78176
XM_022468797.1	outer dense fiber protein 2-like (LOC111125224), transcript variant X9, mRNA	-4.81717
XM_022461678.1	protein grainyhead-like (LOC111120743), transcript variant X2, mRNA	-4.86565
XM_022431618.1	parathyroid hormone/parathyroid hormone-related peptide receptor-like (LOC111100032), transcript variant X2, mRNA	-4.89395
XR_002639773.1	uncharacterized LOC111136600 (LOC111136600), ncRNA	-4.89705
XM_022461448.1	uncharacterized LOC111120604 (LOC111120604), mRNA	-4.90093
XM_022438096.1	semaphorin-5A-like (LOC111104250), mRNA	-4.90954
XM_022480427.1	histone-lysine N-methyltransferase, H3 lysine-79 specific-like (LOC111132597), mRNA	-4.92592
XM_022467809.1	CD109 antigen-like (LOC111124694), transcript variant X3, mRNA	-4.96256
XM_022472529.1	MORN repeat-containing protein 2-like (LOC111127343), transcript variant X7, mRNA	-4.96261
XR_002637867.1	uncharacterized LOC111122187 (LOC111122187), ncRNA	-4.97679
XM_022449710.1	trichohyalin-like (LOC111112296), transcript variant X3, mRNA	-4.97833
XR_002634339.1	uncharacterized LOC111101614 (LOC111101614), ncRNA	-5.00726
XR_002635559.1	uncharacterized LOC111108323 (LOC111108323), transcript variant X3, misc_RNA	-5.03041
XM_022437514.1	uncharacterized LOC111103905 (LOC111103905), mRNA	-5.05564
XM_022480269.1	uncharacterized LOC111132459 (LOC111132459), mRNA	-5.06947
XM_022488659.1	STE20-like serine/threonine-protein kinase (LOC111137270), transcript variant X1, mRNA	-5.10014
XM_022486030.1	uncharacterized LOC111135722 (LOC111135722), mRNA	-5.13482
XR_002638301.1	uncharacterized LOC111125056 (LOC111125056), ncRNA	-5.1404
XM_022485120.1	cell wall protein DAN4-like (LOC111135241), transcript variant X2, mRNA	-5.15959
XM_022464907.1	mucin-22-like (LOC111122883), transcript variant X1, mRNA	-5.1729
XM_022440922.1	diamine acetyltransferase 2-like (LOC111106301), transcript variant X1, mRNA	-5.17718
XR_002639135.1	uncharacterized LOC111132369 (LOC111132369), ncRNA	-5.19058
XM_022463278.1	eomesodermin-like (LOC111121836), mRNA	-5.19413
XM_022489697.1	forkhead box protein L2-like (LOC111137966), mRNA	-5.20161
XM_022455462.1	splicing regulatory glutamine/lysine-rich protein 1-like (LOC111116465), mRNA	-5.21371
XM_022481269.1	leucine-rich repeat-containing protein 34-like (LOC111133152), transcript variant X1, mRNA	-5.23981
XM_022457739.1	uncharacterized LOC111118334 (LOC111118334), mRNA	-5.24744
XM_022488666.1	STE20-like serine/threonine-protein kinase (LOC111137270), transcript variant X8, mRNA	-5.26562
XR_002639635.1	uncharacterized LOC111135667 (LOC111135667), ncRNA	-5.30038
XM_022442507.1	G2 and S phase-expressed protein 1-like (LOC111107342), transcript variant X3, mRNA	-5.3098
XR_002639181.1	uncharacterized LOC111133086 (LOC111133086), transcript variant X2, ncRNA	-5.31372
XM_022460988.1	uncharacterized LOC111120264 (LOC111120264), mRNA	-5.37414
XM_022434995.1	uncharacterized LOC111102306 (LOC111102306), mRNA	-5.40428
XM_022441389.1	MAM and LDL-receptor class A domain-containing protein 1-like (LOC111106640), mRNA	-5.43693
XM_022483305.1	GRIP and coiled-coil domain-containing protein 2-like (LOC111134357), transcript variant X2, mRNA	-5.4381
XM_022479153.1	uncharacterized LOC111131559 (LOC111131559), transcript variant X1, mRNA	-5.45615
XM_022486389.1	myoferlin-like (LOC111135911), transcript variant X19, mRNA	-5.45653
XR_002638548.1	uncharacterized LOC111126870 (LOC111126870), ncRNA	-5.50188
XM_022449711.1	trichohyalin-like (LOC111112296), transcript variant X4, mRNA	-5.50633
XM_022440050.1	homeobox protein Hox-A3-like (LOC111105690), mRNA	-5.51685
XM_022441700.1	M-phase inducer phosphatase-like (LOC111106831), mRNA	-5.52899
XR_002634559.1	uncharacterized LOC111102757 (LOC111102757), ncRNA	-5.53442
XM_022487903.1	uncharacterized LOC111136795 (LOC111136795), mRNA	-5.55387
XM_022438967.1	uncharacterized LOC111104825 (LOC111104825), transcript variant X2, mRNA	-5.61104
XM_022453422.1	cell surface hyaluronidase-like (LOC111114894), mRNA	-5.61581
XM_022481782.1	neuroglian-like (LOC111133399), transcript variant X2, mRNA	-5.61683
XM_022475493.1	signal-induced proliferation-associated 1-like protein 1 (LOC111129238), transcript variant X3, mRNA	-5.61822
XM_022446412.1	cysteine and tyrosine-rich protein 1-like (LOC111110077), mRNA	-5.64791
XM_022451898.1	uncharacterized LOC111113604 (LOC111113604), mRNA	-5.66586
XM_022431767.1	zinc metalloproteinase dpy-31-like (LOC111100141), mRNA	-5.69331
XM_022484909.1	serine-enriched protein-like (LOC111135138), mRNA	-5.70855
XM_022447379.1	caveolin-1-like (LOC111110762), mRNA	-5.77304
XM_022464571.1	uncharacterized LOC111122698 (LOC111122698), mRNA	-5.7921
XM_022453621.1	blastula protease 10-like (LOC111115048), transcript variant X1, mRNA	-5.79501
XM_022441363.1	uncharacterized LOC111106624 (LOC111106624), mRNA	-5.81301
XM_022452891.1	calmodulin-like (LOC111114541), mRNA	-5.82295
XM_022464758.1	voltage-dependent L-type calcium channel subunit beta-1-like (LOC111122806), transcript variant X2, mRNA	-5.87494
XM_022445364.1	uncharacterized LOC111109282 (LOC111109282), mRNA	-5.91134
XM_022481053.1	zinc finger protein 26-like (LOC111133021), mRNA	-5.91826
XM_022483334.1	oxidative stress-induced growth inhibitor 2-like (LOC111134373), transcript variant X2, mRNA	-5.92937
XM_022435051.1	rho GTPase-activating protein 20-like (LOC111102361), transcript variant X8, mRNA	-5.98192
XM_022478555.1	forkhead box protein E4-like (LOC111131155), mRNA	-5.98709
XR_002638311.1	uncharacterized LOC111125106 (LOC111125106), ncRNA	-5.99264
XM_022465079.1	uncharacterized LOC111123002 (LOC111123002), transcript variant X2, mRNA	-6.00744
XM_022459093.1	ornithine decarboxylase-like (LOC111119190), transcript variant X2, mRNA	-6.01014
XM_022483312.1	uncharacterized LOC111134359 (LOC111134359), transcript variant X2, mRNA	-6.01217
XM_022468171.1	histone H3.3 (LOC111124901), transcript variant X2, mRNA	-6.01574
XM_022470830.1	photoreceptor-specific nuclear receptor-like (LOC111126301), mRNA	-6.01677
XM_022471530.1	uncharacterized LOC111126707 (LOC111126707), mRNA	-6.05676
XM_022468333.1	cullin-1-like (LOC111124955), transcript variant X2, mRNA	-6.11097
XR_002635882.1	uncharacterized LOC111110835 (LOC111110835), transcript variant X4, ncRNA	-6.16174
XR_002639385.1	uncharacterized LOC111134149 (LOC111134149), ncRNA	-6.16184
XM_022432884.1	protein quaking-B-like (LOC111100788), transcript variant X7, mRNA	-6.1638
XM_022488451.1	flocculation protein FLO11-like (LOC111137140), mRNA	-6.16884
XM_022468386.1	cilia- and flagella-associated protein 44-like (LOC111125001), transcript variant X1, mRNA	-6.21729
XM_022432804.1	MAM and LDL-receptor class A domain-containing protein 1-like (LOC111100718), mRNA	-6.27575
XM_022433510.1	uncharacterized LOC111101162 (LOC111101162), mRNA	-6.3164
XM_022436976.1	protein piccolo-like (LOC111103596), transcript variant X3, mRNA	-6.32096
XM_022453144.1	uncharacterized LOC111114711 (LOC111114711), transcript variant X1, mRNA	-6.35058
XM_022442857.1	uncharacterized LOC111107589 (LOC111107589), transcript variant X1, mRNA	-6.39933
XM_022463009.1	histone H1-like (LOC111121652), mRNA	-6.40675
XM_022433804.1	fibrinogen- and Ig-binding protein-like (LOC111101349), transcript variant X2, mRNA	-6.44072
XM_022461132.1	cell wall protein DAN4-like (LOC111120418), mRNA	-6.46328
XM_022475977.1	putative ammonium transporter 1 (LOC111129522), mRNA	-6.4656
XM_022433937.1	nucleoplasmin-like protein ANO39 (LOC111101447), transcript variant X2, mRNA	-6.48249
XM_022447014.1	beta-1,3-galactosyltransferase 5-like (LOC111110495), transcript variant X2, mRNA	-6.48362
XM_022442465.1	uncharacterized LOC111107320 (LOC111107320), mRNA	-6.49642
XM_022467992.1	histone H2B-like (LOC111124801), mRNA	-6.5427
XM_022476184.1	hepatitis A virus cellular receptor 1-like (LOC111129716), mRNA	-6.55893
XM_022461810.1	internalin-I-like (LOC111120823), transcript variant X4, mRNA	-6.59678
XM_022441397.1	MAM and LDL-receptor class A domain-containing protein 1-like (LOC111106643), mRNA	-6.62047
XM_022442102.1	N-lysine methyltransferase KMT5A-A-like (LOC111107108), transcript variant X1, mRNA	-6.63118
XR_002638451.1	uncharacterized LOC111126098 (LOC111126098), ncRNA	-6.65697
XM_022486797.1	tubulin delta chain-like (LOC111136151), transcript variant X2, mRNA	-6.69385
XM_022480321.1	uncharacterized LOC111132504 (LOC111132504), mRNA	-6.70359
XM_022463555.1	cell division cycle protein 20 homolog (LOC111122028), mRNA	-6.70536
XM_022432729.1	uncharacterized LOC111100644 (LOC111100644), transcript variant X1, mRNA	-6.70937
XM_022440958.1	interferon-induced protein 44-like (LOC111106329), mRNA	-6.7342
XM_022474734.1	tyrosine-protein kinase JAK2-like (LOC111128838), transcript variant X1, mRNA	-6.73724
XR_002639495.1	uncharacterized LOC111134669 (LOC111134669), transcript variant X2, ncRNA	-6.75633
XM_022485215.1	nuclear hormone receptor HR96-like (LOC111135284), transcript variant X3, mRNA	-6.76144
XM_022448571.1	uncharacterized LOC111111528 (LOC111111528), transcript variant X2, mRNA	-6.76536
XM_022464235.1	cell division cycle protein 20 homolog (LOC111122439), mRNA	-6.7697
XR_002638130.1	uncharacterized LOC111123937 (LOC111123937), ncRNA	-6.78216
XR_002638658.1	uncharacterized LOC111127893 (LOC111127893), ncRNA	-6.78216
XR_002635915.1	uncharacterized LOC111110951 (LOC111110951), ncRNA	-6.78217
XM_022430968.1	uncharacterized LOC111099612 (LOC111099612), transcript variant X2, mRNA	-6.80471
XM_022471776.1	sex peptide receptor-like (LOC111126868), mRNA	-6.80629
XM_022458620.1	IQ domain-containing protein E-like (LOC111118910), transcript variant X3, mRNA	-6.83733
XM_022482667.1	coiled-coil domain-containing protein 86-like (LOC111133926), transcript variant X2, mRNA	-6.8598
XM_022465745.1	uncharacterized LOC111123432 (LOC111123432), transcript variant X2, mRNA	-6.86484
XM_022430349.1	monocarboxylate transporter 12-like (LOC111099036), transcript variant X2, mRNA	-6.87069
XM_022473090.1	protein YIF1B-B-like (LOC111127827), transcript variant X1, mRNA	-6.8741
XM_022480224.1	uncharacterized LOC111132421 (LOC111132421), mRNA	-6.87451
XM_022468561.1	von Willebrand factor D and EGF domain-containing protein-like (LOC111125091), transcript variant X3, mRNA	-6.8929
XM_022440018.1	acetylcholine receptor subunit alpha-like 2 (LOC111105637), mRNA	-6.93447
XM_022489424.1	uncharacterized LOC111137778 (LOC111137778), mRNA	-6.94109
XM_022439401.1	uncharacterized LOC111105234 (LOC111105234), mRNA	-6.95374
XM_022432850.1	lectin-like (LOC111100754), mRNA	-6.96265
XM_022438813.1	uncharacterized LOC111104719 (LOC111104719), transcript variant X2, mRNA	-7.02689
XM_022458233.1	uncharacterized LOC111118638 (LOC111118638), mRNA	-7.02745
XM_022454423.1	uncharacterized LOC111115613 (LOC111115613), mRNA	-7.05502
XM_022434640.1	uncharacterized LOC111101986 (LOC111101986), mRNA	-7.07439
XM_022440340.1	argininosuccinate synthase-like (LOC111105882), transcript variant X3, mRNA	-7.08879
XM_022483546.1	uncharacterized LOC111134487 (LOC111134487), transcript variant X1, mRNA	-7.12177
XM_022481479.1	uncharacterized LOC111133269 (LOC111133269), mRNA	-7.12305
XM_022476424.1	uncharacterized LOC111129899 (LOC111129899), transcript variant X6, mRNA	-7.15262
XM_022433936.1	nucleoplasmin-like protein ANO39 (LOC111101447), transcript variant X1, mRNA	-7.15676
XM_022460841.1	kelch-like ECH-associated protein 1 (LOC111120128), transcript variant X8, mRNA	-7.18391
XM_022462138.1	uncharacterized LOC111121036 (LOC111121036), mRNA	-7.2066
XM_022441103.1	uncharacterized LOC111106426 (LOC111106426), mRNA	-7.2557
XM_022450084.1	rac GTPase-activating protein 1-like (LOC111112559), transcript variant X1, mRNA	-7.29558
XM_022463516.1	serine/threonine-protein kinase mos-like (LOC111121998), mRNA	-7.30569
XM_022489335.1	inactive pancreatic lipase-related protein 1-like (LOC111137722), mRNA	-7.35194
XM_022487515.1	uncharacterized LOC111136570 (LOC111136570), mRNA	-7.36211
XM_022444422.1	glycerate kinase-like (LOC111108492), transcript variant X1, mRNA	-7.38328
XM_022482714.1	deleted in malignant brain tumors 1 protein-like (LOC111133967), transcript variant X3, mRNA	-7.39081
XR_002633728.1	uncharacterized LOC111099624 (LOC111099624), ncRNA	-7.40023
XM_022436062.1	coiled-coil domain-containing protein 191-like (LOC111103061), transcript variant X3, mRNA	-7.40167
XM_022446963.1	caveolin-3-like (LOC111110459), mRNA	-7.40231
XM_022443817.1	voltage-dependent calcium channel subunit alpha-2/delta-2-like (LOC111108179), transcript variant X1, mRNA	-7.43482
XM_022447040.1	uncharacterized LOC111110504 (LOC111110504), transcript variant X2, mRNA	-7.44191
XM_022441715.1	cell wall integrity and stress response component 4-like (LOC111106861), transcript variant X4, mRNA	-7.44545
XM_022488748.1	pre-B-cell leukemia transcription factor 1-like (LOC111137317), mRNA	-7.44858
XM_022477641.1	UTP--glucose-1-phosphate uridylyltransferase-like (LOC111130500), transcript variant X1, mRNA	-7.4954
XM_022456076.1	eppin-like (LOC111117017), mRNA	-7.54777
XM_022478273.1	uncharacterized LOC111130965 (LOC111130965), transcript variant X2, mRNA	-7.56023
XM_022457791.1	uncharacterized LOC111118372 (LOC111118372), transcript variant X3, mRNA	-7.57631
XM_022442277.1	uncharacterized LOC111107204 (LOC111107204), transcript variant X17, mRNA	-7.61526
XM_022442718.1	uncharacterized LOC111107494 (LOC111107494), mRNA	-7.6567
XM_022436617.1	myb-like protein X (LOC111103381), transcript variant X2, mRNA	-7.68353
XM_022467989.1	histone H2B-like (LOC111124798), mRNA	-7.69
XM_022440793.1	uncharacterized LOC111106214 (LOC111106214), transcript variant X5, mRNA	-7.72246
XM_022464716.1	uncharacterized LOC111122786 (LOC111122786), mRNA	-7.74196
XR_002640003.1	uncharacterized LOC111138254 (LOC111138254), ncRNA	-7.78022
XM_022487079.1	uncharacterized LOC111136316 (LOC111136316), mRNA	-7.80378
XM_022432118.1	serine/threonine-protein kinase Nek3-like (LOC111100350), transcript variant X2, mRNA	-7.80914
XM_022489305.1	uncharacterized LOC111137705 (LOC111137705), transcript variant X1, mRNA	-7.81192
XM_022474416.1	uncharacterized LOC111128661 (LOC111128661), mRNA	-7.8164
XM_022441637.1	cartilage intermediate layer protein 1-like (LOC111106814), mRNA	-7.82549
XM_022487325.1	uncharacterized LOC111136461 (LOC111136461), transcript variant X3, mRNA	-7.84331
XM_022449559.1	uncharacterized LOC111112173 (LOC111112173), transcript variant X6, mRNA	-7.85923
XR_002638085.1	uncharacterized LOC111123715 (LOC111123715), transcript variant X1, ncRNA	-7.87155
XM_022486955.1	uncharacterized LOC111136246 (LOC111136246), transcript variant X1, mRNA	-7.89593
XM_022485146.1	Na(+)/H(+) exchanger beta-like (LOC111135252), transcript variant X2, mRNA	-7.89928
XM_022445045.1	uncharacterized LOC111108956 (LOC111108956), mRNA	-7.90091
XM_022469256.1	N-acetyllactosaminide beta-1,6-N-acetylglucosaminyl-transferase-like (LOC111125443), transcript variant X2, mRNA	-7.92974
XR_002635926.1	uncharacterized LOC111110973 (LOC111110973), ncRNA	-7.94103
XM_022455280.1	uncharacterized LOC111116292 (LOC111116292), mRNA	-7.94908
XM_022488216.1	5-hydroxytryptamine receptor 2C-like (LOC111136999), transcript variant X3, mRNA	-7.97436
XM_022444096.1	5-aminolevulinate synthase, nonspecific, mitochondrial-like (LOC111108307), transcript variant X3, mRNA	-7.97694
XM_022478272.1	uncharacterized LOC111130965 (LOC111130965), transcript variant X1, mRNA	-7.98365
XM_022487323.1	uncharacterized LOC111136461 (LOC111136461), transcript variant X1, mRNA	-7.99099
XM_022464522.1	CST complex subunit TEN1-like (LOC111122664), transcript variant X2, mRNA	-7.99557
XM_022441130.1	ubiquitin carboxyl-terminal hydrolase calypso-like (LOC111106455), transcript variant X2, mRNA	-8.01025
XM_022465262.1	rhomboid-related protein 2-like (LOC111123130), transcript variant X1, mRNA	-8.01056
XM_022466297.1	coiled-coil domain-containing protein 169-like (LOC111123743), transcript variant X14, mRNA	-8.01984
XM_022488681.1	tektin-3-like (LOC111137279), transcript variant X1, mRNA	-8.08276
XM_022463528.1	forkhead box protein E1-like (LOC111122012), mRNA	-8.08363
XM_022478689.1	uncharacterized LOC111131255 (LOC111131255), mRNA	-8.12066
XM_022467466.1	C2H2 finger domain transcription factor crzA-like (LOC111124530), transcript variant X1, mRNA	-8.14635
XM_022463520.1	probable dolichyl pyrophosphate Glc1Man9GlcNAc2 alpha-1,3-glucosyltransferase (LOC111121994), transcript variant X2, mRNA	-8.16406
XM_022481099.1	tuftelin-interacting protein 11-like (LOC111133046), transcript variant X2, mRNA	-8.18583
XM_022436311.1	rho GTPase-activating protein 20-like (LOC111103223), transcript variant X8, mRNA	-8.24851
XM_022479644.1	serine/threonine-protein kinase 38-like (LOC111131917), transcript variant X1, mRNA	-8.25458
XM_022450466.1	protein FAM81A-like (LOC111112731), transcript variant X2, mRNA	-8.2561
XM_022446169.1	uncharacterized LOC111109903 (LOC111109903), transcript variant X1, mRNA	-8.27932
XR_002639429.1	uncharacterized LOC111134309 (LOC111134309), transcript variant X1, ncRNA	-8.32579
XM_022489998.1	uncharacterized LOC111138157 (LOC111138157), mRNA	-8.32638
XM_022442559.1	uncharacterized LOC111107370 (LOC111107370), transcript variant X2, mRNA	-8.33328
XM_022448367.1	pyridoxal 5'-phosphate synthase subunit PdxT-like (LOC111111394), transcript variant X1, mRNA	-8.3367
XM_022488105.1	serine/threonine-protein kinase Nek11-like (LOC111136925), transcript variant X4, mRNA	-8.36073
XR_002639498.1	uncharacterized LOC111134670 (LOC111134670), transcript variant X1, ncRNA	-8.43636
XM_022463950.1	synaptotagmin-15-like (LOC111122291), transcript variant X5, mRNA	-8.5133
XM_022470422.1	N-alpha-acetyltransferase 50-like (LOC111126042), mRNA	-8.54871
XM_022444436.1	uncharacterized LOC111108502 (LOC111108502), mRNA	-8.55468
XR_002634876.1	uncharacterized LOC111104373 (LOC111104373), transcript variant X3, ncRNA	-8.56914
XM_022489280.1	G2/mitotic-specific cyclin-B-like (LOC111137693), transcript variant X1, mRNA	-8.57447
XR_002637175.1	protein archease-like (LOC111117041), transcript variant X2, misc_RNA	-8.61633
XM_022482853.1	double C2-like domain-containing protein beta (LOC111134059), transcript variant X5, mRNA	-8.65558
XM_022464698.1	uncharacterized protein KIAA2012 homolog (LOC111122773), transcript variant X29, mRNA	-8.67811
XM_022448131.1	dentin sialophosphoprotein-like (LOC111111263), transcript variant X2, mRNA	-8.68061
XM_022446008.1	uncharacterized LOC111109776 (LOC111109776), mRNA	-8.69741
XM_022466925.1	G-protein coupled receptor 54-like (LOC111124064), mRNA	-8.73113
XM_022461020.1	vitellogenin-like (LOC111120293), mRNA	-8.7462
XM_022479841.1	protein regulator of cytokinesis 1-like (LOC111132123), transcript variant X1, mRNA	-8.77147
XM_022474062.1	dimethylaniline monooxygenase [N-oxide-forming] 2-like (LOC111128450), transcript variant X7, mRNA	-8.78874
XM_022474086.1	uncharacterized LOC111128477 (LOC111128477), transcript variant X2, mRNA	-8.81675
XR_002636617.1	uncharacterized LOC111114712 (LOC111114712), ncRNA	-8.82448
XR_002638212.1	uncharacterized LOC111124520 (LOC111124520), ncRNA	-8.84096
XM_022446523.1	furin-like protease kpc-1 (LOC111110143), transcript variant X1, mRNA	-8.84247
XM_022444534.1	E3 ubiquitin-protein ligase Hakai-like (LOC111108553), transcript variant X3, mRNA	-8.84548
XM_022454827.1	uncharacterized LOC111115912 (LOC111115912), transcript variant X2, mRNA	-8.86122
XM_022472165.1	C2H2 finger domain transcription factor crzA-like (LOC111127127), mRNA	-8.86438
XM_022485532.1	polyhomeotic-like protein 1 (LOC111135445), transcript variant X3, mRNA	-9.02706
XM_022486940.1	D-aspartate oxidase-like (LOC111136235), transcript variant X1, mRNA	-9.12182
XM_022461735.1	cytosolic Fe-S cluster assembly factor narfl-like (LOC111120774), transcript variant X1, mRNA	-9.16439
XM_022447934.1	multiple epidermal growth factor-like domains protein 6 (LOC111111131), transcript variant X2, mRNA	-9.27766
XM_022485782.1	serine/threonine-protein phosphatase 4 catalytic subunit (LOC111135584), transcript variant X2, mRNA	-9.36661
XM_022482395.1	kynurenine formamidase-like (LOC111133757), transcript variant X1, mRNA	-9.49369
XR_002638086.1	uncharacterized LOC111123715 (LOC111123715), transcript variant X2, ncRNA	-9.56071
XM_022454341.1	BRCA1-associated RING domain protein 1-like (LOC111115556), transcript variant X3, mRNA	-9.70152
XM_022482518.1	glycine-rich cell wall structural protein-like (LOC111133828), transcript variant X2, mRNA	-9.71982
XM_022431843.1	protein FORGETTER 1-like (LOC111100190), transcript variant X2, mRNA	-9.79322
XR_002639325.1	uncharacterized LOC111133936 (LOC111133936), ncRNA	-10.0765
XM_022462056.1	crossover junction endonuclease EME1-like (LOC111120979), transcript variant X2, mRNA	-10.2913
XR_002635236.1	uncharacterized LOC111106591 (LOC111106591), ncRNA	-10.3776
XM_022461403.1	jouberin-like (LOC111120588), transcript variant X3, mRNA	-10.3961
XM_022466064.1	uncharacterized LOC111123614 (LOC111123614), mRNA	-10.3986
XM_022482376.1	isochorismatase domain-containing protein 1-like (LOC111133744), mRNA	-10.5211
XM_022449712.1	trichohyalin-like (LOC111112296), transcript variant X5, mRNA	-11.823
XM_022446763.1	complement C1q-like protein 4 (LOC111110318), transcript variant X1, mRNA	-12.0137
XM_022430339.1	purine nucleoside phosphorylase-like (LOC111138521), transcript variant X3, mRNA
XM_022430344.1	uncharacterized LOC111099034 (LOC111099034), mRNA
XM_022430346.1	dehydrogenase/reductase SDR family member 1-like (LOC111099035), transcript variant X2, mRNA
XM_022430347.1	solute carrier family 23 member 2-like (LOC111099033), mRNA
XM_022430348.1	monocarboxylate transporter 12-like (LOC111099036), transcript variant X1, mRNA
XM_022430354.1	lymphocyte cytosolic protein 2-like (LOC111099040), transcript variant X3, mRNA
XM_022430355.1	lymphocyte cytosolic protein 2-like (LOC111099040), transcript variant X4, mRNA
XM_022430357.1	lymphocyte cytosolic protein 2-like (LOC111099040), transcript variant X6, mRNA
XM_022430360.1	proton-coupled folate transporter-like (LOC111099041), transcript variant X1, mRNA
XM_022430361.1	lymphocyte cytosolic protein 2-like (LOC111099040), transcript variant X9, mRNA
XM_022430366.1	lymphocyte cytosolic protein 2-like (LOC111099040), transcript variant X14, mRNA
XM_022430367.1	lymphocyte cytosolic protein 2-like (LOC111099040), transcript variant X15, mRNA
XM_022430369.1	lymphocyte cytosolic protein 2-like (LOC111099040), transcript variant X17, mRNA
XM_022430372.1	lymphocyte cytosolic protein 2-like (LOC111099040), transcript variant X19, mRNA
XM_022430373.1	lymphocyte cytosolic protein 2-like (LOC111099040), transcript variant X20, mRNA
XM_022430376.1	lymphocyte cytosolic protein 2-like (LOC111099040), transcript variant X23, mRNA
XM_022430378.1	lymphocyte cytosolic protein 2-like (LOC111099040), transcript variant X25, mRNA
XM_022430379.1	cyclic nucleotide-gated channel rod photoreceptor subunit alpha-like (LOC111099043), transcript variant X1, mRNA
XM_022430380.1	cyclic nucleotide-gated channel rod photoreceptor subunit alpha-like (LOC111099043), transcript variant X2, mRNA
XM_022430381.1	uncharacterized aarF domain-containing protein kinase 5-like (LOC111099045), transcript variant X1, mRNA
XM_022430382.1	homeobox protein Hox-A9-like (LOC111099044), mRNA
XM_022430383.1	uncharacterized aarF domain-containing protein kinase 5-like (LOC111099045), transcript variant X2, mRNA
XM_022430384.1	b(0,+)-type amino acid transporter 1-like (LOC111099047), transcript variant X1, mRNA
XM_022430385.1	b(0,+)-type amino acid transporter 1-like (LOC111099047), transcript variant X2, mRNA
XM_022430386.1	b(0,+)-type amino acid transporter 1-like (LOC111099047), transcript variant X3, mRNA
XM_022430387.1	b(0,+)-type amino acid transporter 1-like (LOC111099047), transcript variant X4, mRNA
XM_022430391.1	apolipoprotein D-like (LOC111099048), mRNA
XM_022430392.1	amyloid protein-binding protein 2-like (LOC111099050), mRNA
XM_022430393.1	cysteine sulfinic acid decarboxylase-like (LOC111099052), mRNA
XM_022430394.1	eukaryotic translation initiation factor 2 subunit 2-like (LOC111099053), mRNA
XM_022430396.1	uncharacterized LOC111099054 (LOC111099054), mRNA
XM_022430397.1	atrial natriuretic peptide receptor 2-like (LOC111099055), mRNA
XM_022430398.1	tRNA (uracil-5-)-methyltransferase homolog A-like (LOC111099056), transcript variant X1, mRNA
XM_022430402.1	G-protein coupled receptor 157-like (LOC111099058), mRNA
XM_022430403.1	temptin-like (LOC111099049), transcript variant X2, mRNA
XM_022430407.1	uncharacterized LOC111099060 (LOC111099060), transcript variant X1, mRNA
XM_022430408.1	uncharacterized LOC111099060 (LOC111099060), transcript variant X2, mRNA
XM_022430409.1	uncharacterized LOC111099061 (LOC111099061), mRNA
XM_022430410.1	MAP kinase-activated protein kinase 5-like (LOC111099062), mRNA
XM_022430411.1	peptidyl-prolyl cis-trans isomerase-like 2 (LOC111099063), mRNA
XM_022430412.1	demethylmenaquinone methyltransferase-like (LOC111099066), transcript variant X1, mRNA
XM_022430414.1	poly(U)-specific endoribonuclease-like (LOC111099064), mRNA
XM_022430415.1	pre-rRNA processing protein FTSJ3-like (LOC111099067), mRNA
XM_022430416.1	protein unc-93 homolog A-like (LOC111099068), transcript variant X1, mRNA
XM_022430417.1	protein unc-93 homolog A-like (LOC111099068), transcript variant X2, mRNA
XM_022430418.1	low-density lipoprotein receptor-related protein 2-like (LOC111099069), mRNA
XM_022430419.1	solute carrier family 22 member 4-like (LOC111099070), transcript variant X1, mRNA
XM_022430421.1	solute carrier family 22 member 4-like (LOC111099070), transcript variant X3, mRNA
XM_022430422.1	solute carrier family 22 member 4-like (LOC111099070), transcript variant X4, mRNA
XM_022430423.1	solute carrier family 22 member 4-like (LOC111099070), transcript variant X5, mRNA
XM_022430425.1	solute carrier family 22 member 6-A-like (LOC111099072), mRNA
XM_022430426.1	BRCA1-associated protein-like (LOC111099073), mRNA
XM_022430428.1	kinesin-related protein 12-like (LOC111099071), mRNA
XM_022430435.1	uncharacterized LOC111099078 (LOC111099078), transcript variant X4, mRNA
XM_022430438.1	grpE protein homolog 1, mitochondrial-like (LOC111099081), transcript variant X1, mRNA
XM_022430439.1	grpE protein homolog 1, mitochondrial-like (LOC111099081), transcript variant X2, mRNA
XM_022430440.1	speckle targeted PIP5K1A-regulated poly(A) polymerase-like (LOC111099079), mRNA
XM_022430443.1	uncharacterized LOC111099084 (LOC111099084), transcript variant X1, mRNA
XM_022430444.1	uncharacterized LOC111099084 (LOC111099084), transcript variant X2, mRNA
XM_022430449.1	uncharacterized LOC111099090 (LOC111099090), mRNA
XM_022430450.1	dentin sialophosphoprotein-like (LOC111099088), transcript variant X1, mRNA
XM_022430452.1	G1/S-specific cyclin-E-like (LOC111099092), mRNA
XM_022430454.1	uncharacterized LOC111099095 (LOC111099095), transcript variant X1, mRNA
XM_022430455.1	uncharacterized LOC111099095 (LOC111099095), transcript variant X2, mRNA
XM_022430456.1	cysteine-rich venom protein latisemin-like (LOC111099096), mRNA
XM_022430457.1	tRNA (uracil-5-)-methyltransferase homolog A-like (LOC111099097), transcript variant X1, mRNA
XM_022430458.1	dentin sialophosphoprotein-like (LOC111099088), transcript variant X2, mRNA
XM_022430460.1	tRNA (uracil-5-)-methyltransferase homolog A-like (LOC111099097), transcript variant X3, mRNA
XM_022430461.1	uncharacterized LOC111099098 (LOC111099098), mRNA
XM_022430465.1	serine/threonine-protein kinase unc-51-like (LOC111099101), transcript variant X1, mRNA
XM_022430466.1	serine/threonine-protein kinase unc-51-like (LOC111099101), transcript variant X2, mRNA
XM_022430467.1	serine/threonine-protein kinase unc-51-like (LOC111099101), transcript variant X3, mRNA
XM_022430468.1	sodium- and chloride-dependent glycine transporter 1-like (LOC111099103), transcript variant X1, mRNA
XM_022430469.1	sodium- and chloride-dependent glycine transporter 1-like (LOC111099103), transcript variant X2, mRNA
XM_022430470.1	protein FAM76B-like (LOC111099102), mRNA
XM_022430471.1	A-kinase anchor protein 1, mitochondrial-like (LOC111099104), mRNA
XM_022430472.1	beta-1,3-glucosyltransferase-like (LOC111099105), mRNA
XM_022430475.1	exonuclease V-like (LOC111099106), transcript variant X3, mRNA
XM_022430479.1	dual specificity protein phosphatase 3-like (LOC111099110), mRNA
XM_022430480.1	refilin-B-like (LOC111099111), mRNA
XM_022430481.1	zinc finger and BTB domain-containing protein 41-like (LOC111099112), mRNA
XM_022430482.1	lipopolysaccharide-induced tumor necrosis factor-alpha factor homolog (LOC111099109), mRNA
XM_022430483.1	GPI transamidase component PIG-T-like (LOC111099115), mRNA
XM_022430485.1	uncharacterized LOC111099117 (LOC111099117), mRNA
XM_022430486.1	dehydrogenase/reductase SDR family member 9-like (LOC111099118), mRNA
XM_022430487.1	uncharacterized LOC111099119 (LOC111099119), mRNA
XM_022430488.1	neuroglobin-1-like (LOC111099120), mRNA
XM_022430489.1	derlin-1-like (LOC111099122), transcript variant X1, mRNA
XM_022430490.1	derlin-1-like (LOC111099122), transcript variant X2, mRNA
XM_022430493.1	condensin complex subunit 2-like (LOC111099123), mRNA
XM_022430494.1	uncharacterized LOC111099124 (LOC111099124), mRNA
XM_022430495.1	uncharacterized LOC111099125 (LOC111099125), transcript variant X1, mRNA
XM_022430497.1	uncharacterized LOC111099125 (LOC111099125), transcript variant X3, mRNA
XM_022430498.1	uncharacterized LOC111099125 (LOC111099125), transcript variant X4, mRNA
XM_022430499.1	uncharacterized LOC111099125 (LOC111099125), transcript variant X5, mRNA
XM_022430503.1	protein asteroid homolog 1-like (LOC111099127), transcript variant X1, mRNA
XM_022430516.1	uncharacterized LOC111099135 (LOC111099135), transcript variant X1, mRNA
XM_022430517.1	uncharacterized LOC111099135 (LOC111099135), transcript variant X2, mRNA
XM_022430518.1	uncharacterized LOC111099135 (LOC111099135), transcript variant X3, mRNA
XM_022430519.1	uncharacterized LOC111099135 (LOC111099135), transcript variant X4, mRNA
XM_022430521.1	uncharacterized LOC111099137 (LOC111099137), mRNA
XM_022430522.1	uncharacterized protein C20orf85 homolog (LOC111099138), mRNA
XM_022430523.1	deoxynucleoside triphosphate triphosphohydrolase SAMHD1-like (LOC111099139), transcript variant X1, mRNA
XM_022430524.1	deoxynucleoside triphosphate triphosphohydrolase SAMHD1-like (LOC111099139), transcript variant X2, mRNA
XM_022430525.1	probable ATP-dependent RNA helicase DHX37 (LOC111099140), mRNA
XM_022430527.1	uncharacterized LOC111099145 (LOC111099145), transcript variant X3, mRNA
XM_022430528.1	uncharacterized LOC111099146 (LOC111099146), transcript variant X1, mRNA
XM_022430529.1	glyceraldehyde-3-phosphate dehydrogenase-like (LOC111099143), mRNA
XM_022430530.1	uncharacterized LOC111099146 (LOC111099146), transcript variant X2, mRNA
XM_022430531.1	protein draper-like (LOC111099147), transcript variant X1, mRNA
XM_022430532.1	protein draper-like (LOC111099147), transcript variant X2, mRNA
XM_022430534.1	ras-related protein Rab-24-like (LOC111099150), transcript variant X1, mRNA
XM_022430536.1	ras-related protein Rab-24-like (LOC111099150), transcript variant X3, mRNA
XM_022430537.1	ras-related protein Rab-24-like (LOC111099150), transcript variant X4, mRNA
XM_022430538.1	ras-related protein Rab-24-like (LOC111099150), transcript variant X5, mRNA
XM_022430539.1	NADPH oxidoreductase A-like (LOC111099152), transcript variant X1, mRNA
XM_022430541.1	uncharacterized LOC111099153 (LOC111099153), mRNA
XM_022430542.1	dual 3',5'-cyclic-AMP and -GMP phosphodiesterase 11A-like (LOC111099151), transcript variant X1, mRNA
XM_022430544.1	caspase-6-like (LOC111099155), mRNA
XM_022430545.1	bleomycin hydrolase-like (LOC111099156), mRNA
XM_022430550.1	rap1 GTPase-activating protein 1-like (LOC111099157), transcript variant X5, mRNA
XM_022430551.1	dual 3',5'-cyclic-AMP and -GMP phosphodiesterase 11A-like (LOC111099151), transcript variant X2, mRNA
XM_022430552.1	rap1 GTPase-activating protein 1-like (LOC111099157), transcript variant X6, mRNA
XM_022430553.1	rap1 GTPase-activating protein 1-like (LOC111099157), transcript variant X7, mRNA
XM_022430556.1	rap1 GTPase-activating protein 1-like (LOC111099157), transcript variant X10, mRNA
XM_022430558.1	rap1 GTPase-activating protein 1-like (LOC111099157), transcript variant X12, mRNA
XM_022430562.1	rap1 GTPase-activating protein 1-like (LOC111099157), transcript variant X16, mRNA
XM_022430564.1	rap1 GTPase-activating protein 1-like (LOC111099157), transcript variant X18, mRNA
XM_022430565.1	uncharacterized LOC111099158 (LOC111099158), mRNA
XM_022430568.1	ER membrane protein complex subunit 4-like (LOC111099162), mRNA
XM_022430569.1	uncharacterized LOC111099163 (LOC111099163), mRNA
XM_022430571.1	chloride transport protein 6-like (LOC111099166), mRNA
XM_022430573.1	myosin-IIIa-like (LOC111099165), mRNA
XM_022430574.1	uncharacterized LOC111099169 (LOC111099169), mRNA
XM_022430576.1	octopamine receptor beta-2R-like (LOC111099171), transcript variant X1, mRNA
XM_022430581.1	octopamine receptor beta-2R-like (LOC111099171), transcript variant X5, mRNA
XM_022430582.1	zinc metalloproteinase nas-13-like (LOC111099172), mRNA
XM_022430584.1	acyl-CoA synthetase family member 3, mitochondrial-like (LOC111099175), mRNA
XM_022430585.1	zwei Ig domain protein zig-4-like (LOC111099176), mRNA
XM_022430586.1	zinc phosphodiesterase ELAC protein 1-like (LOC111099174), transcript variant X1, mRNA
XM_022430587.1	uncharacterized LOC111099178 (LOC111099178), mRNA
XM_022430588.1	macrophage mannose receptor 1-like (LOC111099179), mRNA
XM_022430589.1	cytosol aminopeptidase-like (LOC111099180), mRNA
XM_022430592.1	phosphoenolpyruvate phosphomutase (LOC111099182), mRNA
XM_022430593.1	SPRY domain-containing protein 7-like (LOC111099183), mRNA
XM_022430594.1	zinc phosphodiesterase ELAC protein 1-like (LOC111099174), transcript variant X2, mRNA
XM_022430595.1	transcription factor HES-4-like (LOC111099184), mRNA
XM_022430596.1	A disintegrin and metalloproteinase with thrombospondin motifs 4-like (LOC111099185), mRNA
XM_022430597.1	iroquois-class homeodomain protein IRX-6-like (LOC111099186), mRNA
XM_022430598.1	glycine-rich protein DOT1-like (LOC111099188), mRNA
XM_022430599.1	uncharacterized LOC111099190 (LOC111099190), transcript variant X1, mRNA
XM_022430600.1	uncharacterized LOC111099190 (LOC111099190), transcript variant X2, mRNA
XM_022430601.1	transport and Golgi organization protein 6 homolog (LOC111099192), mRNA
XM_022430602.1	uncharacterized LOC111099193 (LOC111099193), mRNA
XM_022430603.1	uncharacterized LOC111099191 (LOC111099191), mRNA
XM_022430605.1	uncharacterized LOC111099194 (LOC111099194), transcript variant X2, mRNA
XM_022430606.1	uncharacterized LOC111099194 (LOC111099194), transcript variant X3, mRNA
XM_022430607.1	uncharacterized LOC111099194 (LOC111099194), transcript variant X4, mRNA
XM_022430608.1	uncharacterized LOC111099194 (LOC111099194), transcript variant X5, mRNA
XM_022430609.1	uncharacterized LOC111099194 (LOC111099194), transcript variant X6, mRNA
XM_022430610.1	uncharacterized LOC111099194 (LOC111099194), transcript variant X7, mRNA
XM_022430611.1	uncharacterized LOC111099194 (LOC111099194), transcript variant X8, mRNA
XM_022430612.1	uncharacterized LOC111099194 (LOC111099194), transcript variant X9, mRNA
XM_022430613.1	uncharacterized LOC111099194 (LOC111099194), transcript variant X10, mRNA
XM_022430614.1	uncharacterized LOC111099194 (LOC111099194), transcript variant X12, mRNA
XM_022430615.1	uncharacterized LOC111099194 (LOC111099194), transcript variant X13, mRNA
XM_022430616.1	uncharacterized LOC111099194 (LOC111099194), transcript variant X14, mRNA
XM_022430617.1	uncharacterized LOC111099194 (LOC111099194), transcript variant X16, mRNA
XM_022430618.1	fibulin-1-like (LOC111099195), mRNA
XM_022430619.1	uncharacterized LOC111099194 (LOC111099194), transcript variant X17, mRNA
XM_022430620.1	uncharacterized LOC111099194 (LOC111099194), transcript variant X18, mRNA
XM_022430621.1	uncharacterized LOC111099194 (LOC111099194), transcript variant X20, mRNA
XM_022430622.1	bicaudal D-related protein homolog (LOC111099196), transcript variant X1, mRNA
XM_022430626.1	bicaudal D-related protein homolog (LOC111099196), transcript variant X5, mRNA
XM_022430627.1	bicaudal D-related protein homolog (LOC111099196), transcript variant X6, mRNA
XM_022430628.1	uncharacterized LOC111099199 (LOC111099199), transcript variant X1, mRNA
XM_022430630.1	CDK5 regulatory subunit-associated protein 3-like (LOC111099197), mRNA
XM_022430631.1	WW domain-containing oxidoreductase-like (LOC111099200), mRNA
XM_022430632.1	ATP-dependent DNA helicase Q-like SIM (LOC111099201), mRNA
XM_022430633.1	uncharacterized LOC111099202 (LOC111099202), mRNA
XM_022430634.1	coiled-coil domain-containing protein 90B, mitochondrial-like (LOC111099203), mRNA
XM_022430637.1	uncharacterized protein C10orf107 homolog (LOC111099206), transcript variant X1, mRNA
XM_022430639.1	uncharacterized protein C10orf107 homolog (LOC111099206), transcript variant X3, mRNA
XM_022430640.1	uncharacterized protein C10orf107 homolog (LOC111099206), transcript variant X4, mRNA
XM_022430642.1	organic cation transporter protein-like (LOC111099207), mRNA
XM_022430643.1	uncharacterized LOC111099210 (LOC111099210), mRNA
XM_022430644.1	probable ATP-dependent RNA helicase DHX37 (LOC111099211), mRNA
XM_022430645.1	mitochondrial intermediate peptidase-like (LOC111099212), mRNA
XM_022430647.1	protein N-terminal glutamine amidohydrolase-like (LOC111099214), mRNA
XM_022430648.1	isochorismatase domain-containing protein 1-like (LOC111099215), mRNA
XM_022430649.1	F-box only protein 42-like (LOC111099216), mRNA
XM_022430650.1	tetratricopeptide repeat protein 28-like (LOC111099218), mRNA
XM_022430651.1	lysophospholipid acyltransferase 5-like (LOC111099219), mRNA
XM_022430653.1	multiple epidermal growth factor-like domains protein 6 (LOC111099217), transcript variant X1, mRNA
XM_022430654.1	syntaxin-18-like (LOC111099220), transcript variant X2, mRNA
XM_022430655.1	fucose mutarotase-like (LOC111099221), mRNA
XM_022430656.1	chitinase domain-containing protein 1-like (LOC111099222), transcript variant X1, mRNA
XM_022430657.1	chitinase domain-containing protein 1-like (LOC111099222), transcript variant X2, mRNA
XM_022430659.1	chitinase domain-containing protein 1-like (LOC111099222), transcript variant X3, mRNA
XM_022430661.1	chitinase domain-containing protein 1-like (LOC111099222), transcript variant X5, mRNA
XM_022430662.1	chitinase domain-containing protein 1-like (LOC111099222), transcript variant X6, mRNA
XM_022430663.1	multiple epidermal growth factor-like domains protein 6 (LOC111099217), transcript variant X2, mRNA
XM_022430665.1	uncharacterized LOC111099225 (LOC111099225), mRNA
XM_022430666.1	4-hydroxybutyrate coenzyme A transferase-like (LOC111099226), mRNA
XM_022430667.1	uncharacterized LOC111099227 (LOC111099227), transcript variant X1, mRNA
XM_022430668.1	uncharacterized LOC111099227 (LOC111099227), transcript variant X2, mRNA
XM_022430669.1	uncharacterized LOC111099227 (LOC111099227), transcript variant X3, mRNA
XM_022430675.1	multiple epidermal growth factor-like domains protein 6 (LOC111099217), transcript variant X4, mRNA
XM_022430676.1	uncharacterized LOC111099246 (LOC111099246), mRNA
XM_022430677.1	multiple epidermal growth factor-like domains protein 10 (LOC111099262), mRNA
XM_022430678.1	translation initiation factor eIF-2B subunit delta-like (LOC111099300), transcript variant X1, mRNA
XM_022430679.1	uncharacterized LOC111099030 (LOC111099030), mRNA
XM_022430680.1	translation initiation factor eIF-2B subunit delta-like (LOC111099300), transcript variant X2, mRNA
XM_022430681.1	adenylate kinase 2, mitochondrial-like (LOC111099327), mRNA
XM_022430682.1	SPRY domain-containing protein 3-like (LOC111099343), mRNA
XM_022430683.1	forkhead box protein M1-like (LOC111099359), mRNA
XM_022430684.1	ankyrin repeat and MYND domain-containing protein 2-like (LOC111099316), mRNA
XM_022430686.1	uncharacterized LOC111099375 (LOC111099375), transcript variant X2, mRNA
XM_022430687.1	uncharacterized LOC111099375 (LOC111099375), transcript variant X3, mRNA
XM_022430688.1	uncharacterized LOC111099409 (LOC111099409), transcript variant X1, mRNA
XM_022430689.1	uncharacterized LOC111099409 (LOC111099409), transcript variant X2, mRNA
XM_022430691.1	signal peptide, CUB and EGF-like domain-containing protein 1 (LOC111099410), mRNA
XM_022430692.1	ficolin-2-like (LOC111099414), mRNA
XM_022430693.1	uncharacterized LOC111099415 (LOC111099415), transcript variant X1, mRNA
XM_022430695.1	uncharacterized LOC111099417 (LOC111099417), mRNA
XM_022430697.1	potassium channel subfamily K member 2-like (LOC111099419), mRNA
XM_022430698.1	uncharacterized LOC111099421 (LOC111099421), mRNA
XM_022430700.1	UPF0676 protein C1494.01-like (LOC111099420), transcript variant X1, mRNA
XM_022430701.1	Golgi-associated PDZ and coiled-coil motif-containing protein-like (LOC111099424), mRNA
XM_022430705.1	AT-rich interactive domain-containing protein 5B-like (LOC111099426), transcript variant X1, mRNA
XM_022430706.1	AT-rich interactive domain-containing protein 5B-like (LOC111099426), transcript variant X2, mRNA
XM_022430707.1	AT-rich interactive domain-containing protein 5B-like (LOC111099426), transcript variant X3, mRNA
XM_022430708.1	ectonucleoside triphosphate diphosphohydrolase 8-like (LOC111099427), transcript variant X1, mRNA
XM_022430709.1	ectonucleoside triphosphate diphosphohydrolase 8-like (LOC111099427), transcript variant X2, mRNA
XM_022430710.1	UPF0676 protein C1494.01-like (LOC111099420), transcript variant X2, mRNA
XM_022430711.1	uncharacterized LOC111099428 (LOC111099428), mRNA
XM_022430716.1	UPF0676 protein C1494.01-like (LOC111099420), transcript variant X3, mRNA
XM_022430717.1	nuclear apoptosis-inducing factor 1-like (LOC111099434), mRNA
XM_022430718.1	uncharacterized LOC111099436 (LOC111099436), mRNA
XM_022430719.1	zinc finger protein 99-like (LOC111099437), mRNA
XM_022430722.1	uncharacterized LOC111099438 (LOC111099438), transcript variant X3, mRNA
XM_022430723.1	EP300-interacting inhibitor of differentiation 3-like (LOC111099442), mRNA
XM_022430724.1	EP300-interacting inhibitor of differentiation 3-like (LOC111099443), transcript variant X1, mRNA
XM_022430725.1	UPF0676 protein C1494.01-like (LOC111099439), mRNA
XM_022430726.1	EP300-interacting inhibitor of differentiation 3-like (LOC111099443), transcript variant X2, mRNA
XM_022430727.1	putative serine protease K12H4.7 (LOC111099446), mRNA
XM_022430728.1	uncharacterized LOC111099447 (LOC111099447), mRNA
XM_022430734.1	GDP-L-fucose synthase-like (LOC111099454), mRNA
XM_022430735.1	uncharacterized LOC111099451 (LOC111099451), mRNA
XM_022430736.1	shematrin-like protein 2 (LOC111099455), mRNA
XM_022430737.1	uncharacterized LOC111099456 (LOC111099456), mRNA
XM_022430738.1	serine/arginine repetitive matrix protein 2-like (LOC111099458), transcript variant X1, mRNA
XM_022430739.1	serine/arginine repetitive matrix protein 2-like (LOC111099458), transcript variant X2, mRNA
XM_022430741.1	serine/arginine repetitive matrix protein 2-like (LOC111099458), transcript variant X4, mRNA
XM_022430743.1	protein TSSC4-like (LOC111099459), transcript variant X1, mRNA
XM_022430744.1	cell wall protein RTB1-like (LOC111099460), transcript variant X2, mRNA
XM_022430745.1	major facilitator superfamily domain-containing protein 7-a-like (LOC111099461), mRNA
XM_022430748.1	uncharacterized LOC111099463 (LOC111099463), transcript variant X2, mRNA
XM_022430750.1	uncharacterized LOC111099463 (LOC111099463), transcript variant X4, mRNA
XM_022430751.1	serine/threonine-protein kinase MARK1-like (LOC111099464), transcript variant X1, mRNA
XM_022430752.1	protein TSSC4-like (LOC111099459), transcript variant X2, mRNA
XM_022430754.1	uncharacterized LOC111099465 (LOC111099465), transcript variant X2, mRNA
XM_022430756.1	cytochrome P450 2C14-like (LOC111099468), mRNA
XM_022430757.1	low density lipoprotein receptor adapter protein 1-like (LOC111099469), mRNA
XM_022430758.1	zinc finger protein 99-like (LOC111099470), mRNA
XM_022430762.1	UBX domain-containing protein 4-like (LOC111099471), mRNA
XM_022430764.1	uncharacterized LOC111099476 (LOC111099476), transcript variant X1, mRNA
XM_022430766.1	uncharacterized LOC111099477 (LOC111099477), mRNA
XM_022430767.1	ligand-dependent nuclear receptor corepressor-like protein (LOC111099478), mRNA
XM_022430768.1	MORN repeat-containing protein 4-like (LOC111099479), transcript variant X1, mRNA
XM_022430769.1	MORN repeat-containing protein 4-like (LOC111099479), transcript variant X2, mRNA
XM_022430770.1	cystatin-A-like (LOC111099480), mRNA
XM_022430772.1	disks large homolog 1-like (LOC111099483), transcript variant X1, mRNA
XM_022430773.1	disks large homolog 1-like (LOC111099483), transcript variant X2, mRNA
XM_022430774.1	disks large homolog 1-like (LOC111099483), transcript variant X3, mRNA
XM_022430775.1	zinc finger protein Aiolos-like (LOC111099481), transcript variant X1, mRNA
XM_022430776.1	disks large homolog 1-like (LOC111099483), transcript variant X4, mRNA
XM_022430777.1	T-complex protein 1 subunit beta-like (LOC111099484), mRNA
XM_022430787.1	uncharacterized LOC111099489 (LOC111099489), mRNA
XM_022430788.1	5'-nucleotidase-like (LOC111099490), transcript variant X1, mRNA
XM_022430789.1	5'-nucleotidase-like (LOC111099490), transcript variant X2, mRNA
XM_022430793.1	cystatin-A-like (LOC111099493), mRNA
XM_022430794.1	uncharacterized LOC111099494 (LOC111099494), mRNA
XM_022430796.1	probable hydrolase PNKD (LOC111099496), transcript variant X1, mRNA
XM_022430797.1	probable hydrolase PNKD (LOC111099496), transcript variant X2, mRNA
XM_022430798.1	zinc finger protein Aiolos-like (LOC111099481), transcript variant X4, mRNA
XM_022430799.1	uncharacterized LOC111099497 (LOC111099497), mRNA
XM_022430800.1	myeloperoxidase-like (LOC111099498), transcript variant X1, mRNA
XM_022430802.1	uncharacterized LOC111099499 (LOC111099499), mRNA
XM_022430803.1	uncharacterized LOC111099500 (LOC111099500), mRNA
XM_022430806.1	uncharacterized LOC111099501 (LOC111099501), transcript variant X3, mRNA
XM_022430808.1	transcription factor Sox-14-like (LOC111099503), mRNA
XM_022430810.1	RNA-binding protein EWS-like (LOC111099504), transcript variant X2, mRNA
XM_022430811.1	bifunctional purine biosynthesis protein PURH-like (LOC111099502), mRNA
XM_022430812.1	RNA-binding protein EWS-like (LOC111099504), transcript variant X3, mRNA
XM_022430813.1	RNA-binding protein EWS-like (LOC111099504), transcript variant X4, mRNA
XM_022430815.1	testis-expressed protein 36-like (LOC111099506), transcript variant X2, mRNA
XM_022430817.1	uncharacterized LOC111099508 (LOC111099508), transcript variant X1, mRNA
XM_022430820.1	transmembrane protein 246-like (LOC111099511), transcript variant X1, mRNA
XM_022430821.1	transmembrane protein 246-like (LOC111099511), transcript variant X2, mRNA
XM_022430822.1	uncharacterized LOC111099509 (LOC111099509), mRNA
XM_022430823.1	uncharacterized LOC111099513 (LOC111099513), mRNA
XM_022430824.1	E3 ubiquitin-protein ligase TRIM33-like (LOC111099514), mRNA
XM_022430828.1	von Willebrand factor D and EGF domain-containing protein-like (LOC111099516), mRNA
XM_022430829.1	uncharacterized LOC111099517 (LOC111099517), transcript variant X1, mRNA
XM_022430830.1	uncharacterized LOC111099517 (LOC111099517), transcript variant X2, mRNA
XM_022430831.1	vacuolar protein sorting-associated protein 13D-like (LOC111099519), transcript variant X1, mRNA
XM_022430832.1	vacuolar protein sorting-associated protein 13D-like (LOC111099519), transcript variant X2, mRNA
XM_022430833.1	uncharacterized LOC111099521 (LOC111099521), mRNA
XM_022430834.1	EGF-like domain-containing protein 2 (LOC111099518), transcript variant X1, mRNA
XM_022430835.1	uncharacterized LOC111099522 (LOC111099522), mRNA
XM_022430836.1	CD40 ligand-like (LOC111099523), mRNA
XM_022430837.1	nuclear pore complex protein Nup107-like (LOC111099524), mRNA
XM_022430838.1	uncharacterized LOC111099526 (LOC111099526), mRNA
XM_022430842.1	CDK2-associated and cullin domain-containing protein 1-like (LOC111099531), mRNA
XM_022430844.1	uncharacterized LOC111099532 (LOC111099532), transcript variant X2, mRNA
XM_022430845.1	probable E3 ubiquitin-protein ligase TRIM8 (LOC111099533), mRNA
XM_022430848.1	EGF-like domain-containing protein 2 (LOC111099518), transcript variant X3, mRNA
XM_022430849.1	uncharacterized LOC111099536 (LOC111099536), mRNA
XM_022430850.1	uncharacterized LOC111099537 (LOC111099537), transcript variant X1, mRNA
XM_022430854.1	EGF-like domain-containing protein 2 (LOC111099518), transcript variant X4, mRNA
XM_022430857.1	N-acetylglucosamine-1-phosphodiester alpha-N-acetylglucosaminidase-like (LOC111099543), mRNA
XM_022430858.1	T-complex protein 1 subunit beta-like (LOC111099544), mRNA
XM_022430859.1	uncharacterized LOC111099545 (LOC111099545), mRNA
XM_022430861.1	uncharacterized LOC111099547 (LOC111099547), mRNA
XM_022430864.1	uncharacterized LOC111099549 (LOC111099549), transcript variant X3, mRNA
XM_022430865.1	kinesin-like protein KIF17 (LOC111099548), mRNA
XM_022430868.1	exodeoxyribonuclease-like (LOC111099552), partial mRNA
XM_022430871.1	uncharacterized LOC111099555 (LOC111099555), mRNA
XM_022430875.1	uncharacterized LOC111099529 (LOC111099529), mRNA
XM_022430876.1	choline/ethanolamine kinase-like (LOC111099557), transcript variant X1, mRNA
XM_022430880.1	synaptogenesis protein syg-2-like (LOC111099564), mRNA
XM_022430883.1	choline/ethanolamine kinase-like (LOC111099557), transcript variant X2, mRNA
XM_022430884.1	uncharacterized LOC111099567 (LOC111099567), transcript variant X1, mRNA
XM_022430885.1	uncharacterized LOC111099567 (LOC111099567), transcript variant X2, mRNA
XM_022430886.1	serine protease inhibitor dipetalogastin-like (LOC111099569), transcript variant X1, mRNA
XM_022430887.1	serine protease inhibitor dipetalogastin-like (LOC111099569), transcript variant X2, mRNA
XM_022430888.1	heat shock 70 kDa protein 12A-like (LOC111099570), mRNA
XM_022430889.1	histone RNA hairpin-binding protein-like (LOC111099571), mRNA
XM_022430892.1	uncharacterized LOC111099574 (LOC111099574), mRNA
XM_022430893.1	26S proteasome non-ATPase regulatory subunit 2-like (LOC111099573), mRNA
XM_022430894.1	uncharacterized LOC111099577 (LOC111099577), transcript variant X1, mRNA
XM_022430895.1	uncharacterized LOC111099577 (LOC111099577), transcript variant X2, mRNA
XM_022430896.1	mannan polymerase complex subunit mnn9-like (LOC111099578), mRNA
XM_022430901.1	uncharacterized LOC111099582 (LOC111099582), mRNA
XM_022430902.1	cat eye syndrome critical region protein 2-like (LOC111099580), transcript variant X1, mRNA
XM_022430904.1	uncharacterized LOC111099583 (LOC111099583), transcript variant X2, mRNA
XM_022430906.1	protoporphyrinogen oxidase-like (LOC111099584), mRNA
XM_022430907.1	lys-63-specific deubiquitinase BRCC36-like (LOC111099585), mRNA
XM_022430911.1	cat eye syndrome critical region protein 2-like (LOC111099580), transcript variant X2, mRNA
XM_022430915.1	uncharacterized LOC111099587 (LOC111099587), transcript variant X6, mRNA
XM_022430916.1	speriolin-like protein (LOC111099588), mRNA
XM_022430917.1	uncharacterized LOC111099589 (LOC111099589), mRNA
XM_022430918.1	uncharacterized LOC111099590 (LOC111099590), mRNA
XM_022430919.1	uncharacterized LOC111099591 (LOC111099591), transcript variant X1, mRNA
XM_022430920.1	cat eye syndrome critical region protein 2-like (LOC111099580), transcript variant X3, mRNA
XM_022430922.1	serine-rich adhesin for platelets-like (LOC111099592), transcript variant X1, mRNA
XM_022430925.1	serine-rich adhesin for platelets-like (LOC111099592), transcript variant X4, mRNA
XM_022430926.1	lysine-rich arabinogalactan protein 19-like (LOC111099593), transcript variant X1, mRNA
XM_022430928.1	uncharacterized LOC111099595 (LOC111099595), mRNA
XM_022430931.1	uncharacterized LOC111099596 (LOC111099596), transcript variant X3, mRNA
XM_022430934.1	transcription factor IIIB 50 kDa subunit-like (LOC111099597), mRNA
XM_022430935.1	nucleoporin Nup43-like (LOC111099598), mRNA
XM_022430939.1	uncharacterized LOC111099601 (LOC111099601), transcript variant X1, mRNA
XM_022430941.1	uncharacterized LOC111099601 (LOC111099601), transcript variant X2, mRNA
XM_022430947.1	vacuolar protein sorting-associated protein 13A-like (LOC111099603), transcript variant X4, mRNA
XM_022430951.1	vacuolar protein sorting-associated protein 13A-like (LOC111099603), transcript variant X8, mRNA
XM_022430955.1	uncharacterized LOC111099604 (LOC111099604), mRNA
XM_022430956.1	vacuolar protein sorting-associated protein 13A-like (LOC111099603), transcript variant X12, mRNA
XM_022430957.1	vacuolar protein sorting-associated protein 13A-like (LOC111099603), transcript variant X13, mRNA
XM_022430958.1	uncharacterized LOC111099606 (LOC111099606), mRNA
XM_022430961.1	transcriptional coactivator YAP1-like (LOC111099610), transcript variant X1, mRNA
XM_022430962.1	transcriptional coactivator YAP1-like (LOC111099610), transcript variant X2, mRNA
XM_022430963.1	transcriptional coactivator YAP1-like (LOC111099610), transcript variant X3, mRNA
XM_022430964.1	transcriptional coactivator YAP1-like (LOC111099610), transcript variant X4, mRNA
XM_022430965.1	transcriptional coactivator YAP1-like (LOC111099610), transcript variant X5, mRNA
XM_022430966.1	transcriptional coactivator YAP1-like (LOC111099610), transcript variant X6, mRNA
XM_022430967.1	uncharacterized LOC111099612 (LOC111099612), transcript variant X1, mRNA
XM_022430969.1	uncharacterized LOC111099612 (LOC111099612), transcript variant X3, mRNA
XM_022430970.1	sialomucin core protein 24-like (LOC111099613), transcript variant X1, mRNA
XM_022430971.1	sialomucin core protein 24-like (LOC111099613), transcript variant X2, mRNA
XM_022430976.1	translation initiation factor eIF-2B subunit delta-like (LOC111099614), transcript variant X1, mRNA
XM_022430979.1	charged multivesicular body protein 2b-like (LOC111099617), mRNA
XM_022430980.1	uncharacterized LOC111099618 (LOC111099618), mRNA
XM_022430984.1	translation initiation factor eIF-2B subunit delta-like (LOC111099614), transcript variant X2, mRNA
XM_022430985.1	cell wall protein DAN4-like (LOC111099621), mRNA
XM_022430986.1	cytochrome P450 4F22-like (LOC111099622), mRNA
XM_022430987.1	methionine--tRNA ligase, mitochondrial-like (LOC111099623), mRNA
XM_022430988.1	cytoplasmic tRNA 2-thiolation protein 1-like (LOC111099625), mRNA
XM_022430989.1	transmembrane protein 161B-like (LOC111099626), mRNA
XM_022430990.1	uncharacterized LOC111099627 (LOC111099627), mRNA
XM_022430991.1	uncharacterized LOC111099629 (LOC111099629), mRNA
XM_022430993.1	uncharacterized LOC111099631 (LOC111099631), transcript variant X1, mRNA
XM_022430994.1	uncharacterized LOC111099605 (LOC111099605), mRNA
XM_022430995.1	uncharacterized LOC111099628 (LOC111099628), mRNA
XM_022430996.1	uncharacterized LOC111099631 (LOC111099631), transcript variant X2, mRNA
XM_022430997.1	uncharacterized LOC111099632 (LOC111099632), transcript variant X1, mRNA
XM_022430999.1	Golgi-associated PDZ and coiled-coil motif-containing protein-like (LOC111099633), mRNA
XM_022431001.1	dual specificity protein phosphatase 14-like (LOC111099639), transcript variant X1, mRNA
XM_022431002.1	dual specificity protein phosphatase 14-like (LOC111099639), transcript variant X2, mRNA
XM_022431003.1	dual specificity protein phosphatase 14-like (LOC111099639), transcript variant X3, mRNA
XM_022431005.1	uncharacterized LOC111099640 (LOC111099640), transcript variant X1, mRNA
XM_022431006.1	uncharacterized LOC111099641 (LOC111099641), mRNA
XM_022431007.1	uncharacterized LOC111099642 (LOC111099642), transcript variant X1, mRNA
XM_022431008.1	uncharacterized LOC111099642 (LOC111099642), transcript variant X2, mRNA
XM_022431010.1	uncharacterized LOC111099646 (LOC111099646), transcript variant X1, mRNA
XM_022431011.1	sulfotransferase 1C4-like (LOC111099643), mRNA
XM_022431012.1	uncharacterized LOC111099646 (LOC111099646), transcript variant X2, mRNA
XM_022431013.1	probable ubiquitin carboxyl-terminal hydrolase MINDY-4 (LOC111099648), transcript variant X1, mRNA
XM_022431014.1	probable ubiquitin carboxyl-terminal hydrolase MINDY-4 (LOC111099648), transcript variant X2, mRNA
XM_022431015.1	glycoprotein 3-alpha-L-fucosyltransferase A-like (LOC111099650), transcript variant X1, mRNA
XM_022431016.1	glycoprotein 3-alpha-L-fucosyltransferase A-like (LOC111099650), transcript variant X2, mRNA
XM_022431017.1	mucin-22-like (LOC111099651), mRNA
XM_022431019.1	uncharacterized LOC111099654 (LOC111099654), mRNA
XM_022431022.1	sulfotransferase family cytosolic 1B member 1-like (LOC111099652), mRNA
XM_022431023.1	probable pyruvate dehydrogenase E1 component subunit alpha, mitochondrial (LOC111099655), transcript variant X3, mRNA
XM_022431024.1	uncharacterized LOC111099656 (LOC111099656), mRNA
XM_022431025.1	pyruvate dehydrogenase E1 component subunit alpha, mitochondrial-like (LOC111099657), mRNA
XM_022431026.1	pyruvate dehydrogenase E1 component subunit alpha, mitochondrial-like (LOC111099658), mRNA
XM_022431027.1	cytoplasmic tRNA 2-thiolation protein 1-like (LOC111099660), mRNA
XM_022431028.1	zinc finger protein 177-like (LOC111099659), transcript variant X1, mRNA
XM_022431038.1	uncharacterized LOC111099663 (LOC111099663), transcript variant X10, mRNA
XM_022431039.1	zinc finger protein 177-like (LOC111099659), transcript variant X2, mRNA
XM_022431040.1	nuclear pore complex protein Nup205-like (LOC111099664), mRNA
XM_022431041.1	ankyrin-3-like (LOC111099665), mRNA
XM_022431042.1	ATP-dependent RNA helicase eIF4A-like (LOC111099666), mRNA
XM_022431048.1	zinc finger protein 177-like (LOC111099659), transcript variant X3, mRNA
XM_022431056.1	orexin receptor type 2-like (LOC111099668), transcript variant X2, mRNA
XM_022431057.1	orexin receptor type 2-like (LOC111099669), mRNA
XM_022431059.1	uncharacterized LOC111099673 (LOC111099673), transcript variant X1, mRNA
XM_022431060.1	peroxisomal trans-2-enoyl-CoA reductase-like (LOC111099670), mRNA
XM_022431063.1	uncharacterized LOC111099673 (LOC111099673), transcript variant X4, mRNA
XM_022431064.1	probable E3 ubiquitin-protein ligase MID2 (LOC111099674), transcript variant X1, mRNA
XM_022431067.1	demethylmenaquinone methyltransferase-like (LOC111099676), mRNA
XM_022431068.1	uncharacterized LOC111099679 (LOC111099679), mRNA
XM_022431069.1	uncharacterized LOC111099680 (LOC111099680), mRNA
XM_022431070.1	uncharacterized LOC111099681 (LOC111099681), mRNA
XM_022431072.1	transmembrane protein 35B-like (LOC111099682), mRNA
XM_022431073.1	uncharacterized LOC111099683 (LOC111099683), transcript variant X1, mRNA
XM_022431075.1	5'-nucleotidase-like (LOC111099684), transcript variant X1, mRNA
XM_022431076.1	5'-nucleotidase-like (LOC111099684), transcript variant X2, mRNA
XM_022431077.1	uncharacterized LOC111099685 (LOC111099685), mRNA
XM_022431082.1	cytochrome P450 4F22-like (LOC111099687), mRNA
XM_022431083.1	E3 ubiquitin-protein ligase XIAP-like (LOC111099688), transcript variant X1, mRNA
XM_022431084.1	E3 ubiquitin-protein ligase XIAP-like (LOC111099688), transcript variant X2, mRNA
XM_022431085.1	uncharacterized LOC111099689 (LOC111099689), transcript variant X1, mRNA
XM_022431088.1	GDP-L-fucose synthase-like (LOC111099690), mRNA
XM_022431092.1	leucine-rich repeat and calponin homology domain-containing protein 2-like (LOC111099692), transcript variant X2, mRNA
XM_022431094.1	leucine-rich repeat and calponin homology domain-containing protein 2-like (LOC111099692), transcript variant X4, mRNA
XM_022431099.1	leucine-rich repeat and calponin homology domain-containing protein 2-like (LOC111099692), transcript variant X9, mRNA
XM_022431101.1	leucine-rich repeat and calponin homology domain-containing protein 2-like (LOC111099692), transcript variant X11, mRNA
XM_022431103.1	histone-lysine N-methyltransferase 2C-like (LOC111099693), mRNA
XM_022431105.1	transmembrane and TPR repeat-containing protein 3-like (LOC111099696), transcript variant X2, mRNA
XM_022431108.1	peroxisomal leader peptide-processing protease-like (LOC111099700), transcript variant X1, mRNA
XM_022431109.1	peroxisomal leader peptide-processing protease-like (LOC111099700), transcript variant X2, mRNA
XM_022431113.1	probable E3 ubiquitin-protein ligase TRIM8 (LOC111099702), mRNA
XM_022431114.1	solute carrier organic anion transporter family member 4C1-like (LOC111099701), transcript variant X1, mRNA
XM_022431115.1	putative nuclease HARBI1 (LOC111099703), mRNA
XM_022431116.1	uncharacterized LOC111099704 (LOC111099704), mRNA
XM_022431118.1	complement C1q-like protein 4 (LOC111099707), mRNA
XM_022431120.1	solute carrier organic anion transporter family member 4C1-like (LOC111099701), transcript variant X2, mRNA
XM_022431124.1	uncharacterized LOC111099711 (LOC111099711), transcript variant X4, mRNA
XM_022431126.1	CAAX prenyl protease 1 homolog (LOC111099713), mRNA
XM_022431128.1	sucrase-isomaltase, intestinal-like (LOC111099715), mRNA
XM_022431130.1	matrix metalloproteinase-24-like (LOC111099717), mRNA
XM_022431138.1	uncharacterized LOC111099721 (LOC111099721), transcript variant X6, mRNA
XM_022431140.1	proteasomal ATPase-associated factor 1-like (LOC111099723), mRNA
XM_022431141.1	tRNA wybutosine-synthesizing protein 4-like (LOC111099724), mRNA
XM_022431142.1	tumor susceptibility gene 101 protein-like (LOC111099725), mRNA
XM_022431143.1	uncharacterized LOC111099726 (LOC111099726), transcript variant X1, mRNA
XM_022431147.1	uncharacterized LOC111099727 (LOC111099727), transcript variant X1, mRNA
XM_022431148.1	uncharacterized LOC111099728 (LOC111099728), mRNA
XM_022431149.1	uncharacterized LOC111099729 (LOC111099729), mRNA
XM_022431156.1	uncharacterized LOC111099732 (LOC111099732), mRNA
XM_022431159.1	protrudin-like (LOC111099735), transcript variant X1, mRNA
XM_022431161.1	casein kinase II subunit alpha-like (LOC111099736), mRNA
XM_022431163.1	peptide methionine sulfoxide reductase MsrB-like (LOC111099737), transcript variant X2, mRNA
XM_022431164.1	peptide methionine sulfoxide reductase MsrB-like (LOC111099737), transcript variant X3, mRNA
XM_022431165.1	peptide methionine sulfoxide reductase MsrB-like (LOC111099737), transcript variant X4, mRNA
XM_022431166.1	peptide methionine sulfoxide reductase MsrB-like (LOC111099737), transcript variant X5, mRNA
XM_022431167.1	peptide methionine sulfoxide reductase MsrB-like (LOC111099737), transcript variant X6, mRNA
XM_022431169.1	beta-1,3-galactosyltransferase 1-like (LOC111099740), mRNA
XM_022431170.1	uncharacterized LOC111099738 (LOC111099738), mRNA
XM_022431171.1	G2/mitotic-specific cyclin-B3-like (LOC111099741), mRNA
XM_022431173.1	D-beta-hydroxybutyrate dehydrogenase-like (LOC111099744), mRNA
XM_022431175.1	multidrug resistance-associated protein 5-like (LOC111099746), transcript variant X2, mRNA
XM_022431177.1	multidrug resistance-associated protein 5-like (LOC111099746), transcript variant X4, mRNA
XM_022431178.1	multidrug resistance-associated protein 5-like (LOC111099746), transcript variant X5, mRNA
XM_022431180.1	multidrug resistance-associated protein 5-like (LOC111099748), mRNA
XM_022431182.1	uncharacterized LOC111099749 (LOC111099749), mRNA
XM_022431184.1	uncharacterized LOC111099750 (LOC111099750), transcript variant X2, mRNA
XM_022431186.1	threonine-rich protein-like (LOC111099752), mRNA
XM_022431187.1	uncharacterized LOC111099753 (LOC111099753), mRNA
XM_022431188.1	centromere protein I-like (LOC111099754), transcript variant X1, mRNA
XM_022431191.1	peptidoglycan-recognition protein SC2-like (LOC111099755), mRNA
XM_022431192.1	uncharacterized LOC111099756 (LOC111099756), mRNA
XM_022431195.1	uncharacterized LOC111099764 (LOC111099764), mRNA
XM_022431198.1	uncharacterized LOC111099765 (LOC111099765), transcript variant X3, mRNA
XM_022431199.1	uncharacterized LOC111099765 (LOC111099765), transcript variant X4, mRNA
XM_022431200.1	uncharacterized LOC111099766 (LOC111099766), transcript variant X1, mRNA
XM_022431201.1	homeobox protein abdominal-B-like (LOC111099747), transcript variant X4, mRNA
XM_022431211.1	regulating synaptic membrane exocytosis protein 2-like (LOC111099770), transcript variant X3, mRNA
XM_022431214.1	probable 3',5'-cyclic phosphodiesterase pde-5 (LOC111099771), transcript variant X3, mRNA
XM_022431219.1	homeobox protein abdominal-B-like (LOC111099747), transcript variant X6, mRNA
XM_022431222.1	inactive rhomboid protein 1-like (LOC111099772), transcript variant X1, mRNA
XM_022431223.1	inactive rhomboid protein 1-like (LOC111099772), transcript variant X2, mRNA
XM_022431225.1	transcription factor AP-2-epsilon-like (LOC111099773), transcript variant X1, mRNA
XM_022431228.1	transcription factor AP-2-epsilon-like (LOC111099773), transcript variant X4, mRNA
XM_022431229.1	solute carrier family 17 member 9-like (LOC111099774), mRNA
XM_022431230.1	tektin-2-like (LOC111099776), mRNA
XM_022431231.1	gastrula zinc finger protein XlCGF7.1-like (LOC111099777), transcript variant X1, mRNA
XM_022431232.1	gastrula zinc finger protein XlCGF7.1-like (LOC111099777), transcript variant X2, mRNA
XM_022431233.1	peroxidase-like protein (LOC111099775), mRNA
XM_022431235.1	ATP synthase mitochondrial F1 complex assembly factor 1-like (LOC111099779), mRNA
XM_022431236.1	trichohyalin-like (LOC111099780), mRNA
XM_022431237.1	syntaxin-7-like (LOC111099781), transcript variant X1, mRNA
XM_022431239.1	syntaxin-7-like (LOC111099781), transcript variant X3, mRNA
XM_022431242.1	uncharacterized LOC111099783 (LOC111099783), mRNA
XM_022431243.1	uncharacterized LOC111099784 (LOC111099784), mRNA
XM_022431244.1	GTP-binding protein Di-Ras2-like (LOC111099785), mRNA
XM_022431245.1	uncharacterized LOC111099786 (LOC111099786), mRNA
XM_022431246.1	uncharacterized LOC111099787 (LOC111099787), mRNA
XM_022431248.1	uncharacterized LOC111099789 (LOC111099789), transcript variant X1, mRNA
XM_022431249.1	uncharacterized LOC111099789 (LOC111099789), transcript variant X2, mRNA
XM_022431250.1	uncharacterized LOC111099789 (LOC111099789), transcript variant X3, mRNA
XM_022431251.1	uncharacterized LOC111099793 (LOC111099793), mRNA
XM_022431255.1	ruvB-like 2 (LOC111099792), mRNA
XM_022431259.1	uncharacterized LOC111099795 (LOC111099795), transcript variant X1, mRNA
XM_022431260.1	uncharacterized LOC111099795 (LOC111099795), transcript variant X2, mRNA
XM_022431261.1	homeobox protein MSH-D-like (LOC111099796), mRNA
XM_022431262.1	myosin-3-like (LOC111099797), mRNA
XM_022431263.1	uncharacterized LOC111099799 (LOC111099799), mRNA
XM_022431264.1	heat shock 70 kDa protein 12A-like (LOC111099801), mRNA
XM_022431268.1	zinc finger protein 239-like (LOC111099803), mRNA
XM_022431271.1	uncharacterized LOC111099806 (LOC111099806), mRNA
XM_022431273.1	uncharacterized LOC111099810 (LOC111099810), mRNA
XM_022431274.1	heat shock 70 kDa protein 12B-like (LOC111099811), mRNA
XM_022431276.1	bystin-like (LOC111099808), transcript variant X1, mRNA
XM_022431277.1	probable ubiquitin carboxyl-terminal hydrolase MINDY-4 (LOC111099812), transcript variant X3, mRNA
XM_022431279.1	uncharacterized LOC111099814 (LOC111099814), mRNA
XM_022431281.1	uncharacterized LOC111099816 (LOC111099816), mRNA
XM_022431282.1	cholecystokinin receptor type A-like (LOC111099818), mRNA
XM_022431283.1	bystin-like (LOC111099808), transcript variant X2, mRNA
XM_022431285.1	uncharacterized LOC111099821 (LOC111099821), mRNA
XM_022431286.1	coiled-coil domain-containing protein 28B-like (LOC111099822), transcript variant X1, mRNA
XM_022431287.1	coiled-coil domain-containing protein 28B-like (LOC111099822), transcript variant X2, mRNA
XM_022431288.1	uncharacterized LOC111099823 (LOC111099823), mRNA
XM_022431289.1	uncharacterized LOC111099825 (LOC111099825), mRNA
XM_022431291.1	uncharacterized LOC111099828 (LOC111099828), mRNA
XM_022431293.1	estradiol 17-beta-dehydrogenase 11-like (LOC111099826), mRNA
XM_022431294.1	uncharacterized LOC111099830 (LOC111099830), transcript variant X1, mRNA
XM_022431295.1	uncharacterized LOC111099830 (LOC111099830), transcript variant X2, mRNA
XM_022431298.1	uncharacterized LOC111099832 (LOC111099832), mRNA
XM_022431303.1	sodium channel modifier 1-like (LOC111099835), mRNA
XM_022431305.1	serine protease inhibitor dipetalogastin-like (LOC111099841), transcript variant X1, mRNA
XM_022431306.1	serine protease inhibitor dipetalogastin-like (LOC111099841), transcript variant X2, mRNA
XM_022431307.1	uncharacterized LOC111099842 (LOC111099842), mRNA
XM_022431308.1	uncharacterized LOC111099843 (LOC111099843), mRNA
XM_022431309.1	galectin-4-like (LOC111099845), mRNA
XM_022431310.1	E3 ubiquitin-protein ligase DTX3L-like (LOC111099846), transcript variant X1, mRNA
XM_022431311.1	E3 ubiquitin-protein ligase DTX3L-like (LOC111099846), transcript variant X2, mRNA
XM_022431312.1	uncharacterized LOC111099847 (LOC111099847), mRNA
XM_022431321.1	uncharacterized LOC111099850 (LOC111099850), mRNA
XM_022431324.1	uncharacterized LOC111099854 (LOC111099854), transcript variant X1, mRNA
XM_022431327.1	uncharacterized LOC111099855 (LOC111099855), mRNA
XM_022431328.1	uncharacterized LOC111099856 (LOC111099856), mRNA
XM_022431329.1	probable glutamate--tRNA ligase, mitochondrial (LOC111099857), mRNA
XM_022431331.1	uncharacterized LOC111099859 (LOC111099859), mRNA
XM_022431333.1	protein FAM124A-like (LOC111099831), mRNA
XM_022431335.1	protein shisa-4-like (LOC111099863), mRNA
XM_022431339.1	myeloperoxidase-like (LOC111099865), mRNA
XM_022431340.1	uncharacterized LOC111099867 (LOC111099867), mRNA
XM_022431342.1	uncharacterized LOC111099869 (LOC111099869), mRNA
XM_022431351.1	protein phosphatase 1 regulatory subunit 12A-like (LOC111099870), transcript variant X9, mRNA
XM_022431355.1	protein phosphatase 1 regulatory subunit 12A-like (LOC111099870), transcript variant X13, mRNA
XM_022431357.1	28S ribosomal protein S35, mitochondrial-like (LOC111099873), mRNA
XM_022431359.1	transcription initiation factor TFIID subunit 11-like (LOC111099872), mRNA
XM_022431362.1	uncharacterized LOC111099878 (LOC111099878), transcript variant X2, mRNA
XM_022431364.1	uncharacterized LOC111099879 (LOC111099879), transcript variant X2, mRNA
XM_022431365.1	uncharacterized LOC111099880 (LOC111099880), transcript variant X1, mRNA
XM_022431366.1	uncharacterized LOC111099880 (LOC111099880), transcript variant X2, mRNA
XM_022431367.1	uncharacterized LOC111099880 (LOC111099880), transcript variant X3, mRNA
XM_022431368.1	hexokinase-1-like (LOC111099882), mRNA
XM_022431370.1	GSK3-beta interaction protein-like (LOC111099883), mRNA
XM_022431371.1	caldesmon-like (LOC111099884), transcript variant X1, mRNA
XM_022431372.1	caldesmon-like (LOC111099884), transcript variant X2, mRNA
XM_022431373.1	arrestin domain-containing protein 17-like (LOC111099886), transcript variant X1, mRNA
XM_022431379.1	uncharacterized LOC111099889 (LOC111099889), mRNA
XM_022431380.1	uncharacterized LOC111099888 (LOC111099888), transcript variant X1, mRNA
XM_022431387.1	heat shock 70 kDa protein 12B-like (LOC111099893), transcript variant X1, mRNA
XM_022431388.1	heat shock 70 kDa protein 12B-like (LOC111099893), transcript variant X2, mRNA
XM_022431389.1	uncharacterized LOC111099894 (LOC111099894), transcript variant X1, mRNA
XM_022431391.1	uncharacterized LOC111099894 (LOC111099894), transcript variant X2, mRNA
XM_022431394.1	uncharacterized LOC111099894 (LOC111099894), transcript variant X5, mRNA
XM_022431395.1	uncharacterized LOC111099894 (LOC111099894), transcript variant X6, mRNA
XM_022431400.1	uncharacterized LOC111099888 (LOC111099888), transcript variant X3, mRNA
XM_022431402.1	chaoptin-like (LOC111099898), mRNA
XM_022431404.1	cell adhesion molecule 2-like (LOC111099899), transcript variant X2, mRNA
XM_022431405.1	cell adhesion molecule 2-like (LOC111099899), transcript variant X3, mRNA
XM_022431406.1	cell adhesion molecule 2-like (LOC111099899), transcript variant X4, mRNA
XM_022431407.1	charged multivesicular body protein 2b-like (LOC111099900), mRNA
XM_022431408.1	uncharacterized LOC111099902 (LOC111099902), mRNA
XM_022431415.1	uncharacterized LOC111099905 (LOC111099905), transcript variant X3, mRNA
XM_022431416.1	acyl-CoA-binding domain-containing protein 5-like (LOC111099904), mRNA
XM_022431417.1	uncharacterized LOC111099907 (LOC111099907), mRNA
XM_022431418.1	homeobox protein EMX1-like (LOC111099909), mRNA
XM_022431419.1	uncharacterized LOC111099910 (LOC111099910), transcript variant X1, mRNA
XM_022431420.1	uncharacterized LOC111099910 (LOC111099910), transcript variant X2, mRNA
XM_022431423.1	tripartite motif-containing protein 3-like (LOC111099915), mRNA
XM_022431426.1	uncharacterized LOC111099916 (LOC111099916), transcript variant X3, mRNA
XM_022431428.1	vacuolar protein sorting-associated protein 13D-like (LOC111099918), mRNA
XM_022431429.1	uncharacterized LOC111099919 (LOC111099919), transcript variant X1, mRNA
XM_022431430.1	uncharacterized LOC111099919 (LOC111099919), transcript variant X2, mRNA
XM_022431436.1	HIV Tat-specific factor 1-like (LOC111099922), mRNA
XM_022431437.1	uncharacterized LOC111099921 (LOC111099921), mRNA
XM_022431438.1	uncharacterized LOC111099923 (LOC111099923), mRNA
XM_022431439.1	uncharacterized LOC111099924 (LOC111099924), mRNA
XM_022431443.1	uncharacterized LOC111099926 (LOC111099926), transcript variant X2, mRNA
XM_022431447.1	uncharacterized LOC111099929 (LOC111099929), transcript variant X4, mRNA
XM_022431449.1	uncharacterized LOC111099928 (LOC111099928), mRNA
XM_022431454.1	uncharacterized LOC111099929 (LOC111099929), transcript variant X10, mRNA
XM_022431455.1	uncharacterized LOC111099906 (LOC111099906), mRNA
XM_022431459.1	uncharacterized LOC111099931 (LOC111099931), mRNA
XM_022431460.1	calcium and integrin-binding protein 1-like (LOC111099933), mRNA
XM_022431461.1	uncharacterized LOC111099934 (LOC111099934), mRNA
XM_022431462.1	uncharacterized LOC111099935 (LOC111099935), mRNA
XM_022431463.1	exostosin-1a-like (LOC111099932), mRNA
XM_022431464.1	myosin-11-like (LOC111099936), mRNA
XM_022431465.1	uncharacterized LOC111099937 (LOC111099937), mRNA
XM_022431466.1	nephrin-like (LOC111099938), mRNA
XM_022431470.1	sialin-like (LOC111099941), mRNA
XM_022431471.1	uncharacterized LOC111099944 (LOC111099944), transcript variant X2, mRNA
XM_022431473.1	citrate lyase subunit beta-like protein, mitochondrial (LOC111099945), transcript variant X1, mRNA
XM_022431474.1	citrate lyase subunit beta-like protein, mitochondrial (LOC111099945), transcript variant X2, mRNA
XM_022431483.1	prominin-1-A-like (LOC111099953), mRNA
XM_022431484.1	multimerin-2-like (LOC111099954), mRNA
XM_022431488.1	transmembrane and TPR repeat-containing protein 3-like (LOC111099956), transcript variant X4, mRNA
XM_022431490.1	ankyrin repeat and protein kinase domain-containing protein 1-like (LOC111099959), transcript variant X1, mRNA
XM_022431492.1	uncharacterized LOC111099960 (LOC111099960), mRNA
XM_022431493.1	centromere protein O-like (LOC111099958), mRNA
XM_022431494.1	multimerin-2-like (LOC111099961), mRNA
XM_022431495.1	platelet endothelial aggregation receptor 1-like (LOC111099962), mRNA
XM_022431498.1	lithostathine-1-like (LOC111099964), mRNA
XM_022431500.1	low-density lipoprotein receptor-related protein 8-like (LOC111099965), transcript variant X2, mRNA
XM_022431501.1	low-density lipoprotein receptor-related protein 8-like (LOC111099965), transcript variant X3, mRNA
XM_022431502.1	low-density lipoprotein receptor-related protein 8-like (LOC111099965), transcript variant X4, mRNA
XM_022431503.1	low-density lipoprotein receptor-related protein 8-like (LOC111099965), transcript variant X5, mRNA
XM_022431505.1	uncharacterized LOC111099966 (LOC111099966), mRNA
XM_022431506.1	deformed epidermal autoregulatory factor 1 homolog (LOC111099968), mRNA
XM_022431507.1	uncharacterized LOC111099969 (LOC111099969), mRNA
XM_022431513.1	pancreatic secretory granule membrane major glycoprotein GP2-like (LOC111099976), mRNA
XM_022431514.1	oncoprotein-induced transcript 3 protein-like (LOC111099977), mRNA
XM_022431517.1	uridine phosphorylase 2-like (LOC111099975), mRNA
XM_022431520.1	protein phosphatase 1 regulatory subunit 12A-like (LOC111099980), transcript variant X2, mRNA
XM_022431536.1	protein phosphatase 1 regulatory subunit 12A-like (LOC111099980), transcript variant X17, mRNA
XM_022431537.1	28S ribosomal protein S35, mitochondrial-like (LOC111099983), mRNA
XM_022431540.1	uncharacterized LOC111099988 (LOC111099988), mRNA
XM_022431541.1	uncharacterized LOC111099990 (LOC111099990), mRNA
XM_022431543.1	acyl-CoA synthetase family member 2, mitochondrial-like (LOC111099992), mRNA
XM_022431545.1	uncharacterized LOC111099993 (LOC111099993), transcript variant X2, mRNA
XM_022431546.1	uncharacterized LOC111099994 (LOC111099994), mRNA
XM_022431548.1	acetyl-CoA carboxylase-like (LOC111099995), transcript variant X2, mRNA
XM_022431550.1	acetyl-CoA carboxylase-like (LOC111099995), transcript variant X4, mRNA
XM_022431553.1	acetyl-CoA carboxylase-like (LOC111099995), transcript variant X6, mRNA
XM_022431556.1	acetyl-CoA carboxylase-like (LOC111099995), transcript variant X9, mRNA
XM_022431557.1	uncharacterized LOC111099997 (LOC111099997), transcript variant X1, mRNA
XM_022431558.1	uncharacterized LOC111099997 (LOC111099997), transcript variant X2, mRNA
XM_022431560.1	potassium voltage-gated channel subfamily KQT member 1-like (LOC111099987), transcript variant X3, mRNA
XM_022431561.1	uncharacterized LOC111099998 (LOC111099998), transcript variant X2, mRNA
XM_022431563.1	uncharacterized LOC111100004 (LOC111100004), mRNA
XM_022431565.1	potassium voltage-gated channel subfamily KQT member 1-like (LOC111099987), transcript variant X4, mRNA
XM_022431566.1	neuroglian-like (LOC111100005), transcript variant X2, mRNA
XM_022431567.1	small conductance calcium-activated potassium channel protein-like (LOC111100006), mRNA
XM_022431568.1	S-phase kinase-associated protein 1 (LOC111099982), transcript variant X1, mRNA
XM_022431569.1	uncharacterized LOC111100010 (LOC111100010), transcript variant X1, mRNA
XM_022431572.1	uncharacterized LOC111100010 (LOC111100010), transcript variant X4, mRNA
XM_022431573.1	uncharacterized LOC111100010 (LOC111100010), transcript variant X5, mRNA
XM_022431574.1	tumor susceptibility gene 101 protein-like (LOC111100012), mRNA
XM_022431579.1	uncharacterized LOC111100017 (LOC111100017), mRNA
XM_022431585.1	uncharacterized LOC111100019 (LOC111100019), transcript variant X2, mRNA
XM_022431589.1	uncharacterized LOC111100011 (LOC111100011), transcript variant X3, mRNA
XM_022431593.1	uncharacterized LOC111100024 (LOC111100024), transcript variant X4, mRNA
XM_022431594.1	A disintegrin and metalloproteinase with thrombospondin motifs 18-like (LOC111100025), mRNA
XM_022431604.1	uncharacterized LOC111100027 (LOC111100027), mRNA
XM_022431611.1	uncharacterized LOC111100028 (LOC111100028), transcript variant X1, mRNA
XM_022431612.1	uncharacterized LOC111100028 (LOC111100028), transcript variant X2, mRNA
XM_022431615.1	zinc transporter ZIP14-like (LOC111100029), mRNA
XM_022431623.1	caldesmon-like (LOC111100034), transcript variant X1, mRNA
XM_022431624.1	ribonuclease T2-like (LOC111100037), transcript variant X2, mRNA
XM_022431625.1	uncharacterized LOC111100038 (LOC111100038), mRNA
XM_022431626.1	uncharacterized LOC111100039 (LOC111100039), mRNA
XM_022431627.1	uncharacterized LOC111100040 (LOC111100040), mRNA
XM_022431629.1	elongation factor G, mitochondrial-like (LOC111100042), mRNA
XM_022431630.1	putative ankyrin repeat protein RF_0381 (LOC111100043), mRNA
XM_022431631.1	caldesmon-like (LOC111100034), transcript variant X2, mRNA
XM_022431632.1	putative tRNA (cytidine(32)/guanosine(34)-2'-O)-methyltransferase (LOC111100044), mRNA
XM_022431634.1	carbohydrate sulfotransferase 8-like (LOC111100046), mRNA
XM_022431635.1	uncharacterized LOC111100047 (LOC111100047), mRNA
XM_022431638.1	caldesmon-like (LOC111100034), transcript variant X3, mRNA
XM_022431641.1	uncharacterized LOC111100051 (LOC111100051), mRNA
XM_022431643.1	S-phase kinase-associated protein 1 (LOC111099982), transcript variant X2, mRNA
XM_022431647.1	uncharacterized LOC111100054 (LOC111100054), transcript variant X3, mRNA
XM_022431648.1	caldesmon-like (LOC111100034), transcript variant X4, mRNA
XM_022431652.1	caldesmon-like (LOC111100034), transcript variant X5, mRNA
XM_022431653.1	uncharacterized LOC111100061 (LOC111100061), mRNA
XM_022431654.1	protein DGCR6-like (LOC111100062), mRNA
XM_022431667.1	uncharacterized LOC111100067 (LOC111100067), mRNA
XM_022431668.1	uncharacterized LOC111100068 (LOC111100068), transcript variant X1, mRNA
XM_022431669.1	uncharacterized LOC111100068 (LOC111100068), transcript variant X2, mRNA
XM_022431670.1	pyruvate dehydrogenase (acetyl-transferring) kinase isozyme 2, mitochondrial-like (LOC111100065), transcript variant X2, mRNA
XM_022431671.1	uncharacterized protein K02A2.6-like (LOC111100071), mRNA
XM_022431675.1	uncharacterized LOC111100074 (LOC111100074), transcript variant X2, mRNA
XM_022431678.1	uncharacterized LOC111100076 (LOC111100076), mRNA
XM_022431680.1	uncharacterized LOC111100077 (LOC111100077), transcript variant X2, mRNA
XM_022431686.1	pyruvate dehydrogenase (acetyl-transferring) kinase isozyme 2, mitochondrial-like (LOC111100065), transcript variant X4, mRNA
XM_022431688.1	B-cell receptor CD22-like (LOC111100080), transcript variant X3, mRNA
XM_022431689.1	basement membrane-specific heparan sulfate proteoglycan core protein-like (LOC111100081), transcript variant X1, mRNA
XM_022431692.1	uncharacterized LOC111100083 (LOC111100083), mRNA
XM_022431694.1	uncharacterized LOC111100086 (LOC111100086), mRNA
XM_022431695.1	uncharacterized LOC111100087 (LOC111100087), mRNA
XM_022431696.1	cholecystokinin receptor type A-like (LOC111100088), mRNA
XM_022431697.1	nucleosome assembly protein 1-like 1 (LOC111100085), mRNA
XM_022431699.1	uncharacterized LOC111100089 (LOC111100089), transcript variant X2, mRNA
XM_022431700.1	glycerol-3-phosphate acyltransferase 1, mitochondrial-like (LOC111100090), transcript variant X1, mRNA
XM_022431701.1	glycerol-3-phosphate acyltransferase 1, mitochondrial-like (LOC111100090), transcript variant X2, mRNA
XM_022431702.1	glycerol-3-phosphate acyltransferase 1, mitochondrial-like (LOC111100090), transcript variant X3, mRNA
XM_022431703.1	glycerol-3-phosphate acyltransferase 1, mitochondrial-like (LOC111100090), transcript variant X4, mRNA
XM_022431704.1	uncharacterized LOC111100093 (LOC111100093), transcript variant X1, mRNA
XM_022431705.1	uncharacterized LOC111100093 (LOC111100093), transcript variant X2, mRNA
XM_022431706.1	twitchin-like (LOC111100092), mRNA
XM_022431708.1	uncharacterized LOC111100094 (LOC111100094), transcript variant X2, mRNA
XM_022431710.1	transcription intermediary factor 1-alpha-like (LOC111100095), mRNA
XM_022431712.1	pyrokinin-1 receptor-like (LOC111100098), transcript variant X1, mRNA
XM_022431715.1	forkhead box protein O-like (LOC111100101), mRNA
XM_022431718.1	uncharacterized LOC111100103 (LOC111100103), mRNA
XM_022431719.1	periplasmic beta-glucosidase-like (LOC111100104), mRNA
XM_022431721.1	uncharacterized LOC111100109 (LOC111100109), mRNA
XM_022431723.1	uncharacterized LOC111100112 (LOC111100112), mRNA
XM_022431726.1	uncharacterized LOC111100116 (LOC111100116), mRNA
XM_022431749.1	WD repeat-containing protein 37-like (LOC111099887), mRNA
XM_022431757.1	uncharacterized LOC111100132 (LOC111100132), mRNA
XM_022431758.1	proline-rich transmembrane protein 1-like (LOC111100133), transcript variant X1, mRNA
XM_022431759.1	kyphoscoliosis peptidase-like (LOC111100134), mRNA
XM_022431763.1	uncharacterized LOC111100135 (LOC111100135), transcript variant X1, mRNA
XM_022431765.1	uncharacterized LOC111100138 (LOC111100138), transcript variant X2, mRNA
XM_022431766.1	type II inositol 1,4,5-trisphosphate 5-phosphatase-like (LOC111100140), mRNA
XM_022431773.1	protein very KIND-like (LOC111100143), transcript variant X4, mRNA
XM_022431774.1	protein very KIND-like (LOC111100143), transcript variant X5, mRNA
XM_022431776.1	protein very KIND-like (LOC111100143), transcript variant X7, mRNA
XM_022431781.1	uncharacterized LOC111100147 (LOC111100147), transcript variant X2, mRNA
XM_022431789.1	1-phosphatidylinositol 4,5-bisphosphate phosphodiesterase epsilon-1-like (LOC111100148), transcript variant X7, mRNA
XM_022431794.1	clathrin interactor 1-like (LOC111100154), transcript variant X2, mRNA
XM_022431796.1	clathrin interactor 1-like (LOC111100154), transcript variant X4, mRNA
XM_022431800.1	clathrin interactor 1-like (LOC111100154), transcript variant X7, mRNA
XM_022431801.1	clathrin interactor 1-like (LOC111100154), transcript variant X8, mRNA
XM_022431803.1	clathrin interactor 1-like (LOC111100154), transcript variant X10, mRNA
XM_022431804.1	clathrin interactor 1-like (LOC111100154), transcript variant X11, mRNA
XM_022431805.1	clathrin interactor 1-like (LOC111100154), transcript variant X12, mRNA
XM_022431808.1	uncharacterized LOC111100164 (LOC111100164), mRNA
XM_022431809.1	mediator of RNA polymerase II transcription subunit 12-like protein (LOC111100165), transcript variant X1, mRNA
XM_022431810.1	mediator of RNA polymerase II transcription subunit 12-like protein (LOC111100165), transcript variant X2, mRNA
XM_022431811.1	mediator of RNA polymerase II transcription subunit 12-like protein (LOC111100165), transcript variant X3, mRNA
XM_022431812.1	mediator of RNA polymerase II transcription subunit 12-like protein (LOC111100165), transcript variant X4, mRNA
XM_022431813.1	zinc finger BED domain-containing protein 5-like (LOC111100166), mRNA
XM_022431814.1	uncharacterized LOC111100167 (LOC111100167), mRNA
XM_022431820.1	sorting nexin-10-like (LOC111100168), mRNA
XM_022431821.1	mucin-5AC-like (LOC111100170), mRNA
XM_022431822.1	uncharacterized LOC111100171 (LOC111100171), mRNA
XM_022431824.1	uncharacterized LOC111100176 (LOC111100176), transcript variant X1, mRNA
XM_022431827.1	uncharacterized LOC111100176 (LOC111100176), transcript variant X4, mRNA
XM_022431832.1	vitamin D3 receptor-like (LOC111100179), mRNA
XM_022431833.1	protein Wnt-16-like (LOC111100180), mRNA
XM_022431834.1	uncharacterized LOC111100181 (LOC111100181), mRNA
XM_022431836.1	uncharacterized LOC111100183 (LOC111100183), mRNA
XM_022431838.1	pseudouridine-5'-phosphatase-like (LOC111100187), mRNA
XM_022431839.1	uncharacterized LOC111100188 (LOC111100188), mRNA
XM_022431840.1	ankyrin repeat domain-containing protein 39-like (LOC111100189), mRNA
XM_022431842.1	protein FORGETTER 1-like (LOC111100190), transcript variant X1, mRNA
XM_022431844.1	acetylcholinesterase-like (LOC111100191), mRNA
XM_022431848.1	anoctamin-4-like (LOC111100192), transcript variant X4, mRNA
XM_022431850.1	uncharacterized LOC111100186 (LOC111100186), transcript variant X2, mRNA
XM_022431852.1	anoctamin-4-like (LOC111100192), transcript variant X7, mRNA
XM_022431854.1	uncharacterized LOC111100193 (LOC111100193), mRNA
XM_022431855.1	P2X purinoceptor 7-like (LOC111100194), mRNA
XM_022431859.1	uncharacterized LOC111100186 (LOC111100186), transcript variant X3, mRNA
XM_022431860.1	uncharacterized LOC111100196 (LOC111100196), transcript variant X3, mRNA
XM_022431866.1	uncharacterized LOC111100200 (LOC111100200), mRNA
XM_022431867.1	ATP-dependent DNA helicase Q-like 1 (LOC111100201), mRNA
XM_022431869.1	ribonuclease-like storage protein (LOC111100203), mRNA
[truncated: 35,677 more rows]
